# Supplementary material for: Dichloromethane Degradation Pathway from Unsequenced Hyphomicrobium sp. MC8b Rapidly Explored by Pan-Proteomics
Source: Microorganisms. 2020 Nov 27;8(12):1876. doi: 10.3390/microorganisms8121876 (PMC7760279; doi:10.3390/microorganisms8121876)
Supplement: Supplementary file 1 [file microorganisms-08-01876-s001.zip]

Archive with 5 entries (4 files):
- microorganisms-1016562-sl proof/
- microorganisms-1016562-sl proof/Hayoun_SupplementaryTables_S1_S2_S5.pdf
- microorganisms-1016562-sl proof/Hayoun_SupplementaryTable_S3.xlsx
- microorganisms-1016562-sl proof/Hayoun_SupplementaryTable_S4.xlsx
- microorganisms-1016562-sl proof/MC8b_FigS1.pdf
