# Supplementary material for: Dichloromethane Degradation Pathway from Unsequenced Hyphomicrobium sp. MC8b Rapidly Explored by Pan-Proteomics
Source: Microorganisms. 2020 Nov 27;8(12):1876. doi: 10.3390/microorganisms8121876 (PMC7760279; doi:10.3390/microorganisms8121876)
Supplement: Supplementary file 1 [file microorganisms-08-01876-s001.zip › microorganisms-1016562-sl proof/Hayoun_SupplementaryTable_S3.xlsx]

## Sheet: Supplementary Table S3
Supplementary Table S3. List of proteins and their spectral counts using the pan-proteomics database.
3394 proteins detected																								Statistical classes
2118 proteins certified with at least 2 peptides																								Blue class: Identifications satisfied both, the fold (≥1.5) and statistical criteria (p value ≤0.05).
Protein accessions marked in red were also identified as differentially abundance in Methylobacterium extorquens strain DM4.																								Orange class: These identifications did not meet the fold criterion but they deserve a second look because they have low p-values.
																								Green class: These identifications satisfied the fold criteria but, most likely, this happened by chance (should be disconsidered).
																								Red class: These identifications did not meet the fold and p-value criteria (should be disconsidered).
				Best hit in terms of i) #peptides, and ii) MASCOT score
														DCM_Replicate 1	DCM_Replicate 2	DCM_Replicate 3	DCM_Replicate 4	DCM_Replicate 5	Methanol_Replicate 1	Methanol_Replicate 2	Methanol_Replicate 3	Methanol_Replicate 4	Methanol_Replicate 5	Tfold comparison "DCM" versus "Methanol"
accession	description	pI	mass	DAT file	sample	score	coverage	#peptides	#specific peptides	# total peptides	NSAF	% NSAF	Total SC	Q07516-C1	Q07517-C2	Q07518-C3	Q07519-C4	Q07520-C5	Q07521-C6	Q07522-C7	Q07523-C8	Q07524-C9	Q07525-C10	Tfold	LOG2(Tfold)*sign	p value	PatternLab Class	DM4 ID	Comment
WP_013214747.1	dichloromethane dehalogenase [Hyphomicrobium denitrificans]	6.32763	33121.5	F218314	Q07516-C1	412.98	20.8333	8	3	8	10.9898	0.00137542	364	73	66	66	71	72	4	4	3	3	2	16.8095	4.07121	4.80812e-07	Blue	2656	DcmA, more abundant on DCM
WP_045836123.1	cytochrome c [Hyphomicrobium sp. 99]	6.19626	22172	F218318	Q07519-C4	128.79	10.396	2	2	2	1.17265	0.000146761	26	5	6	4	6	5	0	0	0	0	0	6.2	2.63227	0.000155436	Blue
WP_013948074.1	MULTISPECIES: CsbD family protein [Hyphomicrobium]	5.29502	7710.81	F218318	Q07519-C4	531.11	89.2308	12	12	13	7.78129	0.000973855	60	10	9	14	16	6	2	0	0	0	3	6	2.58496	0.00330052	Blue
WP_013947717.1	MULTISPECIES: DUF883 domain-containing protein [Hyphomicrobium]	6.14044	8400.23	F218318	Q07519-C4	304.86	60.9756	5	5	5	4.52369	0.000566155	38	7	4	9	8	7	1	1	0	0	1	5	2.32193	0.000972763	Blue
WP_013214748.1	MULTISPECIES: hypothetical protein [Rhizobiales]	6.05544	37016.4	F218318	Q07519-C4	133.75	7.0122	3	3	3	0.513286	6.42395e-05	19	5	4	4	3	3	0	0	0	0	0	4.8	2.26303	0.000529311	Blue	2657	DcmB, more abundant on DCM
WP_013948676.1	MULTISPECIES: Hsp20/alpha crystallin family protein [Hyphomicrobium]	6.67047	19981.6	F218318	Q07519-C4	213.71	25	5	4	5	1.20111	0.000150323	24	6	2	5	6	4	0	0	1	0	0	4.66667	2.22239	0.00314447	Blue
WP_013949422.1	glutamate--cysteine ligase [Hyphomicrobium sp. MC1]	6.75696	56798.2	F218314	Q07516-C1	576.525	28.1746	11	11	14	1.37328	0.000171871	78	14	15	14	10	13	0	0	12	0	0	4.17647	2.06228	0.00816014	Blue
WP_013949226.1	MULTISPECIES: arylsulfatase [Hyphomicrobium]	6.09526	59703.3	F218314	Q07516-C1	352.15	13.9048	6	6	7	0.65323	8.1754e-05	39	8	5	8	6	7	2	3	0	0	0	3.9	1.96347	0.000150658	Blue
WP_013948679.1	MULTISPECIES: CBS domain-containing protein [Hyphomicrobium]	7.79408	15177.9	F218318	Q07519-C4	848.89	89.2086	12	12	12	9.81692	0.00122862	149	19	21	23	26	32	9	5	0	7	7	3.81818	1.93289	0.000249716	Blue
WP_013948365.1	MULTISPECIES: ethanolamine ammonia-lyase subunit EutB [Hyphomicrobium]	5.48083	49276.9	F218318	Q07519-C4	141.99	16.0521	5	3	9	0.365283	4.57164e-05	18	1	4	4	5	3	0	0	0	1	0	3.66667	1.87447	0.00729212	Blue
WP_013948364.1	MULTISPECIES: ethanolamine ammonia-lyase subunit EutC [Hyphomicrobium]	5.99435	27882.5	F218318	Q07519-C4	249.73	25.5814	5	5	5	0.789025	9.87492e-05	22	4	3	4	5	4	1	0	0	1	0	3.57143	1.8365	2.72183e-05	Blue
WP_013948678.1	MULTISPECIES: BON domain-containing protein [Hyphomicrobium]	5.53261	23825.5	F218318	Q07519-C4	611.12	46.2963	13	13	17	5.20452	0.000651363	124	17	19	16	23	22	7	5	1	10	4	3.1875	1.67243	0.000130524	Blue
WP_013947074.1	MULTISPECIES: ferritin-like domain-containing protein [Hyphomicrobium]	5.46442	18023.4	F218318	Q07519-C4	546.16	71.6049	9	9	10	4.54965	0.000569404	82	10	11	13	16	15	5	2	0	6	4	3.18182	1.66985	0.000286657	Blue
WP_013946972.1	hypothetical protein [Hyphomicrobium sp. MC1]	6.15343	16349.3	F218319	Q07520-C5	238.65	56.25	5	5	5	1.83494	0.000229649	30	6	5	0	7	7	2	2	0	0	1	3	1.58496	0.0342966	Blue
WP_013948675.1	MULTISPECIES: protein-L-isoaspartate(D-aspartate) O-methyltransferase [Hyphomicrobium]	5.81815	76147.6	F218318	Q07519-C4	142.19	4.45104	3	3	3	0.131324	1.64356e-05	10	1	2	2	3	2	0	0	0	0	0	3	1.58496	0.0031982	Blue
WP_013948102.1	MULTISPECIES: hypothetical protein [Hyphomicrobium]	6.72916	12103.1	F218314	Q07516-C1	70.04	20.9091	2	2	2	0.826234	0.000103406	10	3	1	2	3	1	0	0	0	0	0	3	1.58496	0.0110565	Blue
WP_013946199.1	double-strand break repair protein AddB [Hyphomicrobium sp. MC1]	5.79939	113550	F218322	Q07523-C8	512.415	10.6075	10	1	6	0.149713	1.87371e-05	17	2	2	3	5	3	0	0	1	1	0	2.85714	1.51457	0.0059121	Blue
WP_013947050.1	MULTISPECIES: BolA family transcriptional regulator [Hyphomicrobium]	6.49346	8444.28	F218315	Q07517-C2	178.7	75.641	4	3	4	1.5395	0.000192674	13	3	4	0	3	2	0	1	0	0	0	2.83333	1.5025	0.0288901	Blue
WP_024276236.1	MULTISPECIES: phosphoribosyltransferase [Hyphomicrobium]	5.91645	25024.2	F218318	Q07519-C4	273.13	21.6814	6	6	6	1.27876	0.000160042	32	5	5	4	6	6	1	0	1	2	2	2.81818	1.49476	6.55067e-05	Blue
WP_013949640.1	MULTISPECIES: CBS domain-containing protein [Hyphomicrobium]	5.48282	26498.7	F218318	Q07519-C4	425.34	45.4545	10	10	12	1.66046	0.000207812	44	4	8	5	11	6	2	1	1	3	3	2.6	1.37851	0.0148085	Blue
WP_029671067.1	alpha/beta hydrolase [Hyphomicrobium sp. 802]	4.99041	22101.6	F218314	Q07516-C1	99.93	17.3077	3	3	4	0.361965	4.53011e-05	8	3	1	0	2	2	0	0	0	0	0	2.6	1.37851	0.0349197	Blue
WP_024276511.1	MULTISPECIES: hypothetical protein [Hyphomicrobium]	4.96337	7195.78	F218315	Q07517-C2	62.54	27.6923	2	2	2	1.11176	0.000139141	8	1	2	1	3	1	0	0	0	0	0	2.6	1.37851	0.0161301	Blue
WP_013948540.1	MULTISPECIES: formate dehydrogenase subunit gamma [Hyphomicrobium]	9.94431	25527.3	F218318	Q07519-C4	59.86	12.1076	2	2	2	0.31339	3.92219e-05	8	2	0	2	2	2	0	0	0	0	0	2.6	1.37851	0.0161301	Blue
WP_013947523.1	MULTISPECIES: c-type cytochrome, methanol metabolism-related [Hyphomicrobium]	6.10625	25632.6	F218315	Q07517-C2	432.75	30.5439	8	8	9	4.17438	0.000522438	107	16	18	11	16	18	7	6	3	7	5	2.54545	1.34792	0.000341194	Blue
WP_013948683.1	MULTISPECIES: universal stress protein [Hyphomicrobium]	5.63694	17162.6	F218314	Q07516-C1	143.19	39.1304	3	3	5	1.04879	0.00013126	18	3	3	2	3	4	1	1	0	1	0	2.5	1.32193	0.000409721	Blue
WP_013947524.1	MULTISPECIES: quinoprotein dehydrogenase-associated putative ABC transporter substrate-binding protein [Hyphomicrobium]	8.90919	34732.9	F218315	Q07517-C2	589.71	38.125	11	11	15	2.70637	0.000338711	94	15	15	11	16	12	5	5	4	6	5	2.46667	1.30256	0.000404799	Blue
WP_013949920.1	MULTISPECIES: flagellar hook protein [Hyphomicrobium]	4.29998	37204.4	F218314	Q07516-C1	238.38	21.0227	4	4	5	0.564449	7.06427e-05	21	6	2	3	5	1	1	2	0	0	1	2.44444	1.28951	0.0458999	Blue
WP_013950046.1	hypothetical protein [Hyphomicrobium sp. MC1]	4.91839	41027.8	F218318	Q07519-C4	115.43	6.55738	3	3	3	0.341232	4.27063e-05	14	2	3	2	3	2	0	0	0	2	0	2.42857	1.28011	0.00422044	Blue
WP_024276070.1	SRPBCC family protein [Hyphomicrobium sp. 802]	5.06673	20283.5	F218318	Q07519-C4	292.3	34.4086	6	5	9	2.71157	0.000339362	55	7	9	5	11	9	0	5	0	5	4	2.42105	1.27563	0.00827899	Blue
WP_013946539.1	MULTISPECIES: hypothetical protein [Hyphomicrobium]	8.18057	6959.63	F218315	Q07517-C2	123.95	33.3333	2	2	2	2.44266	0.000305707	17	3	3	3	3	2	0	1	0	0	2	2.375	1.24793	0.00281043	Blue
WP_013948681.1	MULTISPECIES: hypothetical protein [Hyphomicrobium]	6.62897	19679.8	F218319	Q07520-C5	179.43	23.3918	3	3	4	0.660577	8.26735e-05	13	1	2	1	3	4	1	0	0	0	1	2.28571	1.19265	0.0331991	Blue
WP_013950132.1	hypothetical protein [Hyphomicrobium sp. MC1]	11.4243	23383.7	F218318	Q07519-C4	263.21	25.9804	4	4	6	2.05271	0.000256904	48	8	7	8	9	3	3	3	2	2	3	2.22222	1.152	0.0121727	Blue
WP_013947120.1	MULTISPECIES: efflux RND transporter periplasmic adaptor subunit [Hyphomicrobium]	5.3718	51870.7	F218317	Q07518-C3	635.975	31.0559	13	13	18	1.85075	0.000231628	96	10	7	19	12	20	7	6	6	6	3	2.21212	1.14543	0.0322808	Blue
WP_013947199.1	MULTISPECIES: hypothetical protein [Hyphomicrobium]	9.98377	8308.1	F218318	Q07519-C4	64.3	32.4675	2	2	2	0.722187	9.03842e-05	6	1	1	1	2	1	0	0	0	0	0	2.2	1.1375	0.00388254	Blue
WP_013948680.1	MULTISPECIES: DNA-binding protein [Hyphomicrobium]	10.0831	12566.7	F218314	Q07516-C1	88.43	22.9358	2	2	2	0.477452	5.97548e-05	6	2	1	0	1	2	0	0	0	0	0	2.2	1.1375	0.0326779	Blue
WP_013946966.1	MULTISPECIES: efflux RND transporter periplasmic adaptor subunit [Hyphomicrobium]	6.5228	43397	F218314	Q07516-C1	126.4	6.58537	2	2	2	0.138258	1.73035e-05	6	2	1	1	1	1	0	0	0	0	0	2.2	1.1375	0.00388254	Blue
WP_013948410.1	DNA/RNA nuclease SfsA [Hyphomicrobium sp. MC1]	7.01418	26189.4	F218317	Q07518-C3	210.04	16.7364	5	5	6	0.916401	0.000114691	24	1	3	5	5	4	2	0	0	2	2	2.09091	1.06413	0.0318305	Blue
WP_013948356.1	MULTISPECIES: glucose dehydrogenase [Hyphomicrobium]	5.54554	62092.6	F218318	Q07519-C4	521.25	24.0204	9	8	12	1.20787	0.000151169	75	7	12	8	13	12	6	4	4	4	5	2.03571	1.02554	0.00648938	Blue
WP_013947256.1	MULTISPECIES: DUF447 domain-containing protein [Hyphomicrobium]	5.43237	21962.3	F218319	Q07520-C5	218.87	26.4249	5	5	6	1.18385	0.000148162	26	4	3	4	3	5	3	0	0	1	3	2	1	0.0201592	Blue
WP_013947519.1	MBL fold metallo-hydrolase [Hyphomicrobium sp. MC1]	6.6052	35410.5	F218314	Q07516-C1	197.48	14.9068	5	5	5	0.480083	6.00841e-05	17	5	2	2	2	2	2	0	0	2	0	2	1	0.0498749	Blue
WP_015598287.1	nucleotidyl transferase AbiEii/AbiGii toxin family protein [Hyphomicrobium denitrificans]	9.01352	39832.6	F218315	Q07517-C2	45.49	3.9548	2	2	2	0.125525	1.57099e-05	5	1	1	1	1	1	0	0	0	0	0	2	1	0	Blue
WP_013945970.1	MULTISPECIES: DUF2189 domain-containing protein [Hyphomicrobium]	7.06484	30480.5	F218321	Q07522-C7	243.72	22.9391	6	6	6	2.4934	0.000312058	76	8	11	10	12	11	6	8	0	5	5	1.96552	0.974909	0.00929552	Blue
WP_013948088.1	MULTISPECIES: hypothetical protein [Hyphomicrobium]	9.51033	8135.2	F218318	Q07519-C4	288.46	26.25	5	5	5	8.23581	0.00103074	67	7	10	9	10	10	5	5	2	4	5	1.96154	0.971986	0.000301412	Blue
WP_013949323.1	MULTISPECIES: EthD family reductase [Hyphomicrobium]	5.68974	11553.5	F218318	Q07519-C4	129.41	23.0769	2	2	3	2.68316	0.000335807	31	3	5	5	5	4	1	2	1	2	3	1.92857	0.947533	0.00146876	Blue
WP_013950453.1	MULTISPECIES: sulfite dehydrogenase (cytochrome) subunit SorA apoprotein [Hyphomicrobium]	8.30371	45015.9	F218318	Q07519-C4	464.07	31.068	9	9	9	1.53279	0.000191834	69	9	10	9	11	8	4	9	1	6	2	1.92593	0.945552	0.0219296	Blue
WP_013949307.1	MULTISPECIES: formylglycine-generating enzyme family protein [Hyphomicrobium]	6.07788	38089.3	F218318	Q07519-C4	249.18	17.0149	5	5	6	0.656353	8.21448e-05	25	2	4	3	5	4	3	2	0	2	0	1.91667	0.938599	0.0240111	Blue
WP_013948514.1	MULTISPECIES: thioesterase [Hyphomicrobium]	7.88558	16597.5	F218317	Q07518-C3	120.47	24.1611	3	3	3	0.963998	0.000120648	16	2	3	4	1	2	1	1	1	1	0	1.88889	0.917538	0.0314447	Blue
WP_013949749.1	MULTISPECIES: molybdenum cofactor biosynthesis protein B [Hyphomicrobium]	5.60392	19690	F218319	Q07520-C5	133.95	19.4444	3	3	3	0.812596	0.000101699	16	3	1	2	3	3	1	1	0	1	1	1.88889	0.917538	0.0120738	Blue
WP_013947657.1	TatD family deoxyribonuclease [Hyphomicrobium sp. MC1]	5.58536	29533.3	F218318	Q07519-C4	129.25	11.7647	3	3	3	0.541761	6.78033e-05	16	2	2	2	4	2	0	1	0	1	2	1.88889	0.917538	0.0193486	Blue
WP_013947005.1	hypothetical protein [Hyphomicrobium sp. MC1]	9.58808	13329.7	F218318	Q07519-C4	111.22	22.5	2	2	2	1.20033	0.000150225	16	3	2	2	3	2	2	1	0	1	0	1.88889	0.917538	0.00923116	Blue
WP_013948160.1	MULTISPECIES: chromosome partitioning protein ParB [Hyphomicrobium]	9.01163	24350.5	F218318	Q07519-C4	290.82	40.9302	7	7	8	2.05335	0.000256984	50	8	4	6	8	8	3	4	0	6	3	1.85714	0.893085	0.0218092	Blue
WP_013946224.1	MULTISPECIES: DUF4440 domain-containing protein [Hyphomicrobium]	8.63955	19234	F218318	Q07519-C4	192.94	21.6667	3	3	4	1.55974	0.000195206	30	4	5	4	5	3	2	2	0	1	4	1.85714	0.893085	0.0184852	Blue
WP_013947492.1	MULTISPECIES: aromatic ring-hydroxylating dioxygenase subunit alpha [Hyphomicrobium]	5.34067	48415.6	F218319	Q07520-C5	122.89	8.68545	3	3	4	0.206545	2.58498e-05	10	1	1	2	1	3	0	1	0	0	1	1.85714	0.893085	0.0394157	Blue
WP_015597732.1	metalloprotease [Hyphomicrobium denitrificans]	5.13727	35013.2	F218315	Q07517-C2	276.52	20.0627	4	0	2	0.285606	3.57446e-05	10	2	2	0	2	2	0	0	1	0	1	1.85714	0.893085	0.0394157	Blue	5249	differential abundance not same direction: MC8b more on DCM, DM4 more on methanol; also red and no longer blue in MC8b proteome analysis
WP_013948794.1	MULTISPECIES: 3-methyl-2-oxobutanoate hydroxymethyltransferase [Hyphomicrobium]	7.09791	31298.2	F218318	Q07519-C4	575.59	39.5904	9	8	11	2.77971	0.000347891	87	11	12	11	14	10	7	8	3	7	4	1.85294	0.889817	0.00164072	Blue
WP_013947518.1	MULTISPECIES: hypothetical protein [Hyphomicrobium]	5.34614	13696.9	F218319	Q07520-C5	213.06	36.2903	4	4	4	3.21241	0.000402044	44	5	6	5	7	7	3	3	2	2	4	1.84211	0.881356	0.000646805	Blue
WP_029671079.1	MULTISPECIES: PilZ domain-containing protein [Hyphomicrobium]	10.0972	13901.6	F218315	Q07517-C2	209.52	25	4	4	4	1.72642	0.000216067	24	3	4	4	4	2	2	2	0	1	2	1.83333	0.874469	0.00766973	Blue
WP_013946390.1	MULTISPECIES: heat-shock protein IbpA [Hyphomicrobium]	6.21211	16883.7	F218319	Q07520-C5	226.93	29.6053	4	4	4	1.42149	0.000177904	24	3	3	4	3	4	1	2	0	2	2	1.83333	0.874469	0.00422044	Blue
WP_045836291.1	bifunctional UDP-N-acetylglucosamine diphosphorylase/glucosamine-1-phosphate N-acetyltransferase GlmU [Hyphomicrobium sp. 99]	7.62928	47210.5	F218317	Q07518-C3	90.04	5.05495	2	2	2	0.148272	1.85568e-05	7	1	2	1	1	1	1	0	0	0	0	1.83333	0.874469	0.00766973	Blue
WP_013947605.1	MULTISPECIES: sensor domain-containing diguanylate cyclase [Hyphomicrobium]	5.94277	68510.3	F218318	Q07519-C4	126.32	4.83092	2	2	2	0.102174	1.27875e-05	7	1	1	1	2	1	0	1	0	0	0	1.83333	0.874469	0.00766973	Blue
WP_013946687.1	MULTISPECIES: septal ring lytic transglycosylase RlpA family protein [Hyphomicrobium]	11.031	18572.5	F218314	Q07516-C1	199.49	28	4	4	4	2.04604	0.000256069	38	6	5	5	6	4	2	3	3	2	2	1.82353	0.866733	0.000445549	Blue
WP_013948525.1	hypothetical protein [Hyphomicrobium sp. 802]	9.95683	57908.5	F218317	Q07518-C3	343.12	14.6296	7	7	9	0.897968	0.000112384	52	6	9	10	7	3	4	6	1	3	3	1.81818	0.862496	0.0443875	Blue
WP_013948052.1	MULTISPECIES: Ku protein [Hyphomicrobium]	9.3762	33413.5	F218318	Q07519-C4	371.97	39.4649	7	7	10	1.37669	0.000172297	46	6	5	7	7	6	4	4	0	5	2	1.8	0.847997	0.0193687	Blue
WP_013949462.1	MULTISPECIES: DUF1236 domain-containing protein [Hyphomicrobium]	6.99139	28183.8	F218318	Q07519-C4	105.93	9.84848	3	3	3	0.638665	7.99311e-05	18	2	1	3	4	3	1	1	0	2	1	1.8	0.847997	0.0335811	Blue
WP_013948093.1	MULTISPECIES: hypothetical protein [Hyphomicrobium]	5.54329	12653.5	F218315	Q07517-C2	351.02	81.1966	7	7	7	4.50467	0.000563775	57	7	8	7	8	8	2	3	5	5	4	1.79167	0.841302	0.00142929	Blue
WP_013947121.1	MULTISPECIES: hypothetical protein [Hyphomicrobium]	8.92504	13782.3	F218314	Q07516-C1	456.5	58.0153	7	6	7	5.94968	0.000744623	82	13	6	11	10	14	8	4	4	6	6	1.78788	0.838249	0.0161226	Blue
WP_013949602.1	spermidine/putrescine ABC transporter [Hyphomicrobium sp. MC1]	5.91788	39205.1	F218318	Q07519-C4	342.9	38.1356	7	7	10	1.02028	0.000127691	40	6	5	4	8	4	3	5	0	3	2	1.77778	0.830075	0.0351662	Blue
WP_013950032.1	MULTISPECIES: glutaredoxin 3 [Hyphomicrobium]	6.70104	9453.69	F218318	Q07519-C4	128.72	27.907	3	3	3	1.58668	0.000198579	15	2	2	2	3	2	1	0	0	2	1	1.77778	0.830075	0.0159686	Blue
WP_013949353.1	PQQ-dependent dehydrogenase, methanol/ethanol family [Hyphomicrobium sp. MC1]	6.15562	62049.2	F218315	Q07517-C2	839.57	40.5594	16	14	21	2.61083	0.000326755	162	22	23	19	19	20	14	12	13	11	9	1.6875	0.754888	7.47786e-05	Blue
WP_013948374.1	MULTISPECIES: aspartate aminotransferase family protein [Hyphomicrobium]	6.81468	47670.5	F218317	Q07518-C3	769.05	45	16	8	21	3.33539	0.000417436	159	19	22	24	21	15	13	16	4	13	12	1.68254	0.750641	0.010398	Blue
WP_013947195.1	TonB-dependent receptor [Hyphomicrobium sp. MC1]	4.59508	93153.1	F218315	Q07517-C2	1944.95	44.4444	29	29	32	4.58385	0.000573685	427	54	62	44	51	58	29	32	31	34	32	1.68098	0.749304	0.00134254	Blue
WP_013946450.1	hypothetical protein [Hyphomicrobium sp. MC1]	4.9991	19626.9	F218318	Q07519-C4	123.8	13.587	2	2	3	0.713307	8.92729e-05	14	2	1	2	3	2	1	0	0	2	1	1.66667	0.736966	0.0407728	Blue
WP_013946953.1	MULTISPECIES: carbonic anhydrase [Hyphomicrobium]	6.09653	24785.7	F218318	Q07519-C4	980.71	72.4576	15	15	16	7.18155	0.000898795	178	23	22	20	26	21	16	11	8	15	16	1.64789	0.720618	0.00198077	Blue
WP_013946111.1	MULTISPECIES: (2Fe-2S)-binding protein [Hyphomicrobium]	6.39306	15741.6	F218318	Q07519-C4	139.26	28	3	3	4	1.7152	0.000214663	27	3	3	4	4	4	2	2	1	3	1	1.64286	0.716207	0.00518564	Blue
WP_041299988.1	ubiquinone-binding protein [Hyphomicrobium sp. MC1]	5.72573	17557.8	F218319	Q07520-C5	210.19	31.1688	4	4	4	1.53778	0.000192459	27	3	4	3	3	5	2	3	0	3	1	1.64286	0.716207	0.0379802	Blue
WP_013947521.1	MULTISPECIES: PQQ-dependent dehydrogenase, methanol/ethanol family [Hyphomicrobium]	6.36004	65660.7	F218314	Q07516-C1	1062.55	43.7294	19	5	26	2.98504	0.000373588	196	28	26	26	20	23	16	14	14	14	15	1.64103	0.714598	0.00133433	Blue
WP_013948289.1	MULTISPECIES: squalene synthase [Hyphomicrobium]	9.08345	30656.1	F218319	Q07520-C5	105.8	9.74729	2	2	2	0.358819	4.49075e-05	11	1	1	2	2	2	1	1	0	1	0	1.625	0.70044	0.0203001	Blue
WP_013946295.1	MULTISPECIES: NAD-dependent succinate-semialdehyde dehydrogenase [Hyphomicrobium]	5.43155	50417.1	F218314	Q07516-C1	872.06	52.0518	18	18	23	3.64956	0.000456755	184	25	24	22	23	21	20	21	4	13	11	1.62162	0.697437	0.0403058	Blue
WP_013947243.1	MULTISPECIES: hypothetical protein [Hyphomicrobium]	7.69399	25199	F218315	Q07517-C2	481.81	45.045	9	9	11	4.48431	0.000561227	113	11	15	13	17	15	10	9	6	10	7	1.61702	0.693339	0.0024174	Blue
WP_013949468.1	MULTISPECIES: DUF465 domain-containing protein [Hyphomicrobium]	9.29722	6824.74	F218318	Q07519-C4	370.49	68.9655	6	6	6	12.3082	0.00154041	84	13	11	11	11	7	9	7	1	6	8	1.61111	0.688056	0.0354922	Blue
WP_013947013.1	MULTISPECIES: hypothetical protein [Hyphomicrobium]	10.0828	10478.1	F218317	Q07518-C3	212.13	36.1702	3	3	3	12.5023	0.00156471	131	12	14	21	20	15	9	16	5	10	9	1.61111	0.688056	0.0292317	Blue
WP_013946639.1	MULTISPECIES: TIGR00282 family metallophosphoesterase [Hyphomicrobium]	5.03995	29549.9	F218317	Q07518-C3	264.43	23.1047	5	5	6	1.42133	0.000177884	42	7	3	6	6	5	4	3	2	3	3	1.6	0.678072	0.0199916	Blue
WP_024275726.1	MULTISPECIES: hypothetical protein [Hyphomicrobium]	9.81059	6880.67	F218319	Q07520-C5	166.69	77.4194	4	4	4	6.10405	0.000763943	42	5	6	4	5	7	4	4	0	4	3	1.6	0.678072	0.0364169	Blue
WP_024276346.1	MULTISPECIES: hypothetical protein [Hyphomicrobium]	4.34169	10956.4	F218318	Q07519-C4	177.09	29.4118	2	2	2	5.0199	0.000628257	55	7	7	6	7	8	5	4	3	5	3	1.6	0.678072	0.000844503	Blue
WP_050976855.1	MULTISPECIES: hypothetical protein [Hyphomicrobium]	3.67001	24408.4	F218317	Q07518-C3	277.28	11.6935	6	6	6	4.26082	0.000533257	104	11	13	16	13	12	7	8	7	6	11	1.59091	0.669851	0.00250527	Blue
WP_013947271.1	MULTISPECIES: pyrroloquinoline quinone biosynthesis protein PqqE [Hyphomicrobium]	5.98576	42779.7	F218319	Q07520-C5	970.44	54.9223	17	17	24	4.16086	0.000520745	178	19	17	22	26	26	11	17	15	13	12	1.57534	0.655665	0.0062027	Blue
WP_013946372.1	gamma-glutamyltransferase [Hyphomicrobium sp. MC1]	5.29236	61102.3	F218315	Q07517-C2	179.29	10.327	5	5	5	0.425516	5.32548e-05	26	3	5	3	4	2	3	1	1	2	2	1.57143	0.652077	0.0377597	Blue
WP_013949728.1	MULTISPECIES: hypothetical protein [Hyphomicrobium]	9.81279	6931.8	F218315	Q07517-C2	102.43	55.3846	2	2	2	1.1541	0.00014444	8	1	2	1	1	1	0	0	0	1	1	1.57143	0.652077	0.0363688	Blue
WP_013948278.1	MULTISPECIES: hypothetical protein [Hyphomicrobium]	5.47603	9060.88	F218315	Q07517-C2	59.7	34.5238	2	2	2	0.882916	0.0001105	8	1	2	1	1	1	0	0	1	0	1	1.57143	0.652077	0.0363688	Blue
WP_013946588.1	aminoacyl-tRNA hydrolase [Hyphomicrobium sp. MC1]	11.1335	15826.7	F218319	Q07520-C5	56.74	9.35252	1	1	2	0.505475	6.32619e-05	8	1	1	1	2	1	0	0	0	1	1	1.57143	0.652077	0.0363688	Blue
WP_013948660.1	alpha/beta hydrolase [Hyphomicrobium sp. MC1]	9.37241	31076.5	F218318	Q07519-C4	72.06	6.73759	2	2	2	0.257429	3.22182e-05	8	1	1	1	2	1	0	1	0	1	0	1.57143	0.652077	0.0363688	Blue
WP_013947614.1	MULTISPECIES: CsbD family protein [Hyphomicrobium]	9.4772	6454.52	F218314	Q07516-C1	247.49	55.5556	4	4	6	8.36623	0.00104706	54	8	5	8	6	7	4	6	2	4	4	1.56	0.641546	0.011719	Blue
WP_013216444.1	MULTISPECIES: DUF1153 domain-containing protein [Hyphomicrobium]	9.41862	10547.5	F218319	Q07520-C5	232.09	35.8696	5	1	5	5.11968	0.000640746	54	7	6	6	6	9	5	4	2	4	5	1.56	0.641546	0.0081289	Blue
WP_013947496.1	MULTISPECIES: choline ABC transporter substrate-binding protein [Hyphomicrobium]	5.25929	33195.8	F218315	Q07517-C2	334.755	21.6828	6	6	8	1.92795	0.00024129	64	8	10	6	9	7	6	7	3	5	3	1.55172	0.633872	0.0174439	Blue
WP_013947093.1	MULTISPECIES: carbohydrate porin [Hyphomicrobium]	4.64246	51103.2	F218319	Q07520-C5	765.61	46.2025	11	11	13	3.6984	0.000462867	189	22	25	20	24	25	19	14	9	16	15	1.55128	0.633461	0.00322781	Blue
WP_013949786.1	MULTISPECIES: invasion protein [Hyphomicrobium]	8.25796	19574.2	F218319	Q07520-C5	166.76	31.1475	5	5	6	2.35003	0.000294114	46	6	5	4	6	8	5	5	3	2	2	1.54545	0.628031	0.0352788	Blue
WP_013945724.1	MULTISPECIES: hypothetical protein [Hyphomicrobium]	8.81611	12736.3	F218318	Q07519-C4	130.55	20.6612	2	2	2	1.41328	0.000176877	18	3	2	2	3	2	1	2	1	1	1	1.54545	0.628031	0.00567308	Blue
WP_013948049.1	hypothetical protein [Hyphomicrobium sp. MC1]	10.3303	17602.5	F218318	Q07519-C4	127.98	22.7848	3	3	4	1.30663	0.000163529	23	2	3	3	4	3	2	2	0	2	2	1.53846	0.621488	0.0265014	Blue
WP_013948272.1	MULTISPECIES: integration host factor subunit alpha [Hyphomicrobium]	10.0914	11004.9	F218318	Q07519-C4	553.8	74.2574	9	9	9	12.0855	0.00151254	133	14	17	16	18	16	11	11	6	10	14	1.50877	0.593375	0.00714532	Blue
WP_013945662.1	MULTISPECIES: DNA replication and repair protein RecF [Hyphomicrobium]	5.97135	41207.4	F218318	Q07519-C4	365.97	24.5431	7	7	9	1.21337	0.000151858	50	7	6	5	8	5	4	5	3	3	4	1.5	0.584963	0.0109381	Blue
WP_013946989.1	Crp/Fnr family transcriptional regulator [Hyphomicrobium sp. MC1]	9.70565	28053.6	F218319	Q07520-C5	149.49	16.7315	3	3	4	0.712922	8.92246e-05	20	3	2	2	2	4	1	2	1	2	1	1.5	0.584963	0.0394157	Blue
WP_013948284.1	hypothetical protein [Hyphomicrobium sp. MC1]	5.10343	21122.9	F218317	Q07518-C3	71.35	9.74359	2	2	2	0.473419	5.92501e-05	10	1	1	2	2	1	0	0	1	1	1	1.5	0.584963	0.0497356	Blue
WP_013945953.1	FAD-binding monooxygenase [Hyphomicrobium sp. MC1]	7.8112	42603	F218314	Q07516-C1	95.21	5.79345	2	2	2	0.234725	2.93767e-05	10	2	1	1	2	1	1	1	1	0	0	1.5	0.584963	0.0497356	Blue
WP_013950044.1	IMP dehydrogenase [Hyphomicrobium sp. MC1]	5.7748	122640	F218320	Q07521-C6	1717.96	38.9091	31	31	36	2.73156	0.000341864	335	26	24	27	23	33	48	39	41	38	36	-1.5	-0.584963	0.00100828	Blue
WP_013946171.1	MULTISPECIES: elongation factor 3 [Hyphomicrobium]	5.75257	66500.8	F218321	Q07522-C7	516.36	21.9472	10	9	16	1.12781	0.000141149	75	5	4	5	7	8	11	11	7	10	7	-1.5	-0.584963	0.0210782	Blue
WP_092866564.1	penicillin-binding protein [Hyphomicrobium facile]	8.96777	85399.7	F218323	Q07524-C9	137.28	9.04459	4	2	2	0.117096	1.4655e-05	10	1	0	1	1	0	1	1	2	2	1	-1.5	-0.584963	0.0497356	Blue
WP_013950237.1	MULTISPECIES: phasin [Hyphomicrobium]	6.61051	17202.7	F218324	Q07525-C10	1508.53	89.8734	22	22	22	35.7503	0.00447427	615	56	51	57	49	31	57	54	89	75	96	-1.51004	-0.594587	0.0364281	Blue
WP_013946764.1	type I DNA topoisomerase [Hyphomicrobium sp. MC1]	8.9553	102158	F218322	Q07523-C8	2250.99	46.3441	39	20	47	4.35598	0.000545166	445	31	35	33	34	43	48	50	62	57	52	-1.51381	-0.598186	0.00053356	Blue
WP_013948269.1	MULTISPECIES: hypothetical protein [Hyphomicrobium]	9.5295	46813.9	F218320	Q07521-C6	398.88	30.3318	9	9	12	1.34576	0.000168426	63	8	3	4	6	3	10	7	6	9	7	-1.51724	-0.601451	0.0410553	Blue
WP_013946180.1	pyruvate dehydrogenase (acetyl-transferring), homodimeric type [Hyphomicrobium sp. MC1]	5.71837	99456.9	F218322	Q07523-C8	864.28	22.7834	16	7	22	1.26688	0.000158554	126	8	10	11	9	11	14	16	18	13	16	-1.51852	-0.602665	0.00108543	Blue
WP_013946977.1	excinuclease ABC subunit UvrA [Hyphomicrobium sp. MC1]	7.32651	109806	F218321	Q07522-C7	1313.65	32.4	21	6	26	1.58461	0.00019832	174	13	14	9	13	19	20	26	22	19	19	-1.52055	-0.604591	0.00675989	Blue
WP_013948222.1	MULTISPECIES: enoyl-CoA hydratase [Hyphomicrobium]	5.66909	28744.7	F218324	Q07525-C10	227.68	18.0812	4	4	4	1.49593	0.000187221	43	2	3	4	4	3	5	6	3	7	6	-1.52381	-0.607683	0.0283776	Blue
WP_013950193.1	CoA ester lyase [Hyphomicrobium sp. MC1]	5.94119	32702.9	F218321	Q07522-C7	540.61	39.1304	9	8	13	2.32395	0.00029085	76	5	5	5	8	6	9	11	6	12	9	-1.52941	-0.612977	0.0212705	Blue
WP_013946145.1	MULTISPECIES: hypothetical protein [Hyphomicrobium]	4.70666	11299.4	F218322	Q07523-C8	341.71	65.6863	6	6	6	6.10653	0.000764254	69	8	5	4	7	2	9	8	11	8	7	-1.54839	-0.630766	0.0321493	Blue
WP_013950054.1	MULTISPECIES: antibiotic biosynthesis monooxygenase [Hyphomicrobium]	5.9575	13171.5	F218318	Q07519-C4	307.81	64.3478	6	6	6	3.11278	0.000389576	41	2	2	2	6	3	5	5	5	5	6	-1.55	-0.632268	0.0448236	Blue
WP_013217180.1	2-oxoglutarate dehydrogenase E1 component [Hyphomicrobium denitrificans]	6.39357	110738	F218322	Q07523-C8	1156.81	20.5882	24	6	4	0.370242	4.63371e-05	41	3	4	1	3	4	7	6	4	6	3	-1.55	-0.632268	0.0455911	Blue
WP_024276256.1	hypothetical protein [Hyphomicrobium sp. 802]	6.11637	32175.3	F218322	Q07523-C8	179.71	11.9205	3	3	3	1.11887	0.00014003	36	3	2	2	4	2	4	3	6	5	5	-1.55556	-0.63743	0.0160239	Blue
WP_092868833.1	peptide chain release factor 3 [Hyphomicrobium facile]	5.49116	59573.8	F218322	Q07523-C8	649.58	31.0987	14	1	2	0.218217	2.73106e-05	13	1	1	1	0	1	2	2	1	2	2	-1.55556	-0.63743	0.00766973	Blue
WP_013947204.1	MULTISPECIES: class I SAM-dependent methyltransferase [Hyphomicrobium]	5.03754	52755	F218321	Q07522-C7	856.81	44.7312	15	15	18	2.76751	0.000346363	146	12	12	12	11	9	19	21	16	17	17	-1.55738	-0.639118	0.000406259	Blue
WP_013946665.1	MULTISPECIES: ParA family protein [Hyphomicrobium]	5.39194	32996.1	F218322	Q07523-C8	539.28	49.3377	11	11	14	2.87913	0.000360333	95	9	8	7	7	5	12	10	15	14	8	-1.56098	-0.642448	0.018838	Blue
WP_013946581.1	MULTISPECIES: HAMP domain-containing protein [Hyphomicrobium]	6.7952	52728.1	F218321	Q07522-C7	231.6	12.3404	4	4	5	0.493096	6.17126e-05	26	2	3	2	2	0	4	4	2	4	3	-1.57143	-0.652077	0.0363688	Blue
WP_013946924.1	MULTISPECIES: histidinol-phosphate aminotransferase [Hyphomicrobium]	5.82408	39468.4	F218321	Q07522-C7	116.28	6.79348	2	2	2	0.202694	2.53678e-05	8	0	1	1	0	0	1	2	1	1	1	-1.57143	-0.652077	0.0363688	Blue
WP_013950043.1	MULTISPECIES: hypothetical protein [Hyphomicrobium]	5.99277	95274.5	F218322	Q07523-C8	598.33	21.4953	12	9	18	1.06009	0.000132674	101	9	9	8	7	5	13	11	16	12	11	-1.5814	-0.661198	0.00332072	Blue
WP_013948251.1	TonB-dependent siderophore receptor [Hyphomicrobium sp. MC1]	4.96307	86342.7	F218319	Q07520-C5	1264.09	33.4572	21	20	25	2.39742	0.000300046	207	11	13	11	17	27	24	24	30	20	30	-1.58333	-0.662965	0.0296302	Blue
WP_013949798.1	DUF2147 domain-containing protein [Hyphomicrobium sp. 802]	9.4471	25445.2	F218320	Q07521-C6	302.58	38.0753	7	7	8	2.55451	0.000319706	65	5	4	3	7	5	10	7	8	9	7	-1.58621	-0.665581	0.0050327	Blue
WP_081740959.1	MULTISPECIES: TonB-dependent siderophore receptor [Hyphomicrobium]	5.04547	90131.1	F218324	Q07525-C10	631.56	17.561	10	10	13	0.954165	0.000119417	86	5	6	3	9	9	11	9	11	10	13	-1.59459	-0.67319	0.0155342	Blue
WP_013946811.1	bifunctional (p)ppGpp synthetase/guanosine-3',5'-bis(diphosphate) 3'-pyrophosphohydrolase [Hyphomicrobium sp. MC1]	6.09653	83014.8	F218321	Q07522-C7	612.77	24.0541	13	13	17	1.19256	0.000149253	99	8	5	10	8	6	13	14	10	12	13	-1.59524	-0.673772	0.00224287	Blue
WP_013947981.1	MULTISPECIES: bifunctional [glutamate--ammonia ligase]-adenylyl-L-tyrosine phosphorylase/[glutamate--ammonia-ligase] adenylyltransferase [Hyphomicrobium]	5.66807	109538	F218322	Q07523-C8	366.81	5.9761	5	5	8	0.264748	3.31341e-05	29	2	2	2	1	3	3	3	5	3	5	-1.6	-0.678072	0.0181617	Blue
WP_013950145.1	MULTISPECIES: chromosome partitioning protein ParB [Hyphomicrobium]	6.48875	32104.8	F218323	Q07524-C9	454.54	47.6027	10	7	13	2.2115	0.000276777	71	5	5	3	8	5	10	8	10	11	6	-1.6129	-0.68966	0.0134718	Blue
WP_013949727.1	MULTISPECIES: cytochrome P450 [Hyphomicrobium]	5.87371	51469.9	F218322	Q07523-C8	876.07	39.5143	16	8	18	3.10862	0.000389054	160	12	14	12	13	9	21	19	21	21	18	-1.61538	-0.691878	8.97349e-05	Blue
WP_013948481.1	MULTISPECIES: RIP metalloprotease RseP [Hyphomicrobium]	8.90336	41490.8	F218322	Q07523-C8	331.9	18.1579	7	7	9	1.08458	0.000135739	45	3	2	3	4	4	4	7	8	6	4	-1.61905	-0.695145	0.0276042	Blue
WP_013946763.1	MULTISPECIES: ribonuclease R [Hyphomicrobium]	9.04843	83738.3	F218322	Q07523-C8	1220.5	32.5858	25	13	35	2.38839	0.000298916	200	14	15	15	16	15	20	25	31	23	26	-1.625	-0.70044	0.00472682	Blue
WP_013947932.1	MULTISPECIES: DUF4384 domain-containing protein [Hyphomicrobium]	5.74168	84437.5	F218322	Q07523-C8	231.225	9.24262	5	5	7	0.378978	4.74305e-05	32	2	2	2	3	2	3	4	5	5	4	-1.625	-0.70044	0.00311994	Blue
WP_013947108.1	MULTISPECIES: 2-isopropylmalate synthase [Hyphomicrobium]	5.61143	56945	F218322	Q07523-C8	2025.31	72.4335	34	29	40	8.55211	0.00107033	487	39	38	32	39	36	60	61	72	55	55	-1.62963	-0.704544	0.000645683	Blue
WP_041299838.1	CusA/CzcA family heavy metal efflux RND transporter [Hyphomicrobium sp. MC1]	6.27457	114546	F218322	Q07523-C8	1256.51	26.3747	21	21	23	1.47539	0.00018465	169	13	11	12	11	16	22	17	31	19	17	-1.63235	-0.706953	0.0269471	Blue
WP_013947835.1	MULTISPECIES: DUF2865 domain-containing protein [Hyphomicrobium]	5.22979	46348.4	F218322	Q07523-C8	474.65	23.6534	9	9	10	1.66133	0.000207921	77	5	6	5	6	6	9	7	15	9	9	-1.63636	-0.710493	0.0351174	Blue
WP_013946497.1	Two component sensor kinase [Hyphomicrobium sp. MC1]	6.04792	54492.9	F218323	Q07524-C9	307.215	11.1111	6	6	7	0.880849	0.000110241	48	4	0	5	5	3	6	6	6	8	5	-1.63636	-0.710493	0.0366217	Blue
WP_013949429.1	MULTISPECIES: DUF374 domain-containing protein [Hyphomicrobium]	9.7837	71225.2	F218322	Q07523-C8	797.06	28.4858	14	14	16	1.60056	0.000200315	114	10	8	6	9	9	14	13	18	13	14	-1.6383	-0.712198	0.00105864	Blue
WP_013950431.1	amino acid ABC transporter substrate-binding protein [Hyphomicrobium sp. MC1]	6.21017	85572.5	F218322	Q07523-C8	1147.51	34.7044	22	21	29	2.62935	0.000329072	225	17	13	15	22	17	25	29	36	23	28	-1.64045	-0.714091	0.0037615	Blue
WP_013946745.1	MULTISPECIES: bifunctional proline dehydrogenase/L-glutamate gamma-semialdehyde dehydrogenase PutA [Hyphomicrobium]	6.26062	115387	F218320	Q07521-C6	2186.9	41.2264	38	28	47	4.12525	0.000516289	476	37	36	30	36	40	59	55	62	58	63	-1.6413	-0.714843	5.04316e-06	Blue
WP_013949969.1	MULTISPECIES: ATP-dependent helicase HrpB [Hyphomicrobium]	8.39087	89178.3	F218320	Q07521-C6	230.51	5.23114	4	4	7	0.302764	3.7892e-05	27	1	2	1	3	2	4	4	4	3	3	-1.64286	-0.716207	0.00518564	Blue
WP_013946309.1	MULTISPECIES: septum formation protein Maf [Hyphomicrobium]	9.86344	27494.7	F218324	Q07525-C10	384.76	36.9478	6	6	7	1.56394	0.000195732	43	3	1	3	4	4	6	4	4	7	7	-1.65	-0.722466	0.0184212	Blue
WP_013946272.1	MULTISPECIES: ABC transporter substrate-binding protein [Hyphomicrobium]	6.70723	72467	F218322	Q07523-C8	1521.3	48.1366	29	27	34	3.68444	0.00046112	267	20	21	20	19	19	31	31	40	32	34	-1.66346	-0.734189	0.000902552	Blue
WP_013945990.1	MULTISPECIES: NAD-dependent DNA ligase LigA [Hyphomicrobium]	5.85577	77867.7	F218321	Q07522-C7	544.01	19.7756	13	10	19	1.20718	0.000151082	94	5	7	5	8	9	7	15	13	14	11	-1.66667	-0.736966	0.017298	Blue
WP_013949690.1	flavodoxin-dependent (E)-4-hydroxy-3-methylbut-2-enyl-diphosphate synthase [Hyphomicrobium sp. MC1]	6.52525	44790.8	F218322	Q07523-C8	782.62	40.6176	12	10	13	2.09864	0.000262652	94	7	7	5	8	7	11	11	16	15	7	-1.66667	-0.736966	0.0293576	Blue
WP_013949648.1	MULTISPECIES: AsmA family protein [Hyphomicrobium]	8.94758	82298.9	F218324	Q07525-C10	298.42	8.99743	5	5	9	0.461731	5.77873e-05	38	2	3	3	3	2	6	4	5	5	5	-1.66667	-0.736966	0.000409721	Blue
WP_013948465.1	MULTISPECIES: pyridoxamine 5'-phosphate oxidase [Hyphomicrobium]	7.03617	24625.4	F218323	Q07524-C9	288.6	33.0275	6	6	8	1.54312	0.000193127	38	5	3	1	2	2	6	4	3	7	5	-1.66667	-0.736966	0.0400187	Blue
WP_013947540.1	MULTISPECIES: hypothetical protein [Hyphomicrobium]	5.29073	18190	F218322	Q07523-C8	123.54	13.7931	2	2	3	0.769653	9.63247e-05	14	0	0	2	1	1	2	2	2	2	2	-1.66667	-0.736966	0.0326779	Blue
WP_013950127.1	MULTISPECIES: hypothetical protein [Hyphomicrobium]	7.77915	23685.2	F218323	Q07524-C9	696.65	61.7925	12	12	15	7.05082	0.000882434	167	14	13	11	15	8	21	19	22	24	20	-1.68182	-0.750022	0.000528143	Blue
WP_081740973.1	MULTISPECIES: allophanate hydrolase [Hyphomicrobium]	6.00892	65754.2	F218322	Q07523-C8	271.51	13.5703	5	5	6	0.501869	6.28107e-05	33	3	3	0	2	3	6	5	5	3	3	-1.6875	-0.754888	0.0302225	Blue
WP_013948738.1	MULTISPECIES: alpha/beta hydrolase [Hyphomicrobium]	5.5205	55874.5	F218322	Q07523-C8	126.29	4.80769	3	3	3	0.59061	7.39168e-05	33	2	2	2	2	3	3	5	6	3	5	-1.6875	-0.754888	0.0184103	Blue
WP_013947697.1	MULTISPECIES: PAS domain-containing sensor histidine kinase [Hyphomicrobium]	8.95443	90514.9	F218321	Q07522-C7	1033.43	28.3981	18	10	22	2.03281	0.000254414	184	13	12	15	13	14	21	25	24	22	25	-1.69444	-0.760812	2.13455e-05	Blue
WP_013945982.1	MULTISPECIES: UDP-N-acetylmuramate dehydrogenase [Hyphomicrobium]	5.86549	34452.7	F218324	Q07525-C10	301.42	30.1242	6	5	8	1.50932	0.000188896	52	3	4	2	5	4	8	6	5	8	7	-1.69565	-0.76184	0.00342101	Blue
WP_013949646.1	MULTISPECIES: flagellar motor protein MotB [Hyphomicrobium]	9.67221	65851.5	F218323	Q07524-C9	1892.9	58.2363	39	39	48	6.98542	0.000874249	460	34	31	33	43	28	49	56	68	61	57	-1.70115	-0.76651	0.000350433	Blue
WP_041299816.1	DNA gyrase subunit A [Hyphomicrobium sp. MC1]	5.2096	101552	F218322	Q07523-C8	2203.55	47.7074	40	17	48	4.93342	0.000617434	501	42	47	42	53	0	59	61	72	64	61	-1.7037	-0.768674	0.0457846	Blue
WP_013949982.1	MULTISPECIES: FHA domain-containing protein [Hyphomicrobium]	5.46411	29034.1	F218323	Q07524-C9	259.71	27.5735	5	5	6	1.23992	0.000155181	36	2	1	3	4	2	5	4	4	6	5	-1.70588	-0.770518	0.00618996	Blue
WP_013946014.1	glycosyl transferase family protein [Hyphomicrobium sp. MC1]	9.62355	72560.2	F218320	Q07521-C6	764.86	24.5827	16	13	22	2.0259	0.000253549	147	13	9	7	13	11	18	19	22	17	18	-1.7069	-0.771376	0.00064323	Blue
WP_013947561.1	MULTISPECIES: transcription-repair coupling factor [Hyphomicrobium]	6.28193	127956	F218322	Q07523-C8	1333.28	24.7201	24	10	36	1.32077	0.000165299	169	9	12	9	13	18	23	20	25	20	20	-1.71212	-0.775785	0.00217232	Blue	5159	less abundant on DCM
WP_013947043.1	MULTISPECIES: hypothetical protein [Hyphomicrobium]	8.84821	23625.3	F218323	Q07524-C9	279.58	28.5714	7	7	8	1.9894	0.00024898	47	2	3	2	7	2	7	5	5	8	6	-1.71429	-0.777608	0.0348915	Blue
WP_013947742.1	MULTISPECIES: methyltransferase domain-containing protein [Hyphomicrobium]	5.75446	38052.8	F218323	Q07524-C9	459.65	33.5277	11	11	12	2.52281	0.000315738	96	10	6	5	6	7	12	11	9	16	14	-1.71795	-0.780687	0.00653743	Blue
WP_013950476.1	Clp domain-containing protein [Hyphomicrobium sp. MC1]	6.34972	74243.8	F218324	Q07525-C10	867.53	24.1667	14	14	15	2.14159	0.000268028	159	9	12	13	12	11	22	19	22	19	20	-1.72581	-0.787271	1.36256e-05	Blue
WP_013947665.1	MULTISPECIES: replicative DNA helicase [Hyphomicrobium]	5.55142	55128.4	F218321	Q07522-C7	1486.92	69.1849	26	13	31	4.48045	0.000560743	247	19	19	14	15	22	33	34	34	29	28	-1.73404	-0.794139	0.000112457	Blue
WP_013946644.1	MULTISPECIES: Holliday junction branch migration protein RuvA [Hyphomicrobium]	6.30555	21638.5	F218320	Q07521-C6	114	25.3589	3	3	5	0.554568	6.94061e-05	12	0	1	1	0	1	3	2	1	1	2	-1.75	-0.807355	0.0318305	Blue
WP_013950151.1	thioredoxin domain-containing protein [Hyphomicrobium sp. MC1]	5.1936	74792.4	F218320	Q07521-C6	154.95	4.2522	2	2	2	0.160444	2.00801e-05	12	1	0	1	1	0	2	1	1	2	3	-1.75	-0.807355	0.0318305	Blue
WP_013946269.1	MULTISPECIES: ABC transporter ATP-binding protein [Hyphomicrobium]	7.79009	59779.9	F218322	Q07523-C8	594.57	35.3591	15	10	20	2.3252	0.000291006	139	8	8	8	11	14	17	19	19	17	18	-1.75926	-0.814968	0.00128858	Blue
WP_013948241.1	MULTISPECIES: glycoside hydrolase family 15 protein [Hyphomicrobium]	5.72272	71072.6	F218321	Q07522-C7	1429.09	40.7524	26	26	33	3.63009	0.000454318	258	18	19	20	15	20	33	33	40	31	29	-1.76289	-0.81794	0.00041627	Blue
WP_013947277.1	MULTISPECIES: adenylyl-sulfate kinase [Hyphomicrobium]	5.2802	55019.3	F218321	Q07522-C7	657.6	38.3562	14	13	22	2.03565	0.000254769	112	9	7	8	7	8	14	14	21	14	10	-1.77273	-0.825971	0.017221	Blue
WP_013947488.1	MULTISPECIES: FAD-binding protein [Hyphomicrobium]	5.92534	75547.1	F218322	Q07523-C8	200.42	7.41279	4	4	6	0.198552	2.48494e-05	15	0	1	1	1	1	1	2	4	2	2	-1.77778	-0.830075	0.0431309	Blue
WP_013948780.1	MULTISPECIES: DUF1134 domain-containing protein [Hyphomicrobium]	5.40119	31378	F218324	Q07525-C10	332.11	29.5681	6	6	7	1.72095	0.000215383	54	4	4	4	4	2	7	8	5	7	9	-1.78261	-0.83399	0.00277437	Blue
WP_024276463.1	monofunctional biosynthetic peptidoglycan transglycosylase [Hyphomicrobium sp. MC1]	7.87142	44791.4	F218323	Q07524-C9	150.55	6.52174	3	3	5	0.401863	5.02945e-05	18	1	1	1	0	2	2	3	2	3	3	-1.8	-0.847997	0.00447019	Blue
WP_013946324.1	DUF4340 domain-containing protein [Hyphomicrobium sp. MC1]	8.89876	35967.1	F218320	Q07521-C6	38.92	6.80473	1	1	3	0.111213	1.39187e-05	4	0	0	0	0	0	1	1	1	1	0	-1.8	-0.847997	0.0161301	Blue
WP_013946316.1	tetratricopeptide repeat-containing protein [Hyphomicrobium sp. MC1]	7.74173	19218.8	F218321	Q07522-C7	35.02	8.28729	1	1	2	0.20813	2.60482e-05	4	0	0	0	0	0	0	1	1	1	1	-1.8	-0.847997	0.0161301	Blue
WP_013945682.1	MULTISPECIES: histidine kinase [Hyphomicrobium]	4.50373	20140.6	F218321	Q07522-C7	55.73	12.1693	1	1	2	0.198604	2.4856e-05	4	0	0	0	0	0	0	1	1	1	1	-1.8	-0.847997	0.0161301	Blue
WP_013950152.1	sterol desaturase family protein [Hyphomicrobium sp. MC1]	6.76059	37451.5	F218322	Q07523-C8	55.94	2.71903	1	1	2	0.106805	1.3367e-05	4	0	0	0	0	0	1	1	1	1	0	-1.8	-0.847997	0.0161301	Blue
WP_013948807.1	MULTISPECIES: penicillin-binding protein 1A [Hyphomicrobium]	9.0881	94650.9	F218321	Q07522-C7	991.37	24.3306	17	17	21	1.8489	0.000231396	175	12	12	10	13	14	25	25	25	21	18	-1.80303	-0.850424	0.00067224	Blue	4661	less abundant on DCM
WP_013947984.1	MULTISPECIES: PDZ domain-containing protein [Hyphomicrobium]	6.05109	55120.7	F218324	Q07525-C10	1824.82	68.8805	29	26	32	8.41789	0.00105353	464	36	25	34	34	35	60	63	69	49	59	-1.80473	-0.851786	0.000245507	Blue
WP_013945996.1	MULTISPECIES: ATPase AAA [Hyphomicrobium]	6.45655	90632.6	F218322	Q07523-C8	467.99	11.7647	9	5	12	0.728215	9.11386e-05	66	4	5	3	4	6	7	9	11	8	9	-1.81481	-0.859822	0.000940891	Blue
WP_024275756.1	hypothetical protein [Hyphomicrobium sp. 802]	5.79459	46814.5	F218320	Q07521-C6	413.06	19.0588	6	6	8	1.11077	0.000139016	52	5	3	4	3	2	7	7	7	9	5	-1.81818	-0.862496	0.0024426	Blue
WP_013949755.1	MULTISPECIES: A/G-specific adenine glycosylase [Hyphomicrobium]	9.64543	41430.9	F218323	Q07524-C9	161.36	14.0957	4	4	8	0.506868	6.34363e-05	21	1	3	1	1	0	4	3	3	4	1	-1.81818	-0.862496	0.0403256	Blue
WP_013950498.1	MULTISPECIES: oxalate/formate MFS antiporter [Hyphomicrobium]	9.1727	45545	F218323	Q07524-C9	102.88	4.95283	2	2	3	0.153694	1.92354e-05	7	1	0	0	0	0	1	1	1	2	1	-1.83333	-0.874469	0.00766973	Blue
WP_013949481.1	biopolymer transporter ExbD [Hyphomicrobium sp. MC1]	4.9395	16817.7	F218323	Q07524-C9	104.96	13.0435	2	2	2	0.416228	5.20924e-05	7	0	0	0	0	1	1	1	1	2	1	-1.83333	-0.874469	0.00766973	Blue
WP_013950153.1	class A beta-lactamase [Hyphomicrobium sp. MC1]	6.83083	31045.9	F218323	Q07524-C9	69.76	7.77027	2	2	2	0.225472	2.82187e-05	7	1	0	0	0	0	1	1	1	2	1	-1.83333	-0.874469	0.00766973	Blue
WP_013948382.1	MULTISPECIES: murein L,D-transpeptidase [Hyphomicrobium]	6.42828	50771.8	F218323	Q07524-C9	434.38	24.115	8	8	10	1.26054	0.000157761	64	7	2	5	7	0	11	7	6	9	10	-1.84615	-0.884523	0.0340943	Blue
WP_013949915.1	MULTISPECIES: GGDEF domain-containing protein [Hyphomicrobium]	6.28521	41102.1	F218322	Q07523-C8	627.08	34.4173	11	11	14	2.04369	0.000255775	84	8	4	5	6	5	9	11	15	11	10	-1.84848	-0.886343	0.00260536	Blue
WP_013946340.1	MULTISPECIES: cobyrinate a,c-diamide synthase [Hyphomicrobium]	5.6601	46673.7	F218323	Q07524-C9	393.87	24.7727	7	7	8	1.2641	0.000158206	59	4	4	5	2	4	6	9	5	10	10	-1.875	-0.906891	0.0121378	Blue
WP_013945997.1	MULTISPECIES: AsmA family protein [Hyphomicrobium]	5.45415	138020	F218322	Q07523-C8	1342.79	21.6114	22	22	27	0.94914	0.000118788	131	10	5	6	11	12	13	17	25	16	16	-1.87755	-0.908852	0.0095976	Blue
WP_013947282.1	MULTISPECIES: cold-shock protein [Hyphomicrobium]	6.95734	22146.1	F218323	Q07524-C9	530.17	56.7839	9	9	9	7.0893	0.00088725	157	5	13	6	11	18	22	20	17	23	22	-1.87931	-0.910203	0.00919271	Blue	3779	differential abundance not same direction: MC8b more on methanol, DM4 more on DCM
WP_041300115.1	DUF2497 domain-containing protein [Hyphomicrobium sp. MC1]	4.96348	63378	F218322	Q07523-C8	775.62	32.392	14	4	17	2.71387	0.000339651	172	9	12	7	13	17	20	17	33	18	26	-1.88889	-0.917538	0.0160532	Blue
WP_013947112.1	MULTISPECIES: penicillin-binding protein 2 [Hyphomicrobium]	8.83078	65982.4	F218322	Q07523-C8	119.75	5.31401	3	3	5	0.242489	3.03483e-05	16	0	2	1	0	1	3	2	3	3	1	-1.88889	-0.917538	0.0193486	Blue
WP_013946385.1	lytic murein transglycosylase [Hyphomicrobium sp. MC1]	9.35933	45765.7	F218321	Q07522-C7	753.555	45.8234	14	14	15	2.3817	0.000298078	109	11	7	5	8	5	16	20	11	13	13	-1.90244	-0.92785	0.00596061	Blue
WP_013946260.1	pilus assembly protein CpaE [Hyphomicrobium sp. MC1]	5.06019	47391.1	F218322	Q07523-C8	193.965	12.963	3	3	4	0.464222	5.8099e-05	22	2	0	1	1	2	3	2	4	4	3	-1.90909	-0.932886	0.00539088	Blue
WP_013949374.1	MULTISPECIES: squalene--hopene cyclase [Hyphomicrobium]	5.66705	73745.1	F218322	Q07523-C8	769.81	32.1321	16	16	16	1.36958	0.000171408	101	7	4	9	4	9	10	13	20	12	13	-1.92105	-0.941897	0.0108276	Blue	2705	less abundant on DCM
WP_013949792.1	MULTISPECIES: AcrB/AcrD/AcrF family protein [Hyphomicrobium]	5.71372	111941	F218322	Q07523-C8	396.97	10.4808	9	8	12	0.46453	5.81376e-05	52	2	4	4	3	3	7	5	10	8	6	-1.95238	-0.965235	0.00655312	Blue
WP_024275505.1	MULTISPECIES: EAL domain-containing protein [Hyphomicrobium]	5.57248	72994.6	F218322	Q07523-C8	843.21	21.3881	13	13	13	1.68506	0.000210891	123	5	9	6	7	13	12	15	29	14	13	-1.95556	-0.967579	0.049843	Blue
WP_024276342.1	MULTISPECIES: transglutaminase [Hyphomicrobium]	6.27064	39640.3	F218323	Q07524-C9	942.965	54.6703	18	18	20	3.96062	0.000495685	157	17	8	12	11	3	20	21	18	27	20	-1.98214	-0.987061	0.00549059	Blue
WP_013947376.1	hydrophobe/amphiphile efflux-1 family RND transporter [Hyphomicrobium sp. MC1]	5.45379	111924	F218321	Q07522-C7	765.84	15.5024	12	12	15	0.58075	7.26828e-05	65	3	5	2	5	5	9	15	10	6	5	-2	-1	0.0440729	Blue
WP_013948288.1	MULTISPECIES: hypothetical protein [Hyphomicrobium]	5.43482	89704.2	F218322	Q07523-C8	306.36	11.032	7	7	9	0.523944	6.55734e-05	47	3	3	2	4	2	6	7	9	5	6	-2	-1	0.00242675	Blue
WP_013950028.1	MULTISPECIES: thiopurine S-methyltransferase [Hyphomicrobium]	5.28066	24454.5	F218323	Q07524-C9	202.25	22.3744	5	5	6	1.43123	0.000179123	35	2	0	1	2	5	6	4	4	5	6	-2	-1	0.0190223	Blue
WP_024275439.1	hypothetical protein [Hyphomicrobium sp. 802]	4.92263	17310.6	F218324	Q07525-C10	296.09	48.1707	5	5	5	2.71511	0.000339805	47	5	0	0	4	5	7	6	5	7	8	-2	-1	0.0266124	Blue
WP_013948064.1	MULTISPECIES: glycosyltransferase family 2 protein [Hyphomicrobium]	9.55541	31562	F218323	Q07524-C9	151.97	17.2794	4	4	5	0.538623	6.74105e-05	17	0	1	1	1	1	3	2	1	4	3	-2	-1	0.0205642	Blue
WP_013949384.1	MULTISPECIES: 3-oxoacyl-ACP reductase [Hyphomicrobium]	6.43477	25294.3	F218320	Q07521-C6	54.84	5.22088	2	2	3	0.197673	2.47394e-05	5	0	0	0	0	0	2	1	0	1	1	-2	-1	0.0341094	Blue
WP_013950340.1	sensor histidine kinase [Hyphomicrobium sp. MC1]	6.33827	41016.6	F218323	Q07524-C9	67.82	6.85279	2	1	3	0.121902	1.52565e-05	5	0	0	0	0	0	0	1	1	2	1	-2	-1	0.0341094	Blue
WP_013949618.1	MULTISPECIES: sulfite oxidase-like oxidoreductase [Hyphomicrobium]	6.30836	25861	F218323	Q07524-C9	75.88	8.10811	2	2	2	0.309346	3.87158e-05	8	0	0	0	1	0	1	1	1	2	2	-2	-1	0.00567308	Blue
WP_013946682.1	MULTISPECIES: patatin [Hyphomicrobium]	6.56931	39818.7	F218323	Q07524-C9	74.36	5.75342	2	1	2	0.20091	2.51446e-05	8	0	0	1	0	0	2	2	1	2	0	-2	-1	0.0370897	Blue
WP_013945848.1	MULTISPECIES: oxidoreductase [Hyphomicrobium]	5.25489	58966.3	F218323	Q07524-C9	103.69	4.21245	2	2	2	0.135671	1.69796e-05	8	0	0	0	1	0	1	1	1	2	2	-2	-1	0.00567308	Blue
WP_024275769.1	glycosyltransferase family 2 protein [Hyphomicrobium sp. 802]	6.6165	55529.4	F218322	Q07523-C8	117.44	4.61847	2	2	2	0.0900424	1.12691e-05	5	0	0	0	0	0	1	1	2	0	1	-2	-1	0.0341094	Blue
WP_013946198.1	double-strand break repair helicase AddA [Hyphomicrobium sp. MC1]	5.46734	130951	F218322	Q07523-C8	684.695	11.4644	12	11	17	0.526913	6.5945e-05	69	3	4	2	5	7	8	10	13	6	11	-2.03846	-1.02748	0.00783734	Blue
WP_013947664.1	MULTISPECIES: alanine racemase [Hyphomicrobium]	6.07936	39693.7	F218321	Q07522-C7	385.07	32.3684	8	7	10	1.28484	0.000160802	51	4	4	3	3	1	5	8	8	9	6	-2.05	-1.03562	0.00220035	Blue
WP_013950486.1	MULTISPECIES: peptidase M23 [Hyphomicrobium]	9.36628	56046.5	F218322	Q07523-C8	349.94	20.0378	8	8	10	0.856431	0.000107185	48	3	4	4	2	1	7	7	9	5	6	-2.05263	-1.03747	0.0020081	Blue
WP_013946209.1	HAMP domain-containing protein [Hyphomicrobium sp. MC1]	9.29257	67696.9	F218322	Q07523-C8	344.335	20.1299	8	7	13	0.620412	7.76467e-05	42	2	2	1	3	4	4	6	9	6	5	-2.05882	-1.04182	0.0087595	Blue
WP_024275103.1	hypothetical protein [Hyphomicrobium sp. 802]	9.31358	35559.5	F218321	Q07522-C7	371.42	25	7	7	7	1.18112	0.000147821	42	3	1	3	5	0	6	8	5	6	5	-2.05882	-1.04182	0.0106882	Blue
WP_013946448.1	sodium:solute symporter [Hyphomicrobium sp. MC1]	9.92535	64731	F218321	Q07522-C7	198.34	6.38298	5	5	5	0.32442	4.06022e-05	21	1	1	1	0	2	3	5	2	3	3	-2.1	-1.07039	0.00725915	Blue
WP_092865294.1	DNA gyrase subunit A [Hyphomicrobium facile]	5.26553	101264	F218322	Q07523-C8	1125.05	20.3501	20	0	2	0.207379	2.59542e-05	21	0	2	0	0	3	3	3	4	3	3	-2.1	-1.07039	0.0224725	Blue
WP_013949679.1	MULTISPECIES: NYN domain-containing protein [Hyphomicrobium]	6.19366	76660	F218323	Q07524-C9	2292.93	62.6437	37	26	37	5.92225	0.00074119	454	21	33	18	29	43	58	52	76	63	61	-2.11409	-1.08004	0.000554791	Blue
WP_013947991.1	MULTISPECIES: DNA-binding response regulator [Hyphomicrobium]	5.4312	25024.7	F218324	Q07525-C10	526.98	38.565	11	4	12	3.8362	0.000480114	96	4	6	5	7	7	13	14	6	14	20	-2.11765	-1.08246	0.0247121	Blue
WP_013946574.1	hypothetical protein [Hyphomicrobium sp. MC1]	9.93726	37750.7	F218322	Q07523-C8	506.58	43.3962	8	7	8	1.72182	0.000215492	65	4	3	4	4	4	8	8	12	7	11	-2.125	-1.08746	0.00432328	Blue
WP_013946702.1	MULTISPECIES: DUF4332 domain-containing protein [Hyphomicrobium]	6.21845	61132.6	F218322	Q07523-C8	688.36	32.0144	15	15	20	2.45368	0.000307087	150	8	9	5	9	15	21	18	22	21	22	-2.13725	-1.09576	0.000844931	Blue
WP_013949444.1	DNA mismatch repair endonuclease MutL [Hyphomicrobium sp. MC1]	5.80287	64548.6	F218322	Q07523-C8	567.23	19.0789	8	5	11	0.526735	6.59227e-05	34	3	1	0	1	4	3	3	9	5	5	-2.14286	-1.09954	0.0457242	Blue
WP_013949425.1	MULTISPECIES: DUF4170 domain-containing protein [Hyphomicrobium]	5.8045	9610.73	F218320	Q07521-C6	84.75	35.6322	2	2	2	1.2486	0.000156267	12	0	0	1	0	1	3	2	2	0	3	-2.14286	-1.09954	0.0402112	Blue
WP_013947709.1	MULTISPECIES: hypothetical protein [Hyphomicrobium]	9.36904	12603.4	F218323	Q07524-C9	245.62	55.2846	5	5	5	2.22161	0.000278043	28	1	2	1	1	2	2	4	5	6	4	-2.16667	-1.11548	0.0104469	Blue
WP_013949343.1	MULTISPECIES: deferrochelatase/peroxidase EfeB [Hyphomicrobium]	6.1866	49055	F218321	Q07522-C7	71.52	6.09481	2	2	2	0.183468	2.29616e-05	9	1	0	0	0	0	1	3	2	1	1	-2.16667	-1.11548	0.0208533	Blue
WP_013945738.1	MULTISPECIES: TIGR01244 family phosphatase [Hyphomicrobium]	9.14689	59800.8	F218323	Q07524-C9	769.17	38.3784	14	12	15	2.32438	0.000290905	139	10	9	7	7	9	20	18	21	20	18	-2.17021	-1.11784	1.1876e-06	Blue
WP_013949486.1	CDP-diacylglycerol--serine O-phosphatidyltransferase [Hyphomicrobium sp. MC1]	9.15941	33915.7	F218322	Q07523-C8	120.91	18.3007	3	3	4	0.648666	8.11828e-05	22	1	1	3	0	0	4	3	5	4	1	-2.2	-1.1375	0.0259956	Blue
WP_013946728.1	DUF3971 domain-containing protein [Hyphomicrobium sp. MC1]	6.73463	133172	F218322	Q07523-C8	66.62	2.55795	2	2	3	0.0450545	5.63873e-06	6	0	0	0	0	0	1	1	2	1	1	-2.2	-1.1375	0.00388254	Blue
WP_050976826.1	MULTISPECIES: hypothetical protein [Hyphomicrobium]	10.9313	7193.65	F218320	Q07521-C6	146.55	34.375	2	2	2	0.834069	0.000104387	6	0	0	0	0	0	2	1	1	1	1	-2.2	-1.1375	0.00388254	Blue
WP_092868564.1	methyl-accepting chemotaxis protein [Hyphomicrobium facile]	5.22637	82481.6	F218322	Q07523-C8	513.98	10.6959	9	3	2	0.0727435	9.1041e-06	6	0	0	0	0	0	1	1	2	1	1	-2.2	-1.1375	0.00388254	Blue
WP_013948414.1	MULTISPECIES: efflux RND transporter periplasmic adaptor subunit [Hyphomicrobium]	6.47291	46987.6	F218324	Q07525-C10	697.12	37.1622	11	11	12	1.70258	0.000213083	80	9	2	5	4	3	13	11	6	12	15	-2.21429	-1.14684	0.00836712	Blue
WP_013947553.1	MULTISPECIES: sporulation domain-containing protein [Hyphomicrobium]	8.41873	27734.4	F218324	Q07525-C10	400.3	46.0674	8	8	8	2.77633	0.000347468	77	4	5	3	5	5	12	11	8	12	12	-2.22222	-1.152	0.000277782	Blue
WP_024275121.1	alpha-2-macroglobulin family protein [Hyphomicrobium sp. 802]	5.44571	191453	F218321	Q07522-C7	3698.19	51.0158	70	5	89	3.29584	0.000412486	631	47	2	48	52	44	75	96	99	77	91	-2.23737	-1.16181	0.00324972	Blue
WP_013947274.1	MULTISPECIES: sulfite reductase subunit alpha [Hyphomicrobium]	5.43733	65122.2	F218322	Q07523-C8	1104.99	36.2563	18	18	20	1.64306	0.000205635	107	8	6	6	6	5	14	13	27	10	12	-2.25	-1.16993	0.0398562	Blue	3013	less abundant on DCM
WP_013947728.1	rhomboid family intramembrane serine protease [Hyphomicrobium sp. MC1]	5.80655	25288.2	F218321	Q07522-C7	104.17	12.9167	3	2	3	0.395441	4.94908e-05	10	1	0	0	0	0	3	3	1	2	0	-2.33333	-1.22239	0.0491857	Blue
WP_013949666.1	MULTISPECIES: 1-acyl-sn-glycerol-3-phosphate acyltransferase [Hyphomicrobium]	9.79398	29573.2	F218322	Q07523-C8	121.04	9.02256	3	3	3	0.338144	4.23199e-05	10	1	0	0	0	0	3	1	3	1	1	-2.33333	-1.22239	0.0272207	Blue
WP_013946271.1	MULTISPECIES: microcin C ABC transporter permease YejB [Hyphomicrobium]	7.79852	41114.7	F218321	Q07522-C7	94.46	11.2601	2	2	2	0.243222	3.04401e-05	10	1	0	0	0	0	2	2	1	2	2	-2.33333	-1.22239	0.000477614	Blue
WP_013948239.1	MULTISPECIES: HAMP domain-containing protein [Hyphomicrobium]	5.13773	205523	F218322	Q07523-C8	3413.34	36.3349	56	27	70	2.2236	0.000278291	457	29	20	19	33	34	64	58	88	56	56	-2.33571	-1.22386	0.00155567	Blue
WP_013948779.1	MULTISPECIES: hypothetical protein [Hyphomicrobium]	6.36434	51447.1	F218321	Q07522-C7	460.79	24.5203	10	10	13	1.244	0.00015569	64	1	5	3	3	5	5	12	12	7	11	-2.36364	-1.24101	0.00993228	Blue
WP_013950401.1	MULTISPECIES: heparinase [Hyphomicrobium]	5.82413	62603.2	F218321	Q07522-C7	212.21	9.24956	4	4	6	0.431288	5.39772e-05	27	3	2	0	0	1	4	4	4	5	4	-2.36364	-1.24101	0.0047874	Blue
WP_013946248.1	MULTISPECIES: cation transporter [Hyphomicrobium]	5.44224	32575	F218324	Q07525-C10	152.33	10.8197	2	2	2	0.521872	6.53141e-05	17	0	0	1	1	1	2	2	4	3	3	-2.375	-1.24793	0.00178983	Blue
WP_013946705.1	DUF4159 domain-containing protein [Hyphomicrobium sp. MC1]	5.41688	105657	F218322	Q07523-C8	480.03	15.8317	10	7	16	0.577341	7.22562e-05	61	3	2	3	4	4	7	12	11	7	8	-2.38095	-1.25154	0.00343854	Blue
WP_013949774.1	diguanylate cyclase [Hyphomicrobium sp. MC1]	9.51661	142172	F218322	Q07523-C8	607.88	12.0573	12	1	5	0.0492363	6.16209e-06	7	0	0	0	0	0	1	3	1	1	1	-2.4	-1.26303	0.0248962	Blue
WP_013947695.1	MULTISPECIES: D-amino-acid transaminase [Hyphomicrobium]	9.06127	31383.6	F218324	Q07525-C10	84.53	7.31707	2	2	3	0.223047	2.79151e-05	7	0	0	0	0	0	1	1	1	2	2	-2.4	-1.26303	0.00463584	Blue
WP_013948023.1	MULTISPECIES: DUF1214 domain-containing protein [Hyphomicrobium]	9.0584	23299	F218320	Q07521-C6	86.14	12.4424	2	2	2	0.300442	3.76014e-05	7	0	0	0	0	0	2	2	1	1	1	-2.4	-1.26303	0.00463584	Blue
WP_013949935.1	MULTISPECIES: flagellar biosynthetic protein FliP [Hyphomicrobium]	9.04486	26816.3	F218322	Q07523-C8	92.61	10.9756	2	2	2	0.261035	3.26695e-05	7	0	0	0	0	0	0	2	2	1	2	-2.4	-1.26303	0.0248962	Blue
WP_013949734.1	MULTISPECIES: ABC transporter ATP-binding protein [Hyphomicrobium]	5.87704	69673.2	F218322	Q07523-C8	309.375	12.0063	6	5	10	0.68893	8.6222e-05	48	2	2	4	3	1	9	8	8	5	6	-2.41176	-1.27009	0.000985638	Blue	5268	less abundant on DCM
WP_013945720.1	MULTISPECIES: D-alanyl-D-alanine carboxypeptidase [Hyphomicrobium]	9.14091	38337.6	F218323	Q07524-C9	295.96	20.6612	6	6	8	0.730354	9.14063e-05	28	1	1	2	0	2	4	3	3	8	4	-2.45455	-1.29546	0.0222932	Blue
WP_024275269.1	MULTISPECIES: UDP-N-acetylmuramate--L-alanine ligase [Hyphomicrobium]	6.8822	51475.8	F218322	Q07523-C8	440.13	23.0126	9	9	11	1.02961	0.000128859	53	4	2	3	1	3	8	12	10	5	5	-2.5	-1.32193	0.0140066	Blue
WP_013946642.1	MULTISPECIES: hypothetical protein [Hyphomicrobium]	9.50931	78173.6	F218322	Q07523-C8	258.2	12.8571	6	6	6	0.409346	5.1231e-05	32	2	2	0	3	0	4	5	7	5	4	-2.5	-1.32193	0.00223785	Blue
WP_024275511.1	MULTISPECIES: protein TolQ [Hyphomicrobium]	9.09173	25937.7	F218320	Q07521-C6	188.59	21.0084	3	3	3	0.693971	8.68529e-05	18	0	0	3	0	0	4	0	3	4	4	-2.5	-1.32193	0.041783	Blue
WP_013950174.1	hypothetical protein [Hyphomicrobium sp. MC1]	9.73938	90773.4	F218322	Q07523-C8	132.26	5.47148	3	3	4	0.0881315	1.103e-05	8	0	0	0	0	0	2	1	3	0	2	-2.6	-1.37851	0.0349197	Blue
WP_013950022.1	MULTISPECIES: hypothetical protein [Hyphomicrobium]	9.39572	32297.3	F218323	Q07524-C9	99.69	14.1869	3	3	3	0.247699	3.10004e-05	8	0	0	0	0	0	2	1	1	3	1	-2.6	-1.37851	0.0161301	Blue
WP_013948143.1	MULTISPECIES: hypothetical protein [Hyphomicrobium]	8.69164	37381	F218323	Q07524-C9	89.69	5.74018	2	2	3	0.214012	2.67844e-05	8	0	0	0	0	0	1	2	1	2	2	-2.6	-1.37851	0.00283785	Blue
WP_013950480.1	MULTISPECIES: hypothetical protein [Hyphomicrobium]	9.14929	28674.9	F218321	Q07522-C7	115.39	7.40741	2	2	2	0.27899	3.49165e-05	8	0	0	0	0	0	1	2	2	1	2	-2.6	-1.37851	0.00283785	Blue
WP_013947165.1	MULTISPECIES: dehydrogenase [Hyphomicrobium]	5.38657	71836.1	F218322	Q07523-C8	655.89	23.1111	10	10	12	0.765632	9.58215e-05	55	4	1	2	4	2	6	6	15	8	7	-2.61111	-1.38466	0.0232067	Blue
WP_050976757.1	glycosyltransferase family 2 protein [Hyphomicrobium sp. MC1]	7.69583	32701.2	F218322	Q07523-C8	100.33	9.21986	2	2	2	0.366959	4.59262e-05	12	0	0	1	0	0	2	2	3	2	2	-2.66667	-1.41504	0.000104954	Blue
WP_013949732.1	MULTISPECIES: DUF4339 domain-containing protein [Hyphomicrobium]	4.82761	52140	F218322	Q07523-C8	630.455	33.6735	11	11	12	1.53433	0.000192027	80	5	4	2	4	4	11	8	17	12	13	-2.75	-1.45943	0.00304606	Blue
WP_013948295.1	LysM peptidoglycan-binding domain-containing protein [Hyphomicrobium sp. MC1]	8.96864	55787.3	F218322	Q07523-C8	150.28	9.77444	3	3	3	0.161327	2.01906e-05	9	0	0	0	0	0	1	0	3	2	3	-2.8	-1.48543	0.036682	Blue
WP_013946311.1	MULTISPECIES: oxidoreductase [Hyphomicrobium]	8.97932	51786.2	F218323	Q07524-C9	148.76	11.5632	5	5	8	0.328273	4.10845e-05	17	0	0	1	1	0	2	3	0	5	5	-2.85714	-1.51457	0.0499493	Blue
WP_013945955.1	alpha/beta hydrolase [Hyphomicrobium sp. MC1]	5.87387	27216.9	F218320	Q07521-C6	179.27	21.7054	4	4	5	0.624611	7.81722e-05	17	0	0	2	0	0	4	3	3	2	3	-2.85714	-1.51457	0.0010921	Blue
WP_013947060.1	MULTISPECIES: phosphoribosylformylglycinamidine synthase subunit PurL [Hyphomicrobium]	5.27263	80343.7	F218320	Q07521-C6	1339.76	38	22	5	27	3.3979	0.000425259	273	1	2	2	30	33	43	42	48	39	33	-2.87671	-1.52442	0.0170645	Blue
WP_024274959.1	hypothetical protein [Hyphomicrobium sp. 802]	9.18998	35391.1	F218322	Q07523-C8	256.65	24.1935	6	6	7	0.819415	0.000102553	29	2	3	0	0	0	3	4	7	4	6	-2.9	-1.53605	0.00461683	Blue
WP_013949912.1	methyl-accepting chemotaxis protein [Hyphomicrobium sp. MC1]	5.04409	82400.4	F218322	Q07523-C8	1727.49	38.8175	27	22	30	2.20873	0.00027643	182	9	10	6	11	8	28	21	44	25	20	-2.91837	-1.54516	0.0112198	Blue
WP_013948589.1	NAD regulator [Hyphomicrobium sp. MC1]	6.78395	39686.4	F218322	Q07523-C8	420.645	28.4091	8	8	11	1.15909	0.000145064	46	2	0	3	4	0	7	8	10	8	4	-3	-1.58496	0.00242701	Blue
WP_013946321.1	ABC transporter ATP-binding protein [Hyphomicrobium sp. MC1]	5.95141	34520	F218324	Q07525-C10	153.33	13.125	3	3	4	0.289687	3.62553e-05	10	0	0	0	0	0	2	2	1	2	3	-3	-1.58496	0.0031982	Blue
WP_024275069.1	AcrB/AcrD/AcrF family protein [Hyphomicrobium sp. 802]	6.04593	114016	F218322	Q07523-C8	297.86	8.7406	7	7	11	0.271893	3.40283e-05	31	3	0	0	0	2	3	6	9	4	4	-3.1	-1.63227	0.0130774	Blue
WP_013948416.1	MULTISPECIES: acriflavine resistance protein B [Hyphomicrobium]	6.32431	111596	F218324	Q07525-C10	131.57	3.64683	3	3	3	0.0985702	1.23364e-05	11	0	0	0	0	0	2	2	3	1	3	-3.2	-1.67807	0.00418107	Blue
WP_013947682.1	MULTISPECIES: peptidylprolyl isomerase [Hyphomicrobium]	9.37661	48540.3	F218322	Q07523-C8	520.74	27.3543	10	10	12	1.4421	0.000180484	70	4	2	4	2	2	10	13	13	8	12	-3.21053	-1.68281	0.000262629	Blue
WP_013946732.1	aminotransferase class V-fold PLP-dependent enzyme [Hyphomicrobium sp. MC1]	6.24641	54086.3	F218321	Q07522-C7	269.23	20.7619	6	6	7	0.295824	3.70233e-05	16	0	0	1	0	0	3	6	1	2	3	-3.33333	-1.73697	0.0266898	Blue
WP_013946509.1	MULTISPECIES: hypothetical protein [Hyphomicrobium]	8.77884	25402.5	F218324	Q07525-C10	221.43	19.214	4	4	4	0.629858	7.88289e-05	16	0	0	0	1	0	4	2	0	3	6	-3.33333	-1.73697	0.0474432	Blue
WP_013946374.1	acyl-[ACP]--phospholipid O-acyltransferase [Hyphomicrobium sp. MC1]	9.4723	122425	F218322	Q07523-C8	662.47	17.6983	14	12	17	0.490094	6.1337e-05	60	2	2	5	0	2	6	11	17	7	8	-3.375	-1.75489	0.0150011	Blue
WP_013946915.1	polysaccharide deacetylase family protein [Hyphomicrobium sp. MC1]	9.34415	39358.5	F218324	Q07525-C10	159.65	11.413	3	3	4	0.30489	3.8158e-05	12	0	0	0	0	0	2	3	2	2	3	-3.4	-1.76553	0.000608185	Blue
WP_013947535.1	MULTISPECIES: hypothetical protein [Hyphomicrobium]	5.66991	102350	F218322	Q07523-C8	1391.78	31.5229	24	14	26	0.908646	0.00011372	93	1	3	1	2	11	14	8	30	10	13	-3.47826	-1.79837	0.0403778	Blue
WP_013949984.1	MULTISPECIES: serine/threonine protein kinase [Hyphomicrobium]	9.47986	85462.9	F218322	Q07523-C8	551.43	21.5837	11	11	12	0.421235	5.27191e-05	36	1	1	1	0	2	4	3	13	5	6	-3.6	-1.848	0.0414391	Blue
WP_013946024.1	MULTISPECIES: LPS export ABC transporter ATP-binding protein [Hyphomicrobium]	7.81764	30935.2	F218322	Q07523-C8	210.9	28.6219	5	4	8	0.581861	7.28219e-05	18	0	0	1	0	0	4	0	5	5	3	-3.66667	-1.87447	0.0243893	Blue
WP_013948024.1	MULTISPECIES: penicillin-binding protein 1A [Hyphomicrobium]	8.62733	83876.8	F218322	Q07523-C8	644.28	23.1565	11	9	14	0.69149	8.65424e-05	58	0	1	3	3	2	8	8	14	11	8	-3.85714	-1.94753	0.00110217	Blue
WP_013945715.1	MULTISPECIES: DUF853 domain-containing protein [Hyphomicrobium]	5.32227	125145	F218322	Q07523-C8	2129.04	34.6702	33	13	39	1.67805	0.000210014	210	6	9	3	11	10	30	28	53	30	30	-4	-2	0.00355434	Blue
WP_013949637.1	GNAT family N-acetyltransferase [Hyphomicrobium sp. MC1]	6.00008	96912.5	F218321	Q07522-C7	748.8	22.1734	16	16	20	0.87708	0.00010977	85	0	3	2	4	4	18	23	3	18	10	-4.27778	-2.09686	0.0271377	Blue
WP_013948792.1	MULTISPECIES: pyrrolo-quinoline quinone, partial [Hyphomicrobium]	6.83671	45456.3	F218320	Q07521-C6	502.24	36.7347	10	10	12	1.18795	0.000148677	54	4	3	0	0	0	13	10	8	9	7	-4.33333	-2.11548	0.000387802	Blue
WP_013947506.1	MULTISPECIES: hypothetical protein [Hyphomicrobium]	8.95147	60550	F218322	Q07523-C8	381.93	24.4565	7	7	8	0.330305	4.13389e-05	20	0	0	0	0	0	4	2	8	3	3	-5	-2.32193	0.0188776	Blue
WP_024275327.1	double-strand break repair protein AddB [Hyphomicrobium sp. 802]	5.81815	113710	F218322	Q07523-C8	733.835	16.2813	13	4	19	0.554043	6.93404e-05	63	1	3	2	0	1	11	8	16	9	12	-5.08333	-2.34577	0.00114656	Blue
WP_013948415.1	MULTISPECIES: acriflavine resistance protein B [Hyphomicrobium]	5.55475	112068	F218322	Q07523-C8	303.05	7.06107	6	6	9	0.22308	2.79192e-05	25	0	0	0	0	0	5	4	6	4	6	-6	-2.58496	0.000364348	Blue
WP_013946633.1	MULTISPECIES: murein L,D-transpeptidase [Hyphomicrobium]	8.53261	86111.9	F218322	Q07523-C8	1293.93	37.6704	25	25	27	1.05676	0.000132258	91	2	0	0	1	0	12	11	35	14	16	-11.625	-3.53916	0.0182491	Blue
WP_081741002.1	glutamate--cysteine ligase [Hyphomicrobium sp. 802]	6.51038	56798.2	F218320	Q07521-C6	812.245	39.2857	14	14	14	1.16201	0.000145429	66	0	0	0	0	0	21	18	0	14	13	-14.2	-3.82782	0.0214006	Blue
WP_024274917.1	succinate--CoA ligase subunit alpha [Hyphomicrobium sp. 802]	7.01296	30991.9	F218317	Q07518-C3	1540.58	80.602	18	18	18	3.16212	0.00039575	98	0	0	98	0	0	0	0	0	0	0	20.6	4.36457	0.373901	Green
WP_024275617.1	DNA gyrase subunit A [Hyphomicrobium sp. 802]	5.2096	101612	F218319	Q07520-C5	1626.38	31.1135	28	12	28	0.501907	6.28155e-05	51	0	0	0	0	51	0	0	0	0	0	11.2	3.48543	0.373901	Green
WP_013216727.1	polyhydroxyalkanoate synthesis repressor PhaR [Hyphomicrobium denitrificans]	5.8159	24492.2	F218315	Q07517-C2	674.7	51.8349	11	2	12	2.08229	0.000260606	51	0	15	16	0	19	0	0	1	0	0	9.16667	3.1964	0.0767603	Green
WP_013947819.1	acyl-CoA dehydrogenase [Hyphomicrobium sp. MC1]	7.73821	90171	F218319	Q07520-C5	1237.53	35.3939	24	23	24	0.388152	4.85785e-05	35	0	0	0	0	35	0	0	0	0	0	8	3	0.373901	Green
WP_045835607.1	DNA-binding protein HU-beta [Hyphomicrobium sp. 99]	9.92846	9917.37	F218315	Q07517-C2	501	71.7391	10	10	10	2.92416	0.000365969	29	0	29	0	0	0	0	0	0	0	0	6.8	2.76553	0.373901	Green
WP_015598406.1	phosphoribosylformylglycinamidine synthase subunit PurL [Hyphomicrobium denitrificans]	5.37727	80015.6	F218320	Q07521-C6	1128.13	31.8121	18	1	17	1.26225	0.000157975	101	28	26	29	2	3	3	3	3	2	2	5.16667	2.36923	0.0723172	Green
WP_081741013.1	4-(cytidine 5'-diphospho)-2-C-methyl-D-erythritol kinase [Hyphomicrobium sp. 802]	6.64778	31454.7	F218318	Q07519-C4	517.24	30.2013	10	2	10	0.953753	0.000119365	30	1	1	9	16	0	1	0	0	1	1	4	2	0.197635	Green
WP_013948283.1	RidA family protein [Hyphomicrobium sp. MC1]	5.42307	12317.4	F218317	Q07518-C3	397.79	49.5652	7	7	7	1.21779	0.00015241	15	0	0	15	0	0	0	0	0	0	0	4	2	0.373901	Green
WP_024275930.1	nitroreductase [Hyphomicrobium sp. 802]	7.75144	21420.1	F218319	Q07520-C5	477.3	46.0733	9	1	9	1.77404	0.000222027	38	1	1	1	13	16	1	1	1	2	1	3.36364	1.75002	0.194697	Green
WP_024274918.1	MULTISPECIES: DNA-binding response regulator [Hyphomicrobium]	9.0652	22713.2	F218319	Q07520-C5	397.475	55.0725	7	7	8	1.27679	0.000159795	29	6	4	5	0	10	0	4	0	0	0	3.33333	1.73697	0.0594132	Green
WP_013946967.1	MULTISPECIES: polyphosphate kinase 2 [Hyphomicrobium]	9.54519	32490.1	F218319	Q07520-C5	146.57	20.9386	4	2	5	0.338564	4.23725e-05	11	3	0	2	1	5	0	0	0	0	0	3.2	1.67807	0.0628076	Green
WP_024275046.1	universal stress protein [Hyphomicrobium sp. 802]	5.53645	18141.6	F218318	Q07519-C4	178.32	34.3373	5	5	6	0.771708	9.65819e-05	14	3	1	3	6	0	0	1	0	0	0	3	1.58496	0.0793698	Green
WP_013946494.1	hypothetical protein [Hyphomicrobium sp. MC1]	4.9097	17231.5	F218317	Q07518-C3	170.57	25.6098	3	3	3	0.580332	7.26306e-05	10	0	5	5	0	0	0	0	0	0	0	3	1.58496	0.177808	Green
WP_013215894.1	NADH-quinone oxidoreductase subunit NuoI [Hyphomicrobium denitrificans]	8.40431	18616.4	F218318	Q07519-C4	287.16	40.1235	6	6	7	1.77263	0.000221851	33	0	8	9	10	0	0	0	6	0	0	2.90909	1.54057	0.146797	Green
WP_046846879.1	elongation factor G [Hyphomicrobium sp. GJ21]	5.48415	76953.9	F218322	Q07523-C8	1807.22	44.1092	30	1	3	0.168932	2.11425e-05	13	0	12	0	0	0	1	0	0	0	0	2.83333	1.5025	0.411999	Green
WP_013947813.1	MULTISPECIES: phosphopantetheine-binding protein [Hyphomicrobium]	4.51354	9873.13	F218318	Q07519-C4	151.32	26.9663	4	2	4	0.911565	0.000114085	9	0	0	3	6	0	0	0	0	0	0	2.8	1.48543	0.208	Green
WP_013948462.1	MULTISPECIES: FAD-dependent oxidoreductase [Hyphomicrobium]	9.52975	46279.2	F218319	Q07520-C5	173.56	8.25472	4	4	4	0.194472	2.43388e-05	9	1	2	2	0	4	0	0	0	0	0	2.8	1.48543	0.0533383	Green
WP_024275709.1	NADPH-dependent assimilatory sulfite reductase hemoprotein subunit [Hyphomicrobium sp. 802]	8.72308	63791.9	F218315	Q07517-C2	1177.52	48.4375	23	22	27	2.11625	0.000264857	135	33	36	0	31	0	0	0	0	0	35	2.625	1.39232	0.263289	Green
WP_024276096.1	5'/3'-nucleotidase SurE [Hyphomicrobium sp. 802]	5.10333	27456.3	F218319	Q07520-C5	475.06	48.4252	6	6	6	0.291372	3.64662e-05	8	0	0	0	0	8	0	0	0	0	0	2.6	1.37851	0.373901	Green
WP_013946246.1	XdhC/CoxI family protein [Hyphomicrobium sp. MC1]	6.15251	36204.7	F218318	Q07519-C4	251.7	14.8688	5	5	6	0.580034	7.25933e-05	21	4	0	4	6	3	0	4	0	0	0	2.44444	1.28951	0.0752788	Green
WP_013216472.1	hypothetical protein [Hyphomicrobium denitrificans]	11.2059	10706.7	F218319	Q07520-C5	118.395	26.7327	3	3	4	0.653799	8.18252e-05	7	1	0	1	2	3	0	0	0	0	0	2.4	1.26303	0.051606	Green
WP_013946773.1	hypothetical protein [Hyphomicrobium sp. MC1]	5.09193	14882.3	F218318	Q07519-C4	296.88	47.8261	4	4	4	0.87352	0.000109324	13	0	1	3	4	3	0	0	0	1	1	2.28571	1.19265	0.0690319	Green
WP_024275683.1	diacylglycerol kinase [Hyphomicrobium sp. 802]	6.3972	15159.7	F218319	Q07520-C5	310.37	70.5882	7	6	9	2.11086	0.000264182	32	4	0	0	9	11	6	0	2	0	0	2.23077	1.15754	0.256259	Green
WP_024275939.1	DNA polymerase [Hyphomicrobium sp. 802]	9.4589	61752.1	F218317	Q07518-C3	191.48	9.30233	5	3	7	0.307682	3.85074e-05	19	3	0	5	3	4	2	2	0	0	0	2.22222	1.152	0.0606833	Green
WP_024275329.1	tRNA (adenosine(37)-N6)-threonylcarbamoyltransferase complex ATPase subunit type 1 TsaE [Hyphomicrobium sp. 802]	5.1086	56972.6	F218319	Q07520-C5	320.71	13.7864	5	1	5	0.105314	1.31804e-05	6	0	0	0	0	6	0	0	0	0	0	2.2	1.1375	0.373901	Green
WP_081740986.1	hypothetical protein [Hyphomicrobium sp. 802]	5.60198	58240.1	F218314	Q07516-C1	260.1	10.5461	5	5	5	0.103022	1.28935e-05	6	6	0	0	0	0	0	0	0	0	0	2.2	1.1375	0.373901	Green
WP_024276193.1	acyl-CoA dehydrogenase [Hyphomicrobium sp. 802]	5.55168	61661.7	F218314	Q07516-C1	796.41	33.6163	14	11	5	0.0973052	1.21781e-05	6	3	1	0	1	1	0	0	0	0	0	2.2	1.1375	0.070484	Green
WP_013947250.1	MULTISPECIES: ABC transporter substrate-binding protein [Hyphomicrobium]	6.01705	35057.6	F218318	Q07519-C4	115.03	13.1902	2	1	4	0.171147	2.14196e-05	6	2	0	0	2	2	0	0	0	0	0	2.2	1.1375	0.070484	Green
WP_024275606.1	hypothetical protein [Hyphomicrobium sp. 802]	6.15343	16377.4	F218317	Q07518-C3	129.86	28.4722	3	3	3	0.366359	4.58511e-05	6	0	0	6	0	0	0	0	0	0	0	2.2	1.1375	0.373901	Green
WP_081740918.1	DUF4142 domain-containing protein [Hyphomicrobium sp. 802]	7.77312	25014.7	F218318	Q07519-C4	104.23	11.5385	3	3	3	0.239859	3.00191e-05	6	0	0	1	4	1	0	0	0	0	0	2.2	1.1375	0.177808	Green
WP_015599545.1	polyphosphate kinase 2 [Hyphomicrobium denitrificans]	9.54473	32293.1	F218318	Q07519-C4	115.04	12	3	1	3	0.185798	2.32533e-05	6	0	2	0	3	1	0	0	0	0	0	2.2	1.1375	0.108701	Green
WP_013947494.1	MULTISPECIES: choline ABC transporter ATP-binding protein [Hyphomicrobium]	5.57867	43325.6	F218314	Q07516-C1	173.035	15.6566	4	4	5	0.276973	3.46641e-05	12	4	2	2	2	0	0	1	0	1	0	2.14286	1.09954	0.0631091	Green
WP_013950400.1	bifunctional phosphoribosylaminoimidazolecarboxamide formyltransferase/IMP cyclohydrolase PurH [Hyphomicrobium sp. MC1]	6.1635	55335.7	F218319	Q07520-C5	1839.16	58.8235	26	26	27	2.24087	0.000280452	124	39	0	0	0	47	0	0	0	0	38	2.11628	1.08153	0.485065	Green
WP_024274964.1	phosphoribosyl-ATP diphosphatase [Hyphomicrobium sp. 802]	5.3674	11897.1	F218318	Q07519-C4	417.31	70	7	7	7	2.0173	0.000252472	24	4	3	0	11	0	3	0	0	3	0	2.09091	1.06413	0.313562	Green
WP_024276201.1	dihydroorotase [Hyphomicrobium sp. 802]	6.12225	48521.8	F218319	Q07520-C5	865.54	46.3964	14	1	10	0.680107	8.51178e-05	33	2	0	2	17	3	3	2	1	1	2	2.07143	1.05063	0.388079	Green
WP_013948663.1	hybrid sensor histidine kinase/response regulator [Hyphomicrobium sp. MC1]	5.44464	70093.9	F218318	Q07519-C4	363.43	16.1695	8	8	9	0.456531	5.71364e-05	32	3	2	5	8	5	2	1	2	1	3	2	1	0.0505305	Green
WP_024276270.1	methyltransferase domain-containing protein [Hyphomicrobium sp. 802]	5.48702	44350.6	F218318	Q07519-C4	417.4	22.4638	7	7	7	0.450952	5.64382e-05	20	6	0	0	9	0	0	0	0	5	0	2	1	0.386704	Green
WP_013216126.1	tRNA guanosine(34) transglycosylase Tgt [Hyphomicrobium denitrificans]	6.36336	41887.1	F218318	Q07519-C4	415.04	21.7277	7	2	6	0.19099	2.3903e-05	8	6	0	1	0	0	0	0	0	0	1	2	1	0.364882	Green
WP_013950144.1	phosphoribosyl-ATP diphosphatase [Hyphomicrobium sp. MC1]	5.94022	15103.8	F218319	Q07520-C5	237.43	44.8529	4	4	4	1.12555	0.000140866	17	0	0	5	0	8	0	1	0	0	3	2	1	0.353775	Green
WP_024275382.1	Crp/Fnr family transcriptional regulator [Hyphomicrobium sp. 802]	6.17372	24757.9	F218314	Q07516-C1	148.16	19.0476	4	4	4	0.201956	2.52754e-05	5	4	1	0	0	0	0	0	0	0	0	2	1	0.266265	Green
WP_081741025.1	DUF305 domain-containing protein [Hyphomicrobium sp. 802]	5.74158	12124.7	F218319	Q07520-C5	132.94	34.8624	3	3	3	0.412381	5.16109e-05	5	0	0	1	0	4	0	0	0	0	0	2	1	0.266265	Green
WP_015596497.1	thymidylate synthase [Hyphomicrobium denitrificans]	5.98914	33606.9	F218318	Q07519-C4	139.73	12.6712	3	3	3	0.148779	1.86202e-05	5	0	0	0	5	0	0	0	0	0	0	2	1	0.373901	Green
WP_024276125.1	diguanylate cyclase [Hyphomicrobium sp. 802]	6.54493	70338.1	F218315	Q07517-C2	145	8.12883	3	3	3	0.0710852	8.89656e-06	5	0	3	0	0	2	0	0	0	0	0	2	1	0.189004	Green
WP_013947037.1	alanine--tRNA ligase [Hyphomicrobium sp. MC1]	6.12199	96589.6	F218322	Q07523-C8	3242.91	55.5184	53	2	55	6.39821	0.000800757	618	76	85	81	83	81	96	6	7	6	97	1.89401	0.921443	0.153889	Green
WP_092868909.1	translation initiation factor IF-2 [Hyphomicrobium facile]	8.92657	99629.3	F218323	Q07524-C9	1429.37	30.1948	25	2	2	0.130484	1.63305e-05	13	2	3	2	0	3	0	0	0	3	0	1.875	0.906891	0.123443	Green
WP_013946746.1	MULTISPECIES: cupin domain-containing protein [Hyphomicrobium]	4.52106	13122.4	F218318	Q07519-C4	166.92	71.9008	4	4	4	0.762054	9.53737e-05	10	1	0	0	4	3	1	0	0	1	0	1.85714	0.893085	0.219724	Green
WP_013215122.1	transcriptional regulator [Hyphomicrobium denitrificans]	9.51707	14702.6	F218314	Q07516-C1	108.88	9.77444	2	2	2	0.68015	8.51231e-05	10	2	2	1	3	0	2	0	0	0	0	1.85714	0.893085	0.103322	Green
WP_024275500.1	elongation factor G [Hyphomicrobium sp. 802]	6.15113	74139.6	F218318	Q07519-C4	2195.53	57.6369	41	29	47	7.10822	0.000889618	527	68	64	71	71	70	60	68	0	55	0	1.85638	0.892494	0.0995709	Green
WP_024275312.1	hypothetical protein [Hyphomicrobium sp. 802]	7.06811	31658.7	F218323	Q07524-C9	339.35	24.9123	7	2	8	0.852846	0.000106737	27	1	5	0	6	7	0	0	0	1	7	1.84615	0.884523	0.291795	Green
WP_013948351.1	MULTISPECIES: NAD(P)/FAD-dependent oxidoreductase [Hyphomicrobium]	5.81059	52252.4	F218321	Q07522-C7	418.73	23.5683	9	1	9	0.937756	0.000117363	49	2	9	3	9	10	1	1	7	6	1	1.80952	0.85561	0.157217	Green
WP_013945949.1	MULTISPECIES: acyl-CoA dehydrogenase [Hyphomicrobium]	5.83982	43027	F218318	Q07519-C4	218.615	16.7089	5	5	7	0.418342	5.2357e-05	18	0	1	4	5	3	1	1	1	2	0	1.8	0.847997	0.164373	Green
WP_013950135.1	hypothetical protein [Hyphomicrobium sp. MC1]	9.06449	35463.1	F218317	Q07518-C3	86.74	8.70968	2	2	4	0.112793	1.41165e-05	4	0	0	2	1	1	0	0	0	0	0	1.8	0.847997	0.0993007	Green
WP_092869069.1	peptide chain release factor 1 [Hyphomicrobium facile]	5.5231	39467.3	F218315	Q07517-C2	192.01	13.649	4	1	4	0.10135	1.26843e-05	4	0	4	0	0	0	0	0	0	0	0	1.8	0.847997	0.373901	Green
WP_013949056.1	acyl-CoA dehydrogenase [Hyphomicrobium sp. MC1]	5.97135	43001.8	F218314	Q07516-C1	162.695	14.4304	4	4	4	0.0930193	1.16417e-05	4	4	0	0	0	0	0	0	0	0	0	1.8	0.847997	0.373901	Green
WP_024276529.1	acetyl-CoA C-acyltransferase [Hyphomicrobium sp. 802]	6.3331	41119.4	F218317	Q07518-C3	262.99	11.8687	3	3	3	0.0972777	1.21746e-05	4	0	0	4	0	0	0	0	0	0	0	1.8	0.847997	0.373901	Green
WP_013946314.1	cupin domain-containing protein [Hyphomicrobium sp. MC1]	5.36464	44849.4	F218318	Q07519-C4	55.52	10.9785	2	2	3	0.0891874	1.11621e-05	4	0	1	1	2	0	0	0	0	0	0	1.8	0.847997	0.0993007	Green
WP_045837374.1	allantoate amidohydrolase [Hyphomicrobium sp. 99]	4.94671	45392.4	F218317	Q07518-C3	161.86	10.3118	3	3	3	0.0881204	1.10286e-05	4	0	0	4	0	0	0	0	0	0	0	1.8	0.847997	0.373901	Green
WP_024275442.1	GHKL domain-containing protein [Hyphomicrobium sp. 802]	6.05165	54591.1	F218315	Q07517-C2	166.35	6.46465	3	3	3	0.073272	9.17025e-06	4	0	4	0	0	0	0	0	0	0	0	1.8	0.847997	0.373901	Green
WP_013215676.1	MULTISPECIES: acyl carrier protein [Hyphomicrobium]	4.08355	8590.19	F218318	Q07519-C4	96.2	25	2	2	2	0.465647	5.82774e-05	4	2	0	0	2	0	0	0	0	0	0	1.8	0.847997	0.177808	Green
WP_041921975.1	NAD regulator [Hyphomicrobium denitrificans]	7.91609	36096.8	F218315	Q07517-C2	95.13	6.875	2	2	2	0.110813	1.38687e-05	4	0	3	0	0	1	0	0	0	0	0	1.8	0.847997	0.241982	Green
WP_045838255.1	poly(3-hydroxybutyrate) depolymerase [Hyphomicrobium sp. 99]	5.18088	37230.4	F218314	Q07516-C1	109.33	7.04225	2	1	2	0.107439	1.34464e-05	4	4	0	0	0	0	0	0	0	0	0	1.8	0.847997	0.373901	Green
WP_082072857.1	formate dehydrogenase-N subunit alpha [Hyphomicrobium sp. 99]	8.05278	113547	F218317	Q07518-C3	171.99	5.27859	4	1	2	0.0352278	4.40888e-06	4	0	0	1	0	3	0	0	0	0	0	1.8	0.847997	0.241982	Green
WP_013946516.1	MULTISPECIES: hypothetical protein [Hyphomicrobium]	7.763	18791.8	F218318	Q07519-C4	189.58	27.5281	3	3	3	0.638575	7.99198e-05	12	1	1	2	4	1	1	1	0	1	0	1.75	0.807355	0.112265	Green
WP_013945711.1	alpha-2-macroglobulin family protein [Hyphomicrobium sp. MC1]	5.44571	191338	F218322	Q07523-C8	3280.42	44.8081	68	0	24	0.261317	3.27048e-05	50	1	25	3	2	2	3	3	4	4	3	1.72727	0.788496	0.526221	Green
WP_092866142.1	5-(carboxyamino)imidazole ribonucleotide synthase [Hyphomicrobium facile]	6.19509	39383.3	F218323	Q07524-C9	198.25	11.7808	5	1	6	0.50783	6.35566e-05	20	2	2	2	8	0	5	0	0	1	0	1.72727	0.788496	0.368188	Green
WP_024275009.1	MULTISPECIES: ATP-dependent protease subunit HslV [Hyphomicrobium]	7.84662	20018.5	F218318	Q07519-C4	379.98	32.6316	6	2	7	2.34783	0.000293839	47	6	6	5	8	6	0	3	0	5	8	1.71429	0.777608	0.123037	Green
WP_013947617.1	MULTISPECIES: PepSY domain-containing protein [Hyphomicrobium]	4.99307	10168.2	F218318	Q07519-C4	94.88	37.234	2	2	2	0.885112	0.000110775	9	2	0	1	3	1	0	0	0	0	2	1.71429	0.777608	0.163519	Green
WP_013215671.1	16S rRNA (adenine(1518)-N(6)/adenine(1519)-N(6))-dimethyltransferase RsmA [Hyphomicrobium denitrificans]	9.16329	31979.1	F218314	Q07516-C1	116.9	5.51724	2	1	2	0.281434	3.52224e-05	9	2	1	2	2	0	0	0	0	0	2	1.71429	0.777608	0.115077	Green
WP_013950057.1	MULTISPECIES: DNA-binding response regulator [Hyphomicrobium]	6.1796	25090.4	F218324	Q07525-C10	155.23	16.4444	4	4	5	0.677551	8.47978e-05	17	0	0	4	4	4	0	0	0	0	5	1.7	0.765535	0.346605	Green
WP_013946808.1	MULTISPECIES: NYN domain-containing protein [Hyphomicrobium]	5.18236	24346.2	F218319	Q07520-C5	212.48	21.0046	3	2	3	0.575037	7.19679e-05	14	3	1	2	2	2	2	0	2	0	0	1.66667	0.736966	0.0795361	Green
WP_081740928.1	MULTISPECIES: phosphatase PAP2 family protein [Hyphomicrobium]	6.65892	28744.5	F218318	Q07519-C4	63.71	6.01504	2	2	3	0.208736	2.6124e-05	6	1	0	1	2	1	0	0	0	0	1	1.66667	0.736966	0.0712251	Green
WP_013949956.1	MULTISPECIES: LysR family transcriptional regulator [Hyphomicrobium]	9.88864	34958.9	F218318	Q07519-C4	92.01	8.38509	2	2	3	0.17163	2.14801e-05	6	0	2	0	2	1	0	0	0	0	1	1.66667	0.736966	0.157696	Green
WP_013950036.1	MULTISPECIES: 8-amino-7-oxononanoate synthase [Hyphomicrobium]	6.07246	40046.7	F218318	Q07519-C4	53.41	9.28382	2	2	3	0.149825	1.87511e-05	6	1	1	1	2	0	0	0	0	1	0	1.66667	0.736966	0.0712251	Green
WP_013948695.1	agmatine deiminase [Hyphomicrobium sp. MC1]	5.28153	43010.7	F218319	Q07520-C5	112.37	12.8535	3	3	3	0.1395	1.74589e-05	6	1	0	0	0	4	0	0	1	0	0	1.66667	0.736966	0.36768	Green
WP_013946400.1	MULTISPECIES: tetratricopeptide repeat protein [Hyphomicrobium]	5.22141	26052.5	F218318	Q07519-C4	144.98	12.0833	2	2	2	0.230304	2.88234e-05	6	0	1	1	2	1	0	0	0	0	1	1.66667	0.736966	0.0712251	Green
WP_013948427.1	polysaccharide deacetylase family protein [Hyphomicrobium sp. MC1]	6.56425	30264.4	F218317	Q07518-C3	72.61	10.9023	2	2	2	0.198253	2.4812e-05	6	1	1	2	1	0	1	0	0	0	0	1.66667	0.736966	0.0712251	Green
WP_013947298.1	LysR family transcriptional regulator [Hyphomicrobium sp. MC1]	5.44208	34453.9	F218317	Q07518-C3	51.49	6.28931	2	2	2	0.174146	2.1795e-05	6	1	1	2	0	1	1	0	0	0	0	1.66667	0.736966	0.0712251	Green
WP_045835230.1	phosphoglycerate dehydrogenase [Hyphomicrobium sp. 99]	6.61874	35660.5	F218317	Q07518-C3	1416.01	62.4224	22	0	2	0.168253	2.10575e-05	6	1	2	2	0	0	1	0	0	0	0	1.66667	0.736966	0.157696	Green
WP_013948140.1	MULTISPECIES: aldo/keto reductase [Hyphomicrobium]	6.38642	37115.2	F218317	Q07518-C3	368.665	40.9496	10	10	12	1.64353	0.000205693	61	5	9	10	9	6	5	6	0	5	6	1.62963	0.704544	0.051751	Green
WP_024275691.1	CTP synthase [Hyphomicrobium sp. 802]	5.93526	59624.8	F218321	Q07522-C7	854.02	36.1624	16	10	21	3.13628	0.000392516	187	23	25	26	22	21	0	26	23	21	0	1.62667	0.701919	0.179558	Green
WP_013947691.1	FAD-dependent oxidoreductase [Hyphomicrobium sp. MC1]	9.07957	44759.2	F218314	Q07516-C1	245.4	17.6471	7	7	11	1.00538	0.000125827	45	7	6	5	5	6	4	6	0	4	2	1.61905	0.695145	0.0615416	Green
WP_024274980.1	heme ABC exporter ATP-binding protein CcmA [Hyphomicrobium sp. 802]	6.50123	22391.9	F218314	Q07516-C1	160.8	27.5362	3	3	4	0.714544	8.94276e-05	16	3	2	0	2	4	2	0	0	0	3	1.6	0.678072	0.226862	Green
WP_015599287.1	4-hydroxy-3-methylbut-2-enyl diphosphate reductase [Hyphomicrobium denitrificans]	7.74776	35531	F218317	Q07518-C3	162.1	6.46154	3	3	3	0.0844334	1.05671e-05	3	0	0	3	0	0	0	0	0	0	0	1.6	0.678072	0.373901	Green
WP_024274968.1	thioredoxin domain-containing protein [Hyphomicrobium sp. 802]	5.23281	74659.4	F218319	Q07520-C5	100.23	6.30499	3	3	3	0.0401825	5.02897e-06	3	0	0	0	0	3	0	0	0	0	0	1.6	0.678072	0.373901	Green
WP_013945758.1	MULTISPECIES: 23S rRNA (pseudouridine(1915)-N(3))-methyltransferase RlmH [Hyphomicrobium]	9.09485	16936.2	F218319	Q07520-C5	53.76	8.75	1	1	2	0.177136	2.21692e-05	3	1	0	0	1	1	0	0	0	0	0	1.6	0.678072	0.070484	Green
WP_013947517.1	MULTISPECIES: hypothetical protein [Hyphomicrobium]	6.74209	24807.6	F218318	Q07519-C4	62.98	8.26087	2	2	2	0.12093	1.51349e-05	3	0	0	0	2	1	0	0	0	0	0	1.6	0.678072	0.208	Green
WP_024276194.1	threonylcarbamoyl-AMP synthase [Hyphomicrobium sp. 802]	5.85981	33817.1	F218314	Q07516-C1	78.89	10.8696	2	2	2	0.0887125	1.11027e-05	3	2	0	1	0	0	0	0	0	0	0	1.6	0.678072	0.208	Green
WP_092868636.1	aminotransferase class V-fold PLP-dependent enzyme [Hyphomicrobium facile]	7.65933	43875.3	F218317	Q07518-C3	1057.48	42.716	17	0	2	0.0683755	8.55743e-06	3	0	0	2	1	0	0	0	0	0	0	1.6	0.678072	0.208	Green
WP_013946998.1	MULTISPECIES: alpha/beta hydrolase [Hyphomicrobium]	5.71893	41936.4	F218318	Q07519-C4	315.44	21.9388	8	8	8	1.23997	0.000155187	52	6	6	7	9	5	4	4	1	8	2	1.58333	0.662965	0.0861154	Green
WP_013950275.1	MULTISPECIES: lactoylglutathione lyase [Hyphomicrobium]	5.603	14883.4	F218319	Q07520-C5	364.36	49.6183	6	6	6	2.62037	0.000327948	39	4	5	3	5	8	2	4	3	2	3	1.57895	0.658963	0.056714	Green
WP_024275596.1	MULTISPECIES: peptide-methionine (R)-S-oxide reductase [Hyphomicrobium]	4.84018	15199	F218318	Q07519-C4	181.84	28.2609	4	4	5	2.56596	0.000321138	39	6	4	2	7	6	5	0	1	4	4	1.57895	0.658963	0.134153	Green
WP_013946648.1	MULTISPECIES: Tol-Pal system-associated acyl-CoA thioesterase [Hyphomicrobium]	5.72997	17761.2	F218317	Q07518-C3	162.71	22.6994	3	3	5	0.731933	9.16039e-05	13	2	2	3	0	2	1	3	0	0	0	1.55556	0.63743	0.226615	Green
WP_013946613.1	MULTISPECIES: hypothetical protein [Hyphomicrobium]	7.95095	11212.6	F218319	Q07520-C5	128.05	21.3592	2	2	3	1.15941	0.000145105	13	2	1	2	2	2	2	1	0	0	1	1.55556	0.63743	0.0557365	Green
WP_013948190.1	MULTISPECIES: 50S ribosomal protein L23 [Hyphomicrobium]	9.93818	10620	F218319	Q07520-C5	369.99	74.4898	8	2	9	8.38042	0.00104884	89	15	18	2	2	18	15	13	2	2	2	1.53846	0.621488	0.403407	Green
WP_013946621.1	MULTISPECIES: TIGR01459 family HAD-type hydrolase [Hyphomicrobium]	5.49381	30111.5	F218314	Q07516-C1	282.9	29.8246	6	6	8	1.3284	0.000166253	40	6	7	4	4	4	4	1	2	4	4	1.5	0.584963	0.0557665	Green
WP_013217310.1	imidazole glycerol phosphate synthase subunit HisF [Hyphomicrobium denitrificans]	4.99547	27087.9	F218315	Q07517-C2	87.8	9.68992	2	2	5	0.184584	2.31014e-05	5	1	2	1	0	0	0	0	0	0	1	1.5	0.584963	0.206151	Green
WP_013950147.1	16S rRNA (guanine(527)-N(7))-methyltransferase RsmG [Hyphomicrobium sp. MC1]	6.53527	24919.1	F218318	Q07519-C4	182.7	20.2643	4	4	4	0.802597	0.000100448	20	3	0	2	4	4	2	1	0	1	3	1.5	0.584963	0.226413	Green
WP_013948571.1	MULTISPECIES: exodeoxyribonuclease VII small subunit [Hyphomicrobium]	4.80639	10369.3	F218318	Q07519-C4	164.15	37.8947	3	3	3	2.89315	0.000362088	30	5	3	3	6	2	4	1	1	2	3	1.5	0.584963	0.128422	Green
WP_013947615.1	MULTISPECIES: hypothetical protein [Hyphomicrobium]	4.48967	17503.5	F218319	Q07520-C5	149.23	23.9264	2	2	3	0.571313	7.15018e-05	10	1	1	2	1	2	0	2	0	0	1	1.5	0.584963	0.134237	Green
WP_013949354.1	histidine phosphatase family protein [Hyphomicrobium sp. MC1]	5.61394	19669.2	F218319	Q07520-C5	101.79	15.5914	2	2	3	0.508408	6.3629e-05	10	3	1	0	0	3	0	0	0	2	1	1.5	0.584963	0.34604	Green
WP_013946906.1	MULTISPECIES: alpha/beta hydrolase [Hyphomicrobium]	5.2554	37785.4	F218314	Q07516-C1	95.37	4.92754	2	2	3	0.264652	3.31222e-05	10	2	0	1	3	1	1	1	0	1	0	1.5	0.584963	0.209068	Green
WP_024276143.1	glycosyltransferase family 2 protein [Hyphomicrobium sp. 802]	9.50726	37183.1	F218314	Q07516-C1	90.46	10.0295	3	3	3	0.13447	1.68293e-05	5	3	0	0	1	0	1	0	0	0	0	1.5	0.584963	0.375707	Green
WP_015597993.1	indole-3-glycerol phosphate synthase TrpC [Hyphomicrobium denitrificans]	7.70007	28869.4	F218323	Q07524-C9	160.87	12.3134	3	0	2	0.173194	2.16758e-05	5	2	0	2	0	0	0	0	0	1	0	1.5	0.584963	0.305532	Green
WP_013946230.1	MULTISPECIES: ABC transporter substrate-binding protein [Hyphomicrobium]	5.29921	34736.5	F218318	Q07519-C4	75.09	6.44172	2	2	2	0.143941	1.80147e-05	5	1	0	0	2	1	0	0	0	1	0	1.5	0.584963	0.206151	Green
WP_013946803.1	lytic transglycosylase [Hyphomicrobium sp. MC1]	9.58455	81074.4	F218320	Q07521-C6	526.38	18.6739	13	11	17	0.801733	0.00010034	65	0	6	0	9	10	14	15	0	11	0	-1.5	-0.584963	0.474277	Green
WP_013946704.1	MULTISPECIES: membrane protein [Hyphomicrobium]	6.09725	77812	F218322	Q07523-C8	259.71	7.71388	5	5	9	0.449802	5.62943e-05	35	5	1	2	2	3	4	5	5	4	4	-1.5	-0.584963	0.0544964	Green
WP_013949883.1	acetyl-CoA C-acyltransferase [Hyphomicrobium sp. MC1]	6.77322	41226.6	F218320	Q07521-C6	382.43	24.4949	6	6	7	1.57665	0.000197324	65	7	6	0	6	6	10	10	5	7	8	-1.5	-0.584963	0.0972275	Green
WP_013946779.1	cytochrome P450 [Hyphomicrobium sp. MC1]	9.70718	50903.8	F218323	Q07524-C9	358.96	18.7225	5	5	7	0.589347	7.37588e-05	30	3	2	3	1	2	4	5	2	5	3	-1.5	-0.584963	0.0552108	Green
WP_013946664.1	hypothetical protein [Hyphomicrobium sp. MC1]	8.95995	17427.2	F218323	Q07524-C9	248.21	37.5796	6	6	6	1.43454	0.000179538	25	0	2	1	3	3	4	2	4	6	0	-1.5	-0.584963	0.275902	Green
WP_013948542.1	MULTISPECIES: selenide, water dikinase SelD [Hyphomicrobium]	4.84749	36123.4	F218323	Q07524-C9	167.12	12.6437	4	4	5	0.553657	6.92921e-05	20	1	1	3	1	1	3	3	1	4	2	-1.5	-0.584963	0.103322	Green
WP_013948442.1	glycosyltransferase family 2 protein [Hyphomicrobium sp. MC1]	9.50726	37235.1	F218322	Q07523-C8	123.25	11.2094	3	3	5	0.402846	5.04176e-05	15	0	1	2	0	2	0	3	3	2	2	-1.5	-0.584963	0.196472	Green
WP_013947602.1	DUF1810 domain-containing protein [Hyphomicrobium sp. MC1]	6.58419	16830.3	F218324	Q07525-C10	108.59	15.5405	2	2	3	0.891249	0.000111543	15	1	1	1	2	0	1	2	1	3	3	-1.5	-0.584963	0.109455	Green
WP_082072901.1	methionine--tRNA ligase [Hyphomicrobium sp. 99]	6.51217	62103.7	F218321	Q07522-C7	540.155	13.8739	7	3	3	0.402553	5.03809e-05	25	2	2	0	2	3	3	5	4	2	2	-1.5	-0.584963	0.104421	Green
WP_013215043.1	elongation factor G [Hyphomicrobium denitrificans]	5.47945	77011.9	F218322	Q07523-C8	1836.2	43.9655	30	1	3	0.2597	3.25024e-05	20	0	0	0	7	0	0	0	0	0	13	-1.5	-0.584963	0.698256	Green
WP_024275023.1	radical SAM protein [Hyphomicrobium sp. 802]	5.29783	47629.2	F218322	Q07523-C8	148.67	8.50575	3	1	3	0.209955	2.62766e-05	10	0	2	0	0	1	1	2	3	0	1	-1.5	-0.584963	0.253983	Green
WP_013945669.1	MULTISPECIES: sensor histidine kinase [Hyphomicrobium]	8.43963	50557.6	F218321	Q07522-C7	75.88	11.2554	2	2	3	0.0988971	1.23773e-05	5	0	0	1	0	0	1	3	0	0	0	-1.5	-0.584963	0.375707	Green
WP_013947989.1	MULTISPECIES: glycine zipper 2TM domain-containing protein [Hyphomicrobium]	8.47265	17150.5	F218322	Q07523-C8	119.89	11.6564	2	2	2	0.291537	3.64868e-05	5	0	0	0	1	0	1	1	2	0	0	-1.5	-0.584963	0.206151	Green
WP_013946251.1	MULTISPECIES: pilus assembly protein [Hyphomicrobium]	5.90725	24509.4	F218324	Q07525-C10	68.29	9.95475	1	1	2	0.204004	2.55318e-05	5	0	1	0	0	0	1	1	0	1	1	-1.5	-0.584963	0.066688	Green
WP_013948236.1	two-component response regulator [Hyphomicrobium sp. MC1]	5.11688	28871.3	F218321	Q07522-C7	428.8	41.573	9	9	12	2.70164	0.00033812	78	8	3	2	7	10	9	10	6	13	10	-1.51429	-0.598637	0.0959422	Green
WP_024275320.1	3-phosphoshikimate 1-carboxyvinyltransferase [Hyphomicrobium sp. 802]	5.59088	46452.2	F218315	Q07517-C2	888.91	43.722	17	2	17	2.28191	0.000285589	106	2	32	2	3	2	5	4	4	25	27	-1.52174	-0.605721	0.564538	Green
WP_013946386.1	MULTISPECIES: DUF459 domain-containing protein [Hyphomicrobium]	9.31189	48552.4	F218321	Q07522-C7	265.2	15.1448	5	5	7	0.679677	8.5064e-05	33	4	3	1	3	1	5	6	4	3	3	-1.52941	-0.612977	0.0636627	Green
WP_013948412.1	diguanylate cyclase [Hyphomicrobium sp. MC1]	6.49841	70435.1	F218322	Q07523-C8	300.5	12.2699	6	6	6	0.511109	6.3967e-05	36	4	0	5	4	0	4	5	7	5	2	-1.55556	-0.63743	0.179286	Green
WP_013947570.1	hypothetical protein [Hyphomicrobium sp. MC1]	5.00759	37037.5	F218320	Q07521-C6	128.12	12.1037	3	3	4	0.350996	4.39283e-05	13	2	0	0	2	0	3	3	0	2	1	-1.55556	-0.63743	0.226615	Green
WP_013950134.1	MULTISPECIES: polyphosphate kinase 2 [Hyphomicrobium]	5.77961	36465.4	F218320	Q07521-C6	71.05	7.79221	2	2	3	0.356502	4.46175e-05	13	2	1	0	1	0	2	2	1	1	3	-1.55556	-0.63743	0.095452	Green
WP_045834518.1	phosphoenolpyruvate-protein phosphotransferase PtsP [Hyphomicrobium sp. 99]	5.72425	84009.9	F218321	Q07522-C7	915.355	22.3822	17	1	2	0.154744	1.93667e-05	13	1	0	0	1	2	1	3	0	3	2	-1.55556	-0.63743	0.193251	Green
WP_013946800.1	MULTISPECIES: OmpA family protein [Hyphomicrobium]	7.6031	76986.5	F218322	Q07523-C8	1134.44	43.8547	23	22	29	2.57188	0.00032188	198	13	15	13	16	19	18	23	35	17	29	-1.5679	-0.648835	0.051416	Green
WP_013948570.1	1-deoxy-D-xylulose-5-phosphate synthase [Hyphomicrobium sp. MC1]	5.87111	68465.4	F218322	Q07523-C8	337.35	12.5984	5	4	5	0.116847	1.46239e-05	8	0	0	0	0	2	1	0	5	0	0	-1.57143	-0.652077	0.478023	Green
WP_024275388.1	precorrin-3B C(17)-methyltransferase [Hyphomicrobium sp. 802]	5.23869	26594.8	F218322	Q07523-C8	94.94	15.0794	3	3	4	0.300811	3.76475e-05	8	2	0	0	0	0	0	2	4	0	0	-1.57143	-0.652077	0.4062	Green
WP_013948648.1	MULTISPECIES: PLP-dependent aminotransferase family protein [Hyphomicrobium]	7.7105	48884.6	F218324	Q07525-C10	105.01	8.55263	2	2	4	0.163651	2.04814e-05	8	1	1	0	0	0	0	2	0	2	2	-1.57143	-0.652077	0.195389	Green
WP_013945760.1	MULTISPECIES: nicotinate-nucleotide adenylyltransferase [Hyphomicrobium]	11.0923	24253.7	F218320	Q07521-C6	55.36	12.4424	2	2	3	0.329847	4.12815e-05	8	1	0	0	0	1	2	2	0	1	1	-1.57143	-0.652077	0.117412	Green
WP_013946798.1	alcohol dehydrogenase [Hyphomicrobium sp. MC1]	6.59707	47969.9	F218322	Q07523-C8	826.84	41.7978	14	14	17	3.12696	0.00039135	150	19	10	13	14	1	17	17	23	21	15	-1.58065	-0.660514	0.0744056	Green
WP_045835126.1	polyhydroxyalkanoate synthesis repressor PhaR [Hyphomicrobium sp. 99]	5.80016	23996	F218318	Q07519-C4	631.42	51.8692	11	1	9	1.4169	0.00017733	34	2	2	2	4	2	3	3	12	2	2	-1.58824	-0.667425	0.359678	Green
WP_013949663.1	MULTISPECIES: cell division ATP-binding protein FtsE [Hyphomicrobium]	9.97079	24723.1	F218324	Q07525-C10	239.09	32.1101	5	5	5	1.17299	0.000146804	29	0	0	2	4	4	5	0	3	4	7	-1.6	-0.678072	0.255618	Green
WP_013948209.1	MULTISPECIES: hypothetical protein [Hyphomicrobium]	6.54503	37358.2	F218321	Q07522-C7	177.15	8.90208	3	3	3	0.77627	9.71528e-05	29	3	1	2	4	0	3	4	4	4	4	-1.6	-0.678072	0.0618719	Green
WP_013946946.1	MULTISPECIES: biopolymer transporter TonB [Hyphomicrobium]	5.48195	37729.3	F218322	Q07523-C8	106.94	14.0449	3	3	3	0.0795139	9.95144e-06	3	0	0	0	0	0	0	0	3	0	0	-1.6	-0.678072	0.373901	Green
WP_013949931.1	MULTISPECIES: flagellar motor protein MotB [Hyphomicrobium]	6.00595	47815.3	F218322	Q07523-C8	133.375	10.6481	3	3	3	0.0627415	7.85231e-06	3	0	0	0	0	0	0	0	3	0	0	-1.6	-0.678072	0.373901	Green
WP_072397214.1	ABC transporter ATP-binding protein [Hyphomicrobium sp. CS1GBMeth3]	6.8089	67614.6	F218323	Q07524-C9	152.03	4.0783	3	3	3	0.0443691	5.55295e-06	3	0	0	0	0	0	0	0	0	3	0	-1.6	-0.678072	0.373901	Green
WP_029671098.1	TonB-dependent siderophore receptor [Hyphomicrobium sp. 802]	4.95821	85818.2	F218324	Q07525-C10	167.38	5.48628	3	3	3	0.0349576	4.37506e-06	3	0	0	0	0	0	0	0	0	0	3	-1.6	-0.678072	0.373901	Green
WP_013947955.1	MULTISPECIES: tetratricopeptide repeat protein [Hyphomicrobium]	6.19074	93315.5	F218322	Q07523-C8	120.13	4.67066	3	3	3	0.032149	4.02356e-06	3	0	0	0	0	0	0	0	3	0	0	-1.6	-0.678072	0.373901	Green
WP_013950253.1	MULTISPECIES: hypothetical protein [Hyphomicrobium]	6.08718	20898	F218322	Q07523-C8	119.32	13.6126	2	2	2	0.143555	1.79663e-05	3	0	0	0	0	0	0	0	3	0	0	-1.6	-0.678072	0.373901	Green
WP_013214312.1	thymidylate synthase [Hyphomicrobium denitrificans]	5.65601	29884.2	F218321	Q07522-C7	104.82	8.71212	2	2	2	0.100387	1.25638e-05	3	0	0	0	0	0	0	3	0	0	0	-1.6	-0.678072	0.373901	Green
WP_013949751.1	MULTISPECIES: radical SAM protein [Hyphomicrobium]	8.22003	41127.4	F218321	Q07522-C7	80.86	7.56757	2	2	2	0.0729441	9.12921e-06	3	0	0	0	0	0	1	2	0	0	0	-1.6	-0.678072	0.208	Green
WP_013946306.1	MULTISPECIES: adenylate/guanylate cyclase domain-containing protein [Hyphomicrobium]	8.91384	46379.8	F218320	Q07521-C6	47.895	2.8169	1	1	2	0.0646833	8.09534e-06	3	0	0	0	0	0	1	1	0	0	1	-1.6	-0.678072	0.070484	Green
WP_013948431.1	ABC transporter ATP-binding protein [Hyphomicrobium sp. MC1]	6.3717	46812.1	F218323	Q07524-C9	52.68	5.20095	1	1	2	0.064086	8.02059e-06	3	0	0	0	0	0	0	1	1	1	0	-1.6	-0.678072	0.070484	Green
WP_092868661.1	cobaltochelatase subunit CobT [Hyphomicrobium facile]	5.04046	69662.2	F218322	Q07523-C8	1205.66	33.2805	20	1	2	0.043065	5.38973e-06	3	0	0	0	0	0	1	0	1	0	1	-1.6	-0.678072	0.070484	Green
WP_013949458.1	MULTISPECIES: acyltransferase [Hyphomicrobium]	6.99011	70584.5	F218322	Q07523-C8	64.86	1.67428	1	1	2	0.0425022	5.3193e-06	3	0	0	0	0	0	1	0	1	1	0	-1.6	-0.678072	0.070484	Green
WP_092867628.1	selenocysteine-specific translation elongation factor [Hyphomicrobium facile]	7.43268	73774.3	F218320	Q07521-C6	62.45	2.90276	2	2	2	0.0406646	5.08931e-06	3	0	0	0	0	0	2	1	0	0	0	-1.6	-0.678072	0.208	Green
WP_024275049.1	DNA mismatch repair protein MutS [Hyphomicrobium sp. 802]	5.78825	102054	F218321	Q07522-C7	779.78	18.2682	13	4	20	0.823093	0.000103013	84	0	12	0	11	8	13	15	13	12	0	-1.61111	-0.688056	0.27503	Green
WP_013949369.1	RND transporter [Hyphomicrobium sp. MC1]	5.63674	93026.3	F218322	Q07523-C8	321.05	7.20824	6	6	6	0.397737	4.97782e-05	37	2	4	3	1	3	2	5	9	3	5	-1.61111	-0.688056	0.148005	Green
WP_024275586.1	tetratricopeptide repeat protein [Hyphomicrobium sp. 802]	5.63244	60247.9	F218321	Q07522-C7	619.56	24.0575	9	1	9	0.531139	6.64738e-05	32	1	9	0	0	1	1	1	1	9	9	-1.625	-0.70044	0.464874	Green
WP_013948763.1	LuxR family transcriptional regulator [Hyphomicrobium sp. MC1]	7.82832	25033.2	F218321	Q07522-C7	284.81	34.3348	6	6	7	1.2783	0.000159984	32	3	2	1	3	2	4	8	1	6	2	-1.625	-0.70044	0.198058	Green
WP_013950488.1	MULTISPECIES: RNA pyrophosphohydrolase [Hyphomicrobium]	5.21635	20014.2	F218321	Q07522-C7	156.29	24.2938	2	2	2	0.54961	6.87856e-05	11	0	0	0	1	2	1	2	1	3	1	-1.625	-0.70044	0.115077	Green
WP_024276161.1	NADH-quinone oxidoreductase subunit NuoI [Hyphomicrobium sp. 802]	8.09091	18765.3	F218323	Q07524-C9	352.43	51.2346	8	8	9	3.25069	0.000406835	61	11	0	0	0	11	10	7	0	11	11	-1.62963	-0.704544	0.349166	Green
WP_013948215.1	MULTISPECIES: class I SAM-dependent methyltransferase [Hyphomicrobium]	5.98888	30298.5	F218323	Q07524-C9	195.86	16.9675	4	4	7	0.627094	7.8483e-05	19	1	1	2	2	0	1	2	2	5	3	-1.63636	-0.710493	0.118902	Green
WP_013946680.1	MULTISPECIES: metallophosphoesterase [Hyphomicrobium]	9.51227	33023.5	F218321	Q07522-C7	137.07	13.6213	3	3	5	0.817601	0.000102326	27	2	0	3	2	2	2	6	4	4	2	-1.64286	-0.716207	0.0846705	Green
WP_045837065.1	low affinity potassium transporter Kup [Hyphomicrobium sp. 99]	9.54294	70110.3	F218321	Q07522-C7	216.86	9.40439	5	4	5	0.499213	6.24783e-05	35	0	0	0	5	7	6	10	0	7	0	-1.64706	-0.719892	0.405295	Green
WP_024276187.1	class I SAM-dependent RNA methyltransferase [Hyphomicrobium sp. 802]	8.17341	43668.3	F218320	Q07521-C6	446.305	25.1834	9	9	10	0.984696	0.000123238	43	9	0	6	0	0	11	10	7	0	0	-1.65	-0.722466	0.418916	Green
WP_045834795.1	malate dehydrogenase [Hyphomicrobium sp. 99]	5.53731	33294.4	F218321	Q07522-C7	847.56	43.0341	13	4	4	6.24731	0.000781872	208	12	7	9	22	27	19	38	7	40	27	-1.65854	-0.729911	0.181527	Green
WP_013949426.1	MULTISPECIES: ABC transporter permease [Hyphomicrobium]	9.77205	65562.1	F218322	Q07523-C8	534.8	22.2222	9	8	9	0.823647	0.000103082	54	4	6	5	1	3	4	9	11	5	6	-1.66667	-0.736966	0.0801166	Green
WP_013948549.1	MULTISPECIES: hopanoid biosynthesis associated glycosyl transferase HpnI [Hyphomicrobium]	7.58593	44351.1	F218322	Q07523-C8	104.89	6.29723	2	1	3	0.135284	1.69313e-05	6	1	0	0	0	0	1	1	2	1	0	-1.66667	-0.736966	0.0712251	Green
WP_024276117.1	MULTISPECIES: tRNA-binding protein [Hyphomicrobium]	6.26108	13349	F218321	Q07522-C7	54.3	19.5122	2	2	2	0.449471	5.62528e-05	6	0	0	1	0	0	1	2	0	1	1	-1.66667	-0.736966	0.0712251	Green
WP_013947713.1	MULTISPECIES: porin [Hyphomicrobium]	4.6719	47714.9	F218321	Q07522-C7	158.4	7.52212	3	2	2	0.125747	1.57377e-05	6	0	0	0	0	1	2	2	0	1	0	-1.66667	-0.736966	0.157696	Green
WP_092868824.1	ATP-dependent protease ATPase subunit HslU [Hyphomicrobium facile]	5.50675	47294.2	F218324	Q07525-C10	569.93	23.9631	12	2	12	1.20522	0.000150838	57	3	5	4	4	4	12	3	3	4	15	-1.68	-0.748461	0.253073	Green
WP_013949914.1	MULTISPECIES: GGDEF domain-containing protein [Hyphomicrobium]	8.33275	79212.2	F218322	Q07523-C8	450.083	17.7622	8	7	11	0.416603	5.21393e-05	33	2	2	3	2	2	4	2	8	4	4	-1.6875	-0.754888	0.0874424	Green
WP_024276509.1	MULTISPECIES: multidrug ABC transporter substrate-binding protein [Hyphomicrobium]	8.85133	40333.9	F218318	Q07519-C4	422.46	31.6489	6	2	8	0.818171	0.000102397	33	0	5	0	6	0	0	4	7	6	5	-1.6875	-0.754888	0.260873	Green
WP_013950173.1	ABC transporter [Hyphomicrobium sp. MC1]	6.45139	27112.2	F218322	Q07523-C8	205.12	20	4	4	4	0.627023	7.84741e-05	17	1	0	1	2	1	2	3	4	0	3	-1.7	-0.765535	0.113478	Green
WP_013950042.1	MULTISPECIES: transglutaminase family protein [Hyphomicrobium]	5.64042	32773.6	F218323	Q07524-C9	174.66	12.8378	3	3	4	0.518711	6.49184e-05	17	1	0	1	3	0	3	3	3	3	0	-1.7	-0.765535	0.123443	Green
WP_045836742.1	signal peptidase I [Hyphomicrobium sp. 99]	5.98868	28724.5	F218321	Q07522-C7	392.38	24.2063	7	2	7	1.25329	0.000156853	36	2	3	2	2	3	3	14	2	3	2	-1.70588	-0.770518	0.358858	Green
WP_013946270.1	ABC transporter permease [Hyphomicrobium sp. MC1]	9.64349	44932	F218323	Q07524-C9	190.54	13.3995	3	3	4	0.445117	5.57079e-05	20	0	1	1	3	1	2	2	5	3	2	-1.72727	-0.788496	0.0698651	Green
WP_013214877.1	MULTISPECIES: peptide chain release factor 2 [Hyphomicrobium]	5.1591	41916.2	F218320	Q07521-C6	291.45	20.6897	6	2	6	0.739571	9.25599e-05	31	1	6	1	1	1	6	3	5	2	5	-1.73333	-0.793549	0.11754	Green
WP_013950089.1	MULTISPECIES: chemotaxis protein CheA [Hyphomicrobium]	4.9693	71211.9	F218322	Q07523-C8	313.51	13.2219	7	6	6	0.168511	2.10898e-05	12	1	1	0	0	1	0	0	7	1	1	-1.75	-0.807355	0.418593	Green
WP_013950271.1	MULTISPECIES: imidazole glycerol phosphate synthase subunit HisF [Hyphomicrobium]	4.95269	27263.9	F218323	Q07524-C9	212.93	12.0155	4	4	5	0.440143	5.50854e-05	12	0	0	0	3	0	3	2	0	4	0	-1.75	-0.807355	0.267055	Green
WP_013949337.1	MULTISPECIES: cytochrome bd oxidase subunit I [Hyphomicrobium]	6.52178	57928.2	F218321	Q07522-C7	141.82	5.33333	3	3	3	0.207153	2.59259e-05	12	1	0	1	0	1	3	4	0	2	0	-1.75	-0.807355	0.213985	Green
WP_024275883.1	MULTISPECIES: methionine synthase [Hyphomicrobium]	5.66158	98643.7	F218322	Q07523-C8	2176.3	53.3408	39	18	44	2.7574	0.000345098	272	19	22	17	20	19	34	32	58	26	25	-1.76471	-0.819428	0.0594217	Green
WP_024276243.1	agmatine deiminase [Hyphomicrobium sp. 802]	4.99941	41191.8	F218321	Q07522-C7	378.05	26.738	7	7	10	0.898237	0.000112418	37	0	4	4	4	0	8	8	0	5	4	-1.76471	-0.819428	0.187378	Green
WP_013948240.1	MULTISPECIES: histidine kinase [Hyphomicrobium]	5.38396	70074.2	F218322	Q07523-C8	895.5	34.8983	18	18	21	1.24154	0.000155383	87	6	6	5	8	5	8	11	23	8	7	-1.77143	-0.824913	0.144395	Green
WP_013950428.1	MULTISPECIES: efflux RND transporter periplasmic adaptor subunit [Hyphomicrobium]	6.87387	42738.4	F218323	Q07524-C9	197.4	12.8395	3	3	5	0.350973	4.39254e-05	15	1	1	1	0	1	1	2	4	3	1	-1.77778	-0.830075	0.0731085	Green
WP_013950143.1	MULTISPECIES: type I pantothenate kinase [Hyphomicrobium]	7.00141	38020.1	F218323	Q07524-C9	200.81	14.1566	4	4	6	0.473434	5.92519e-05	18	0	0	2	3	0	4	3	2	4	0	-1.8	-0.847997	0.142162	Green
WP_052699476.1	DNA-binding response regulator [Hyphomicrobium sp. 99]	9.29661	22488	F218318	Q07519-C4	230.59	23.301	4	4	4	0.800425	0.000100176	18	0	0	0	5	0	3	0	2	4	4	-1.8	-0.847997	0.238816	Green
WP_024274983.1	DsbE family thiol:disulfide interchange protein [Hyphomicrobium sp. 802]	7.74367	21308.1	F218323	Q07524-C9	138.33	20.297	3	3	3	0.187722	2.34941e-05	4	0	0	0	0	0	0	0	0	4	0	-1.8	-0.847997	0.373901	Green
WP_013946912.1	MULTISPECIES: PDZ domain-containing protein [Hyphomicrobium]	5.62769	52829.8	F218324	Q07525-C10	183.25	7.82779	4	4	3	0.0757148	9.47597e-06	4	0	0	0	0	0	0	0	0	0	4	-1.8	-0.847997	0.373901	Green
WP_013949638.1	MULTISPECIES: poly-beta-hydroxybutyrate polymerase [Hyphomicrobium]	5.7267	70137.3	F218320	Q07521-C6	81.78	3.65079	2	2	3	0.057031	7.13762e-06	4	0	0	0	0	0	2	1	0	1	0	-1.8	-0.847997	0.0993007	Green
WP_013947547.1	MULTISPECIES: glucans biosynthesis glucosyltransferase MdoH [Hyphomicrobium]	6.33515	71225.8	F218322	Q07523-C8	171.13	3.65297	2	2	3	0.0561594	7.02854e-06	4	0	0	0	0	0	0	0	2	1	1	-1.8	-0.847997	0.0993007	Green
WP_013946170.1	MULTISPECIES: hypothetical protein [Hyphomicrobium]	8.14131	24458.5	F218324	Q07525-C10	47.47	8.73362	2	2	2	0.163542	2.04679e-05	4	0	0	0	0	0	0	0	1	1	2	-1.8	-0.847997	0.0993007	Green
WP_045834763.1	ABC transporter [Hyphomicrobium sp. 99]	5.69767	24947.9	F218323	Q07524-C9	106.46	12.2881	2	2	2	0.160334	2.00663e-05	4	0	0	0	0	0	0	0	0	4	0	-1.8	-0.847997	0.373901	Green
WP_013946454.1	MULTISPECIES: metallophosphatase [Hyphomicrobium]	5.40185	26672.5	F218322	Q07523-C8	49.13	11.25	2	2	2	0.149967	1.87689e-05	4	0	0	0	0	0	0	0	2	1	1	-1.8	-0.847997	0.0993007	Green
WP_013949643.1	MULTISPECIES: enoyl-[acyl-carrier-protein] reductase FabI [Hyphomicrobium]	5.63612	27557.1	F218323	Q07524-C9	78.38	9.48617	2	2	2	0.145153	1.81664e-05	4	0	0	0	0	0	0	2	0	2	0	-1.8	-0.847997	0.177808	Green
WP_024276085.1	MULTISPECIES: hypothetical protein [Hyphomicrobium]	10.0586	36846.3	F218323	Q07524-C9	91.02	11.5727	2	2	2	0.108559	1.35865e-05	4	0	0	0	0	0	0	1	1	2	0	-1.8	-0.847997	0.0993007	Green
WP_045837133.1	dTDP-glucose 4,6-dehydratase [Hyphomicrobium sp. 99]	5.62294	40818.7	F218320	Q07521-C6	57.26	5.78512	2	2	2	0.0979943	1.22643e-05	4	0	0	0	0	0	2	1	1	0	0	-1.8	-0.847997	0.0993007	Green
WP_024275387.1	uroporphyrinogen-III C-methyltransferase [Hyphomicrobium sp. 802]	5.64911	54142	F218320	Q07521-C6	70.58	4.60922	2	2	2	0.0738798	9.24631e-06	4	0	0	0	0	0	2	0	1	1	0	-1.8	-0.847997	0.0993007	Green
WP_024274948.1	hypothetical protein [Hyphomicrobium sp. 802]	4.71126	59464.4	F218320	Q07521-C6	102.94	5.48446	2	2	2	0.0672672	8.41872e-06	4	0	0	0	0	0	2	0	0	0	2	-1.8	-0.847997	0.177808	Green
WP_013949682.1	MULTISPECIES: polyhydroxyalkanoate synthesis repressor PhaR [Hyphomicrobium]	5.36479	26210	F218318	Q07519-C4	747.365	52.5641	13	3	13	3.9298	0.000491828	103	14	0	0	21	0	15	15	0	20	18	-1.825	-0.867896	0.27894	Green
WP_013949812.1	amylo-alpha-1,6-glucosidase [Hyphomicrobium sp. MC1]	6.3511	79960.9	F218322	Q07523-C8	118.81	3.58621	2	2	4	0.0875428	1.09563e-05	7	0	0	0	1	0	2	0	2	1	1	-1.83333	-0.874469	0.0557365	Green
WP_092864052.1	glycoside hydrolase family 3 protein [Hyphomicrobium facile]	9.44894	49809.3	F218321	Q07522-C7	114.88	5.9081	2	1	2	0.140536	1.75886e-05	7	1	0	0	0	0	2	1	0	2	1	-1.83333	-0.874469	0.0557365	Green
WP_013945672.1	MULTISPECIES: ATP-dependent protease [Hyphomicrobium]	5.58035	62660.2	F218322	Q07523-C8	714.14	31.1111	12	11	14	0.973505	0.000121838	61	4	3	4	5	4	7	4	18	6	6	-1.84	-0.879706	0.168415	Green
WP_013945986.1	MULTISPECIES: cell division protein FtsZ [Hyphomicrobium]	5.44029	54803	F218322	Q07523-C8	656.61	30.1556	10	10	11	0.857617	0.000107334	47	4	3	3	3	2	5	3	15	5	4	-1.85	-0.887525	0.195037	Green
WP_013946051.1	MULTISPECIES: glycoside hydrolase family 43 [Hyphomicrobium]	5.94835	41378.9	F218321	Q07522-C7	107.42	13.9175	4	4	5	0.241669	3.02457e-05	10	1	0	0	1	0	2	4	0	2	0	-1.85714	-0.893085	0.189821	Green
WP_092865320.1	tRNA guanosine(34) transglycosylase Tgt [Hyphomicrobium facile]	6.28424	43321.9	F218318	Q07519-C4	479.98	25.7576	8	0	7	0.300079	3.75559e-05	13	0	1	0	1	1	0	2	7	1	0	-1.875	-0.906891	0.347157	Green
WP_013948696.1	MULTISPECIES: APC family permease [Hyphomicrobium]	7.66547	51695.7	F218320	Q07521-C6	172.76	7.173	4	4	4	0.251471	3.14725e-05	13	0	1	1	1	0	4	3	0	3	0	-1.875	-0.906891	0.173159	Green
WP_024276495.1	electron transfer flavoprotein-ubiquinone oxidoreductase [Hyphomicrobium sp. 802]	5.91399	60053.6	F218317	Q07518-C3	934.85	42.1429	17	12	18	2.66429	0.000333445	160	0	26	28	0	0	0	35	36	0	35	-1.88136	-0.911773	0.369747	Green
WP_013946023.1	MULTISPECIES: RNA polymerase sigma-54 factor [Hyphomicrobium]	5.19866	56631.3	F218322	Q07523-C8	292.25	17.0254	6	4	6	0.282529	3.53595e-05	16	2	0	0	0	2	3	1	7	1	0	-1.88889	-0.917538	0.284578	Green
WP_092869012.1	DEAD/DEAH box helicase [Hyphomicrobium facile]	9.73304	70834.1	F218322	Q07523-C8	225.81	6.65635	4	1	5	0.22588	2.82696e-05	16	2	0	0	2	0	4	4	4	0	0	-1.88889	-0.917538	0.195389	Green
WP_013945704.1	MULTISPECIES: TIGR02302 family protein [Hyphomicrobium]	6.71873	98227.4	F218322	Q07523-C8	564.165	15.991	10	10	15	0.458121	5.73354e-05	45	4	1	4	2	3	4	7	11	4	5	-1.89474	-0.921997	0.0602649	Green
WP_013947990.1	MULTISPECIES: two-component sensor histidine kinase [Hyphomicrobium]	7.04189	50284.5	F218321	Q07522-C7	248.1	17.6471	5	5	6	0.37785	4.72892e-05	19	2	0	0	1	2	3	5	1	4	1	-1.9	-0.925999	0.0950354	Green
WP_013947556.1	MULTISPECIES: glutamine--fructose-6-phosphate transaminase (isomerizing) [Hyphomicrobium]	5.95468	65361.1	F218322	Q07523-C8	1114.89	40.7591	18	18	18	1.66766	0.000208713	109	9	6	9	8	4	14	10	26	12	11	-1.90244	-0.92785	0.0629224	Green
WP_013947200.1	diacylglycerol kinase [Hyphomicrobium sp. MC1]	6.3972	15173.7	F218323	Q07524-C9	217.04	33.0882	5	4	6	1.64759	0.000206201	25	0	4	3	0	0	0	4	0	7	7	-1.91667	-0.938599	0.264332	Green
WP_013950238.1	MULTISPECIES: ATPase AAA [Hyphomicrobium]	7.86452	48132.2	F218321	Q07522-C7	665.47	37.963	12	12	15	1.51666	0.000189815	73	7	3	4	5	4	13	16	6	11	4	-1.96429	-0.974005	0.0697994	Green
WP_024275925.1	S9 family peptidase [Hyphomicrobium sp. 802]	5.43769	79820.1	F218322	Q07523-C8	2020.56	56.1549	35	28	40	3.48283	0.000435889	278	28	30	0	0	34	46	44	51	0	45	-1.96907	-0.977516	0.159126	Green
WP_013947095.1	MULTISPECIES: acetolactate synthase 3 large subunit [Hyphomicrobium]	6.22959	64611.6	F218322	Q07523-C8	949.52	39.2857	20	20	20	1.87273	0.000234379	121	8	7	7	8	9	11	16	32	12	11	-1.97727	-0.983512	0.0982781	Green
WP_045837238.1	integration host factor subunit beta [Hyphomicrobium sp. 99]	10.6373	11162	F218322	Q07523-C8	209.7	55.102	5	5	5	0.447947	5.60621e-05	5	0	0	0	0	0	0	0	5	0	0	-2	-1	0.373901	Green
WP_013945993.1	MULTISPECIES: DUF3754 domain-containing protein [Hyphomicrobium]	6.326	55876.9	F218322	Q07523-C8	176.4	7.61317	4	4	5	0.250551	3.13573e-05	14	2	0	1	0	0	2	3	4	1	1	-2	-1	0.0576667	Green
WP_013217174.1	fructose-6-phosphate aldolase [Hyphomicrobium denitrificans]	5.72297	23118.2	F218322	Q07523-C8	254.13	33.4862	5	4	5	0.21628	2.70682e-05	5	0	0	0	0	0	0	0	5	0	0	-2	-1	0.373901	Green
WP_024276356.1	MULTISPECIES: hopanoid biosynthesis associated radical SAM protein HpnJ [Hyphomicrobium]	7.21691	53884.6	F218322	Q07523-C8	235.06	13.8947	5	5	5	0.0927909	1.16131e-05	5	0	0	0	0	0	0	0	5	0	0	-2	-1	0.373901	Green
WP_045834816.1	two-component system response regulator BasR [Hyphomicrobium sp. 99]	6.39526	25145.4	F218323	Q07524-C9	168.49	15.1111	4	1	4	0.795373	9.95437e-05	20	3	2	0	0	0	4	4	2	5	0	-2	-1	0.109455	Green
WP_024276479.1	2-dehydropantoate 2-reductase [Hyphomicrobium sp. 802]	6.32027	33229.3	F218323	Q07524-C9	222.13	20.712	4	2	4	0.150469	1.88318e-05	5	0	0	0	0	0	0	0	1	4	0	-2	-1	0.266265	Green
WP_024274962.1	hypothetical protein [Hyphomicrobium sp. 802]	9.20066	19815.4	F218323	Q07524-C9	202.41	17.3684	3	3	3	0.252329	3.15799e-05	5	0	0	0	0	0	0	0	0	5	0	-2	-1	0.373901	Green
WP_013945989.1	MULTISPECIES: outer membrane protein assembly factor BamD [Hyphomicrobium]	6.71428	33005.4	F218324	Q07525-C10	180.25	15.3333	3	3	3	0.15149	1.89595e-05	5	0	0	0	0	0	0	2	0	0	3	-2	-1	0.189004	Green
WP_013947487.1	MULTISPECIES: L-serine ammonia-lyase [Hyphomicrobium]	5.28551	49430.8	F218321	Q07522-C7	143.32	7.31183	3	3	3	0.101152	1.26595e-05	5	0	0	0	0	0	0	3	0	2	0	-2	-1	0.189004	Green
WP_013949505.1	MULTISPECIES: aryl-sulfate sulfotransferase [Hyphomicrobium]	9.96849	8319.4	F218320	Q07521-C6	67.82	23.6842	2	2	2	0.601005	7.52178e-05	5	0	0	0	0	0	2	1	0	2	0	-2	-1	0.0890093	Green
WP_013948234.1	SRPBCC family protein [Hyphomicrobium sp. MC1]	4.96746	20268.5	F218320	Q07521-C6	87.22	9.67742	2	2	2	0.246689	3.0874e-05	5	0	0	0	0	0	3	0	2	0	0	-2	-1	0.189004	Green
WP_013946653.1	MULTISPECIES: cell envelope integrity protein TolA [Hyphomicrobium]	6.13871	43239.5	F218322	Q07523-C8	87.19	9.42928	2	2	2	0.115635	1.44721e-05	5	0	0	0	0	0	0	2	3	0	0	-2	-1	0.189004	Green
WP_024275402.1	glutamate synthase subunit beta [Hyphomicrobium sp. 802]	8.17888	52527.7	F218321	Q07522-C7	1695.69	69.5198	28	24	29	2.58911	0.000324036	136	0	0	43	0	0	0	48	0	0	45	-2.04167	-1.02975	0.50506	Green
WP_013945664.1	MULTISPECIES: potassium transporter TrkA [Hyphomicrobium]	8.98014	62650.7	F218322	Q07523-C8	368.415	16.443	9	9	11	0.574615	7.1915e-05	36	1	2	4	2	1	3	5	11	5	2	-2.06667	-1.04731	0.111395	Green
WP_024275931.1	VWA domain-containing protein [Hyphomicrobium sp. 802]	8.50041	66206.7	F218322	Q07523-C8	502.46	21.6383	10	2	12	0.498439	6.23813e-05	33	5	0	4	0	0	0	0	14	9	1	-2.07143	-1.05063	0.370733	Green
WP_024276494.1	tetratricopeptide repeat protein [Hyphomicrobium sp. 802]	7.08892	66783.5	F218324	Q07525-C10	1159.89	44.0397	22	12	24	1.46743	0.000183654	98	0	0	18	0	12	0	20	0	20	28	-2.08571	-1.06054	0.306278	Green
WP_013947404.1	TonB-dependent siderophore receptor [Hyphomicrobium sp. MC1]	5.05707	83363.2	F218322	Q07523-C8	1226.58	29.0237	20	3	22	1.48747	0.000186162	124	0	14	6	16	2	23	16	2	18	27	-2.11628	-1.08153	0.111756	Green
WP_013948594.1	MULTISPECIES: pyruvate, phosphate dikinase [Hyphomicrobium]	5.19769	98036.8	F218322	Q07523-C8	175.02	7.08749	4	4	5	0.0918023	1.14894e-05	9	0	0	0	0	1	1	0	4	1	2	-2.16667	-1.11548	0.108362	Green
WP_013214396.1	ATP-dependent helicase [Hyphomicrobium denitrificans]	9.7583	71753.5	F218322	Q07523-C8	214.17	7.36196	5	2	6	0.0836196	1.04653e-05	6	0	0	0	0	0	0	0	2	0	4	-2.2	-1.1375	0.208	Green
WP_013948580.1	MULTISPECIES: TIGR02301 family protein [Hyphomicrobium]	9.35273	14815.3	F218323	Q07524-C9	239.37	42.7481	4	4	5	1.48495	0.000185847	22	1	0	0	2	2	4	4	0	5	4	-2.2	-1.1375	0.0500349	Green
WP_013949372.1	MULTISPECIES: hopanoid biosynthesis associated radical SAM protein HpnH [Hyphomicrobium]	8.90403	42501.8	F218322	Q07523-C8	220.91	17.801	5	5	5	0.14117	1.7668e-05	6	0	0	0	0	0	0	0	6	0	0	-2.2	-1.1375	0.373901	Green
WP_013945660.1	MULTISPECIES: chromosomal replication initiator protein DnaA [Hyphomicrobium]	9.45711	56674	F218322	Q07523-C8	144.31	8.74751	3	3	4	0.105869	1.32498e-05	6	0	0	0	0	0	0	0	3	2	1	-2.2	-1.1375	0.108701	Green
WP_013946742.1	MULTISPECIES: fatty acid desaturase [Hyphomicrobium]	6.49259	52678.9	F218324	Q07525-C10	110.5	6.20985	2	2	3	0.113898	1.42547e-05	6	0	0	0	0	0	0	1	3	0	2	-2.2	-1.1375	0.108701	Green
WP_013948586.1	folate-binding protein [Hyphomicrobium sp. MC1]	5.82756	32624.9	F218323	Q07524-C9	252.2	27.3927	5	1	6	0.582377	7.28865e-05	19	0	0	1	0	3	5	5	0	5	0	-2.22222	-1.152	0.158331	Green
WP_013947027.1	MULTISPECIES: asparagine synthase (glutamine-hydrolyzing) [Hyphomicrobium]	5.90633	76744.6	F218322	Q07523-C8	766.42	30.4412	15	15	16	0.925146	0.000115785	71	5	4	2	4	5	9	6	24	4	8	-2.24	-1.1635	0.156632	Green
WP_041300787.1	NADPH-dependent assimilatory sulfite reductase hemoprotein subunit [Hyphomicrobium sp. MC1]	8.72308	63818	F218322	Q07523-C8	1375.47	54.3403	26	26	31	3.27494	0.00040987	209	0	0	29	0	33	35	40	38	34	0	-2.26866	-1.18184	0.148808	Green
WP_013947265.1	aldehyde oxidase [Hyphomicrobium sp. MC1]	6.71398	40300.6	F218323	Q07524-C9	386.08	26.3158	7	1	5	0.322576	4.03715e-05	13	0	1	0	0	1	1	1	3	1	5	-2.28571	-1.19265	0.0870653	Green
WP_013948493.1	MULTISPECIES: DNA polymerase III subunit alpha [Hyphomicrobium]	5.86901	130180	F218322	Q07523-C8	603.24	14.9026	12	6	14	0.330313	4.13397e-05	43	2	2	0	2	5	4	7	14	2	5	-2.3125	-1.20945	0.11429	Green
WP_041320152.1	16S rRNA (adenine(1518)-N(6)/adenine(1519)-N(6))-dimethyltransferase RsmA [Hyphomicrobium denitrificans]	8.94615	31507.9	F218321	Q07522-C7	165.12	8.36237	3	2	3	0.317381	3.97213e-05	10	0	0	0	0	1	3	3	0	3	0	-2.33333	-1.22239	0.0946303	Green
WP_029670847.1	DNA ligase-associated DEXH box helicase [Hyphomicrobium sp. 802]	6.35549	93575.2	F218321	Q07522-C7	196.86	6.82353	5	5	5	0.181672	2.27369e-05	17	0	0	1	1	1	2	6	4	1	1	-2.375	-1.24793	0.0850008	Green
WP_024275347.1	XdhC/CoxI family protein [Hyphomicrobium sp. 802]	6.00355	36151.7	F218323	Q07524-C9	321.67	20.6997	6	6	7	0.66387	8.30856e-05	24	0	5	0	0	0	4	0	4	7	4	-2.4	-1.26303	0.0987057	Green
WP_092867800.1	Zn-dependent hydrolase [Hyphomicrobium facile]	5.06443	45692.6	F218323	Q07524-C9	305.44	16.307	4	4	4	0.153198	1.91732e-05	7	0	0	0	0	0	0	0	0	7	0	-2.4	-1.26303	0.373901	Green
WP_024275440.1	FAD-dependent oxidoreductase [Hyphomicrobium sp. 802]	5.65754	59008.6	F218324	Q07525-C10	214.72	12.1429	4	4	4	0.118627	1.48466e-05	7	0	0	0	0	0	0	3	0	0	4	-2.4	-1.26303	0.183567	Green
WP_035575733.1	MULTISPECIES: lipid A ABC transporter ATP-binding protein/permease MsbA [Hyphomicrobium]	7.2919	69390.5	F218321	Q07522-C7	129.04	4	3	3	3	0.100878	1.26253e-05	7	0	0	0	0	0	0	3	2	0	2	-2.4	-1.26303	0.0799596	Green
WP_013950111.1	primosomal protein N' [Hyphomicrobium sp. MC1]	8.36142	80825.3	F218322	Q07523-C8	171.88	4.56989	3	3	3	0.0866065	1.08391e-05	7	0	0	0	0	0	2	2	3	0	0	-2.4	-1.26303	0.0799596	Green
WP_013949909.1	chemotaxis protein CheA [Hyphomicrobium sp. MC1]	4.59594	77536.1	F218322	Q07523-C8	624.06	18.4679	11	10	12	0.593272	7.42501e-05	46	3	2	0	2	4	3	6	15	6	5	-2.5	-1.32193	0.0807605	Green
WP_013945677.1	MULTISPECIES: GcrA cell cycle regulator [Hyphomicrobium]	10.2694	20596.9	F218322	Q07523-C8	322.195	43.0108	7	7	8	1.21378	0.000151908	25	0	3	0	0	2	0	2	8	4	6	-2.5	-1.32193	0.104953	Green
WP_013948697.1	MULTISPECIES: putrescine carbamoyltransferase [Hyphomicrobium]	6.11402	38410.4	F218321	Q07522-C7	169.21	20.1166	5	5	5	0.650865	8.14581e-05	25	2	1	0	1	1	5	7	0	6	2	-2.5	-1.32193	0.0819578	Green
WP_013948308.1	sporulation domain-containing protein [Hyphomicrobium sp. MC1]	5.10134	61397.5	F218324	Q07525-C10	209.23	10.3806	5	5	5	0.293172	3.66914e-05	18	1	1	0	0	1	5	3	0	0	7	-2.5	-1.32193	0.157364	Green
WP_013946331.1	MULTISPECIES: cobaltochelatase subunit CobN [Hyphomicrobium]	5.46493	116344	F218322	Q07523-C8	309.89	7.90441	5	5	5	0.0945473	1.18329e-05	11	1	0	0	0	0	1	1	6	1	1	-2.5	-1.32193	0.146994	Green
WP_024276343.1	MULTISPECIES: alcohol dehydrogenase [Hyphomicrobium]	6.45277	36094.8	F218323	Q07524-C9	874.61	62.029	15	15	15	2.71507	0.000339801	98	5	4	5	7	4	20	20	0	27	6	-2.6	-1.37851	0.127058	Green
WP_013950528.1	MULTISPECIES: peptidase M23 [Hyphomicrobium]	5.31271	72364.2	F218322	Q07523-C8	158.86	9.30931	4	4	5	0.110552	1.3836e-05	8	0	0	0	0	0	2	0	4	1	1	-2.6	-1.37851	0.0777416	Green
WP_024275568.1	siroheme synthase [Hyphomicrobium sp. 802]	5.16109	36041.8	F218321	Q07522-C7	187.9	16.7647	4	1	4	0.221965	2.77797e-05	8	0	0	0	0	0	1	4	0	0	3	-2.6	-1.37851	0.120243	Green
WP_013949694.1	MULTISPECIES: hypothetical protein [Hyphomicrobium]	5.47403	125873	F218322	Q07523-C8	962.15	20.979	18	18	20	0.556117	6.96e-05	70	6	3	2	4	2	6	9	22	6	10	-2.63636	-1.39855	0.0704759	Green
WP_013947400.1	MULTISPECIES: non-specific protein-tyrosine kinase [Hyphomicrobium]	8.88006	64293.1	F218322	Q07523-C8	411.65	15.8863	9	9	9	0.139984	1.75195e-05	9	0	0	0	0	0	0	0	9	0	0	-2.8	-1.48543	0.373901	Green
WP_013950083.1	hypothetical protein [Hyphomicrobium sp. MC1]	4.74255	59476.4	F218322	Q07523-C8	229.85	10.9689	5	5	5	0.15132	1.89383e-05	9	0	0	0	0	0	0	1	6	2	0	-2.8	-1.48543	0.181303	Green
WP_023785612.1	ATP-dependent protease subunit HslV [Hyphomicrobium nitrativorans]	5.88092	20120.5	F218319	Q07520-C5	144.61	12.6316	2	0	2	0.447305	5.59818e-05	9	0	0	0	0	0	4	0	5	0	0	-2.8	-1.48543	0.181303	Green
WP_013948785.1	MULTISPECIES: hypothetical protein [Hyphomicrobium]	6.18149	23588.7	F218322	Q07523-C8	196.8	27.5556	5	5	5	0.551111	6.89735e-05	13	1	0	0	0	0	1	0	6	3	2	-2.83333	-1.5025	0.0990663	Green
WP_081741016.1	3-dehydroquinate synthase [Hyphomicrobium sp. 802]	7.2391	60609	F218320	Q07521-C6	942.59	41.844	19	2	18	0.62697	7.84674e-05	38	1	1	1	2	2	2	2	0	26	1	-3	-1.58496	0.388584	Green
WP_013947397.1	non-specific protein-tyrosine kinase [Hyphomicrobium sp. MC1]	6.30616	58555	F218322	Q07523-C8	344.89	13.4791	6	6	7	0.239091	2.99231e-05	14	1	0	0	0	0	2	0	7	3	1	-3	-1.58496	0.117926	Green
WP_013947762.1	MULTISPECIES: DNA primase [Hyphomicrobium]	6.33208	73264.6	F218322	Q07523-C8	309.27	11.8976	6	6	6	0.150141	1.87906e-05	11	0	0	0	0	0	1	2	6	1	1	-3.2	-1.67807	0.0858104	Green
WP_024274930.1	hypothetical protein [Hyphomicrobium sp. 802]	4.87985	41105.9	F218321	Q07522-C7	180.11	11.7486	4	4	5	0.267601	3.34912e-05	11	0	0	0	0	0	4	4	0	0	3	-3.2	-1.67807	0.0743243	Green
WP_013949619.1	MULTISPECIES: hypothetical protein [Hyphomicrobium]	8.80752	71845.3	F218322	Q07523-C8	230.96	9.78593	4	4	4	0.153107	1.91618e-05	11	0	0	0	0	0	3	1	5	0	2	-3.2	-1.67807	0.0628076	Green
WP_013949356.1	membrane protein [Hyphomicrobium sp. MC1]	6.5871	25314.5	F218322	Q07523-C8	169.52	13.4454	3	3	3	0.434534	5.43835e-05	11	0	0	0	0	0	2	1	7	0	1	-3.2	-1.67807	0.150944	Green
WP_024275566.1	xanthine dehydrogenase family protein molybdopterin-binding subunit [Hyphomicrobium sp. 802]	6.48794	76534.2	F218324	Q07525-C10	1159.59	33.1927	23	23	24	1.52873	0.000191326	117	0	0	0	23	0	0	30	0	25	39	-3.53571	-1.822	0.17169	Green
WP_024276503.1	diguanylate cyclase [Hyphomicrobium sp. 802]	9.54999	142211	F218322	Q07523-C8	619.77	12.6601	12	1	12	0.0914137	1.14407e-05	13	0	0	0	0	0	0	0	13	0	0	-3.6	-1.848	0.373901	Green
WP_013948605.1	MULTISPECIES: excinuclease ABC subunit UvrC [Hyphomicrobium]	6.74209	73423.8	F218322	Q07523-C8	280.69	11.9155	7	7	8	0.177054	2.2159e-05	13	0	0	0	0	0	2	1	7	2	1	-3.6	-1.848	0.08147	Green
WP_024276044.1	single-stranded-DNA-specific exonuclease RecJ [Hyphomicrobium sp. 802]	6.29548	64447.8	F218322	Q07523-C8	608.16	23.2787	10	10	12	0.65169	8.15613e-05	42	6	0	0	0	0	0	0	13	11	12	-3.72727	-1.89812	0.11568	Green
WP_013947201.1	coniferyl aldehyde dehydrogenase [Hyphomicrobium sp. MC1]	9.71546	51905.4	F218322	Q07523-C8	657.51	37.9237	12	12	12	0.655038	8.19803e-05	34	1	1	1	0	1	5	4	16	2	3	-3.88889	-1.95936	0.110931	Green
WP_013949364.1	MULTISPECIES: 1-deoxy-D-xylulose-5-phosphate synthase [Hyphomicrobium]	5.64001	69746.5	F218322	Q07523-C8	557.93	27.3148	12	10	12	0.215064	2.69161e-05	15	0	0	0	0	0	0	0	15	0	0	-4	-2	0.373901	Green
WP_013946323.1	ABC transporter [Hyphomicrobium sp. MC1]	6.46049	73219.1	F218322	Q07523-C8	395.57	16.568	7	1	8	0.204865	2.56395e-05	15	0	0	0	0	0	2	2	8	0	3	-4	-2	0.0890093	Green
WP_013949695.1	FAA hydrolase family protein [Hyphomicrobium sp. MC1]	5.07016	31042.9	F218323	Q07524-C9	1030.79	50	15	1	14	1.35297	0.000169328	42	1	1	1	1	1	33	1	1	1	1	-4.2	-2.07039	0.373901	Green
WP_013946410.1	MULTISPECIES: L,D-transpeptidase [Hyphomicrobium]	5.51477	79444.3	F218322	Q07523-C8	230.56	9.02873	6	6	7	0.201399	2.52058e-05	16	0	0	0	0	0	2	0	7	1	6	-4.2	-2.07039	0.0831706	Green
WP_013950183.1	aconitate hydratase AcnA [Hyphomicrobium sp. MC1]	5.70084	97082.6	F218322	Q07523-C8	1885.77	42.9204	34	2	35	0.844642	0.00010571	82	2	2	4	1	3	1	3	60	3	3	-4.41176	-2.14136	0.370641	Green
WP_024275766.1	ABC transporter ATP-binding protein [Hyphomicrobium sp. 802]	8.92417	64553.2	F218322	Q07523-C8	726	27.5168	12	11	11	0.309822	3.87753e-05	20	0	0	0	0	0	0	4	16	0	0	-5	-2.32193	0.266265	Green
WP_024276099.1	SPOR domain-containing protein [Hyphomicrobium sp. 802]	5.15915	61339.5	F218322	Q07523-C8	468.72	22.1453	9	9	10	0.342357	4.28471e-05	21	0	0	0	0	0	0	0	14	7	0	-5.2	-2.37851	0.208	Green
WP_024275480.1	branched-chain amino acid aminotransferase [Hyphomicrobium sp. 802]	6.51763	33432.9	F218323	Q07524-C9	1133.16	79.1946	20	1	17	0.837498	0.000104816	28	0	0	0	0	0	0	27	0	1	0	-6.6	-2.72247	0.354585	Green
WP_013949689.1	monooxygenase [Hyphomicrobium sp. MC1]	8.91369	48767.3	F218324	Q07525-C10	589.19	27.0455	10	8	11	0.594661	7.44239e-05	29	0	0	0	0	0	16	0	0	0	13	-6.8	-2.76553	0.18084	Green
WP_041299854.1	CTP synthase [Hyphomicrobium sp. MC1]	5.93679	59624.8	F218324	Q07525-C10	883.4	44.4649	16	10	20	0.855349	0.00010705	51	0	0	0	0	0	23	0	0	0	28	-11.2	-3.48543	0.180532	Green
WP_013948401.1	MULTISPECIES: ribonucleoside-diphosphate reductase, adenosylcobalamin-dependent [Hyphomicrobium]	5.71842	137302	F218322	Q07523-C8	6555.84	69.2492	92	52	92	3.63434	0.00045485	499	4	4	4	4	6	20	24	381	25	27	-17.8519	-4.158	0.271544	Green
WP_013946612.1	elongation factor G [Hyphomicrobium sp. MC1]	6.15113	74109.5	F218324	Q07525-C10	1693.44	55.1873	32	21	36	1.17394	0.000146922	87	0	0	0	0	0	0	0	37	0	50	-18.4	-4.20163	0.184104	Green
WP_024275634.1	alanine--tRNA ligase [Hyphomicrobium sp. 802]	6.02676	96595.5	F218322	Q07523-C8	3321.24	57.5251	53	3	59	3.13679	0.00039258	303	1	1	2	2	3	2	99	104	87	2	-21.3571	-4.41665	0.0711347	Green
WP_013948227.1	MULTISPECIES: N-acetyl-gamma-glutamyl-phosphate reductase [Hyphomicrobium]	6.11402	33446.5	F218318	Q07519-C4	378.13	29.7125	6	6	9	1.40523	0.000175869	47	6	5	6	7	5	4	2	3	5	4	1.47826	0.563901	0.00954403	Orange
WP_029670877.1	alpha/beta hydrolase [Hyphomicrobium sp. 802]	6.61036	36202.5	F218319	Q07520-C5	187.5	15.2905	5	5	9	1.07727	0.000134825	39	5	5	4	5	5	4	3	3	3	2	1.45	0.536053	0.00214059	Orange
WP_024276526.1	MULTISPECIES: NAD(P)H:quinone oxidoreductase [Hyphomicrobium]	6.3673	20969.7	F218318	Q07519-C4	522.03	47.7387	8	8	10	5.00724	0.000626673	105	12	12	13	14	12	7	10	6	10	9	1.44681	0.532874	0.00381702	Orange
WP_013950378.1	MULTISPECIES: malonic semialdehyde reductase [Hyphomicrobium]	6.41765	21724.8	F218315	Q07517-C2	501.73	61.7347	11	8	13	5.15539	0.000645215	112	12	15	13	14	13	8	10	9	5	13	1.44	0.526069	0.0242811	Orange
WP_013948395.1	MULTISPECIES: MarR family transcriptional regulator [Hyphomicrobium]	9.26824	19479.3	F218319	Q07520-C5	477.66	43.787	8	8	12	4.62029	0.000578245	90	11	9	9	12	13	9	9	4	7	7	1.43902	0.525091	0.0185384	Orange
WP_013949305.1	MULTISPECIES: DUF3300 domain-containing protein [Hyphomicrobium]	10.3589	41562.2	F218314	Q07516-C1	350.9	16.0221	8	8	10	1.80452	0.000225842	75	11	10	10	8	6	7	8	5	6	4	1.42857	0.514573	0.0315006	Orange
WP_013947759.1	MULTISPECIES: hypothetical protein [Hyphomicrobium]	5.95371	37458	F218315	Q07517-C2	226.49	18.5507	5	5	6	0.961077	0.000120282	36	5	5	4	4	4	2	4	3	4	1	1.42105	0.50696	0.0492749	Orange
WP_013947202.1	MULTISPECIES: response regulator [Hyphomicrobium]	5.13707	46925	F218318	Q07519-C4	681.95	39.3285	13	8	15	3.13266	0.000392063	147	16	18	17	20	16	7	18	11	12	12	1.41538	0.501194	0.0339553	Orange
WP_013946957.1	MULTISPECIES: methylmalonyl-CoA mutase [Hyphomicrobium]	5.54427	41348.3	F218319	Q07520-C5	231.42	11.658	4	4	5	0.798099	9.98848e-05	33	4	3	4	4	5	3	2	2	4	2	1.38889	0.473931	0.0265014	Orange
WP_013947072.1	MULTISPECIES: DUF1476 domain-containing protein [Hyphomicrobium]	5.11821	11998.1	F218315	Q07517-C2	612.015	77.7778	11	10	13	8.91807	0.00111613	107	14	14	11	14	10	12	9	5	9	9	1.38776	0.472753	0.0290594	Orange
WP_013947058.1	MULTISPECIES: FKBP-type peptidyl-prolyl cis-trans isomerase [Hyphomicrobium]	9.0973	16038.3	F218315	Q07517-C2	364.33	46.7105	7	7	7	7.54446	0.000944215	121	12	15	14	16	14	11	9	8	8	14	1.38182	0.466568	0.0172727	Orange
WP_013946564.1	catalase [Hyphomicrobium sp. MC1]	6.60827	56943.1	F218314	Q07516-C1	2087.81	69.9203	33	26	39	12.0998	0.00151433	689	82	73	84	87	73	60	61	48	61	60	1.36949	0.45364	0.000488747	Orange
WP_013946522.1	MULTISPECIES: hypothetical protein [Hyphomicrobium]	6.70743	9705.95	F218315	Q07517-C2	235.67	39.5604	5	5	5	6.28481	0.000786565	61	7	9	6	7	7	5	3	5	5	7	1.36667	0.450661	0.0265496	Orange
WP_013950291.1	MULTISPECIES: DUF1330 domain-containing protein [Hyphomicrobium]	7.95239	10263.3	F218318	Q07519-C4	396.19	63.1579	7	7	8	11.0101	0.00137796	113	12	12	14	14	14	9	10	6	11	11	1.36538	0.449307	0.0108316	Orange
WP_013945722.1	MULTISPECIES: aldo/keto reductase [Hyphomicrobium]	8.40901	32077.9	F218318	Q07519-C4	837.53	45.7045	14	10	17	7.79352	0.000975386	250	28	30	31	31	25	19	21	18	25	22	1.36364	0.447459	0.00140885	Orange
WP_013949773.1	YqgE/AlgH family protein [Hyphomicrobium sp. MC1]	4.86681	25861.2	F218318	Q07519-C4	276.23	33.3333	4	4	5	1.62406	0.000203256	42	6	4	5	5	5	4	3	3	4	3	1.36364	0.447459	0.00447019	Orange
WP_013950090.1	MULTISPECIES: response regulator [Hyphomicrobium]	7.96588	12860.9	F218315	Q07517-C2	250.6	47.541	4	4	4	3.26571	0.000408715	42	5	6	3	5	6	4	3	3	3	4	1.36364	0.447459	0.0402112	Orange
WP_013946806.1	peroxiredoxin [Hyphomicrobium sp. MC1]	5.31864	19699	F218319	Q07520-C5	174.23	21.8579	3	3	5	1.16757	0.000146126	23	3	3	2	3	3	2	2	1	2	2	1.35714	0.440573	0.00766973	Orange
WP_013948141.1	MULTISPECIES: NAD(P)-dependent oxidoreductase [Hyphomicrobium]	6.91062	29920.9	F218314	Q07516-C1	522.96	39.3836	9	9	9	3.44241	0.00043083	103	13	12	11	12	12	9	7	7	9	11	1.35417	0.437405	0.00733044	Orange
WP_013949581.1	nitrate ABC transporter substrate-binding protein [Hyphomicrobium sp. MC1]	8.6784	48728.9	F218314	Q07516-C1	440.48	25.7271	8	8	10	1.37495	0.00017208	67	9	8	8	8	6	7	4	4	7	6	1.33333	0.415037	0.0327721	Orange
WP_013948233.1	MULTISPECIES: DNA-binding response regulator [Hyphomicrobium]	6.11989	22476.1	F218319	Q07520-C5	482.1	43.9024	9	3	9	5.16104	0.000645922	116	14	13	12	14	14	10	9	6	14	10	1.33333	0.415037	0.0457744	Orange
WP_013947591.1	MULTISPECIES: GFA family protein [Hyphomicrobium]	8.11693	12785.2	F218317	Q07518-C3	159.22	34.4538	3	3	4	2.5029	0.000313247	32	4	4	4	4	3	3	3	2	3	2	1.33333	0.415037	0.00567308	Orange
WP_013947732.1	MULTISPECIES: gamma carbonic anhydrase family protein [Hyphomicrobium]	5.43759	18791.7	F218318	Q07519-C4	121.4	28.4091	3	3	3	1.33038	0.000166501	25	3	3	2	4	3	2	2	2	2	2	1.33333	0.415037	0.0341094	Orange
WP_013945874.1	MULTISPECIES: hypothetical protein [Hyphomicrobium]	5.48471	55849.6	F218318	Q07519-C4	718.37	31.8898	12	12	15	2.77531	0.00034734	155	19	18	19	20	13	13	18	10	12	13	1.32394	0.404842	0.0348164	Orange
WP_013949380.1	MULTISPECIES: hypothetical protein [Hyphomicrobium]	6.02788	46589.3	F218314	Q07516-C1	1078.8	48.4988	16	15	19	4.27137	0.000534576	199	24	24	22	23	21	17	21	12	16	19	1.32222	0.402965	0.0152292	Orange
WP_013949465.1	MULTISPECIES: catalase [Hyphomicrobium]	7.02098	35292.1	F218318	Q07519-C4	601.66	34.7561	12	12	13	4.42026	0.000553211	156	18	15	17	22	17	14	16	9	16	12	1.30556	0.384664	0.0375131	Orange
WP_013947537.1	MULTISPECIES: (2Fe-2S) ferredoxin [Hyphomicrobium]	4.33198	11454.4	F218315	Q07517-C2	370.44	57.5472	5	4	5	6.37307	0.000797612	73	8	10	7	8	9	8	7	5	5	6	1.30556	0.384664	0.0221998	Orange
WP_013948601.1	short chain dehydrogenase [Hyphomicrobium sp. MC1]	5.47664	26251.8	F218314	Q07516-C1	283.8	28.0488	6	6	7	1.63799	0.000205	43	6	5	5	5	4	4	5	3	3	3	1.30435	0.383329	0.0265014	Orange
WP_013947246.1	MULTISPECIES: membrane protein [Hyphomicrobium]	6.33678	35597.7	F218314	Q07516-C1	842.59	54.4343	12	10	17	4.10139	0.000513303	146	18	14	19	18	14	13	13	8	16	13	1.29412	0.371969	0.045356	Orange
WP_013946940.1	hypothetical protein [Hyphomicrobium sp. MC1]	9.69762	14529.4	F218315	Q07517-C2	352.32	35.9712	7	7	7	10.0486	0.00125762	146	16	17	16	17	17	13	12	10	13	15	1.29412	0.371969	0.00609989	Orange
WP_082073114.1	5-(carboxyamino)imidazole ribonucleotide synthase [Hyphomicrobium sp. 99]	6.14908	39393.1	F218323	Q07524-C9	258.28	15.0685	6	2	2	0.558473	6.98948e-05	22	3	2	3	3	2	2	2	1	2	2	1.28571	0.36257	0.0363688	Orange
WP_024275026.1	F0F1 ATP synthase subunit delta [Hyphomicrobium sp. 802]	5.11499	19819.4	F218315	Q07517-C2	673.47	54.5455	11	8	13	9.73791	0.00121873	193	21	20	19	23	26	17	17	14	19	17	1.2809	0.357157	0.0120837	Orange
WP_013949480.1	MULTISPECIES: flagellar motor protein MotA [Hyphomicrobium]	9.22658	24010.8	F218315	Q07517-C2	332.24	27.3128	7	7	8	4.41468	0.000552512	106	13	13	11	13	10	9	8	9	9	11	1.27451	0.349942	0.0088933	Orange
WP_013947669.1	MULTISPECIES: 30S ribosomal protein S18 [Hyphomicrobium]	11.5344	9354.27	F218314	Q07516-C1	400.67	69.0476	9	6	9	13.1491	0.00164565	123	15	13	13	14	14	11	10	10	11	12	1.25424	0.32681	0.00047069	Orange
WP_013946288.1	MULTISPECIES: efflux RND transporter periplasmic adaptor subunit [Hyphomicrobium]	8.63802	46771.5	F218320	Q07521-C6	862.92	44.213	15	14	18	3.57055	0.000446866	167	17	21	17	19	19	17	18	12	15	12	1.24051	0.310929	0.0363094	Orange
WP_013214746.1	MULTISPECIES: MEDS domain-containing protein [Rhizobiales]	8.13063	30092.5	F218319	Q07520-C5	79.62	5.28302	2	2	2	0.930466	0.000116451	28	3	3	3	3	4	3	2	2	2	3	1.23529	0.304855	0.0363688	Orange
WP_013946132.1	MULTISPECIES: methanol dehydrogenase [Hyphomicrobium]	9.48191	10803.5	F218318	Q07519-C4	578.52	65.6566	13	13	16	70.6256	0.00883904	763	87	87	79	83	86	69	64	61	65	82	1.2341	0.303464	0.00841869	Orange
WP_013947270.1	MULTISPECIES: cytochrome c family protein [Hyphomicrobium]	9.30105	12422.5	F218318	Q07519-C4	281.4	30.5085	5	5	5	11.5919	0.00145077	144	16	15	17	19	13	13	12	11	12	16	1.23188	0.300866	0.042121	Orange
WP_013948501.1	MULTISPECIES: NADH-quinone oxidoreductase subunit NuoN [Hyphomicrobium]	6.83865	51172.3	F218317	Q07518-C3	201.76	6.3655	3	3	3	0.938007	0.000117395	48	6	5	6	5	5	4	5	4	4	4	1.23077	0.29956	0.00567308	Orange
WP_024275541.1	Fe-S cluster assembly ATPase SufC [Hyphomicrobium sp. 802]	5.8272	27554.6	F218314	Q07516-C1	829.01	66.1355	16	9	20	8.2019	0.0010265	226	26	21	23	28	27	22	20	19	20	20	1.22642	0.294447	0.0177015	Orange
WP_013948387.1	MULTISPECIES: riboflavin synthase [Hyphomicrobium]	5.38831	21157.9	F218315	Q07517-C2	624.86	62.4365	9	9	9	6.04975	0.000757147	128	15	15	12	13	16	11	10	10	15	11	1.22581	0.293731	0.0470882	Orange
WP_013949400.1	MULTISPECIES: spermidine/putrescine ABC transporter substrate-binding protein [Hyphomicrobium]	5.78232	42194.2	F218317	Q07518-C3	1743.97	71.3542	28	28	31	11.6841	0.0014623	493	48	55	55	62	52	49	48	32	51	41	1.22566	0.293563	0.0448138	Orange
WP_024275503.1	formate dehydrogenase [Hyphomicrobium sp. 802]	5.50148	56026.2	F218318	Q07519-C4	1119.45	43.762	19	10	24	4.33726	0.000542823	243	30	28	22	29	25	21	20	23	22	23	1.2193	0.286051	0.0231247	Orange
WP_013948478.1	MULTISPECIES: 3-hydroxyacyl-[acyl-carrier-protein] dehydratase FabZ [Hyphomicrobium]	8.54912	18350.4	F218319	Q07520-C5	406.4	42.515	6	6	6	6.21239	0.000777502	114	12	12	12	14	13	10	10	8	10	13	1.21429	0.280108	0.0370897	Orange
WP_013945661.1	MULTISPECIES: DNA polymerase III subunit beta [Hyphomicrobium]	5.8046	40451.3	F218315	Q07517-C2	2092.89	95.4301	37	21	45	19.8263	0.00248133	802	85	91	91	100	72	83	77	60	79	64	1.20652	0.270854	0.0458193	Orange
WP_092869053.1	electron transfer flavoprotein subunit alpha [Hyphomicrobium facile]	5.20342	31918.9	F218315	Q07517-C2	646.02	32.1656	10	2	2	2.03641	0.000254864	65	8	7	7	8	6	6	6	5	7	5	1.20588	0.270089	0.0294493	Orange
WP_024275891.1	MULTISPECIES: beta-ketoacyl-[acyl-carrier-protein] synthase family protein [Hyphomicrobium]	6.07573	43572.1	F218315	Q07517-C2	1805.79	85.0242	28	25	29	10.9703	0.00137297	478	52	56	52	52	49	50	48	36	44	39	1.1982	0.260867	0.0251514	Orange
WP_013949765.1	MULTISPECIES: F0F1 ATP synthase subunit B [Hyphomicrobium]	5.38785	17803.4	F218319	Q07520-C5	975.69	61.9632	17	17	18	16.3452	0.00204565	291	31	33	29	30	36	24	27	26	27	28	1.19708	0.25952	0.00826389	Orange
WP_024275443.1	response regulator [Hyphomicrobium sp. 802]	5.15409	16468.5	F218315	Q07517-C2	320.61	42.2819	5	5	5	3.52187	0.000440774	58	7	7	6	7	5	6	5	5	5	5	1.19355	0.255257	0.0370897	Orange
WP_013949487.1	MULTISPECIES: phosphatidylserine decarboxylase family protein [Hyphomicrobium]	6.52484	25630.8	F218318	Q07519-C4	783.27	58.6498	12	12	13	7.72508	0.00096682	198	21	19	22	24	22	19	21	14	18	18	1.18947	0.250323	0.0359375	Orange
WP_041301116.1	prephenate dehydrogenase/arogenate dehydrogenase family protein [Hyphomicrobium sp. MC1]	6.0036	32804	F218315	Q07517-C2	501.92	42.5325	11	11	13	3.93245	0.000492159	129	14	16	13	14	13	10	13	10	13	13	1.17188	0.228819	0.0455911	Orange
WP_013950483.1	MULTISPECIES: electron transfer flavoprotein subunit beta/FixA family protein [Hyphomicrobium]	8.5639	26839.8	F218315	Q07517-C2	1166.62	70.9163	17	6	19	13.86	0.00173463	372	37	43	40	41	39	30	38	33	38	33	1.15819	0.211875	0.0203722	Orange
WP_013946695.1	MULTISPECIES: hypothetical protein [Hyphomicrobium]	10.8712	12121.3	F218318	Q07519-C4	315.41	44.9541	7	7	7	7.34246	0.000918935	89	9	9	10	11	9	8	8	8	8	9	1.15217	0.204358	0.0208533	Orange
WP_013948225.1	MULTISPECIES: 30S ribosomal protein S9 [Hyphomicrobium]	10.4047	17627.7	F218315	Q07517-C2	820.38	67.9245	15	14	16	16.8485	0.00210865	297	30	31	30	32	36	27	25	29	28	29	1.14685	0.197681	0.0165956	Orange
WP_013949396.1	MULTISPECIES: gamma-aminobutyraldehyde dehydrogenase [Hyphomicrobium]	5.39981	50514.8	F218315	Q07517-C2	2402.09	81.0526	32	22	36	14.4116	0.00180366	728	74	82	83	74	76	77	72	61	66	63	1.14535	0.195787	0.0260028	Orange
WP_013945767.1	MULTISPECIES: 50S ribosomal protein L21 [Hyphomicrobium]	10.4706	11163.2	F218317	Q07518-C3	321.04	30.7692	6	6	6	10.4809	0.00131172	117	12	13	12	12	13	11	10	12	11	11	1.11667	0.159199	0.0088933	Orange
WP_013950364.1	MULTISPECIES: transcription termination/antitermination protein NusA [Hyphomicrobium]	4.66383	60594.9	F218314	Q07516-C1	2157.2	61.3553	35	26	47	12.9054	0.00161515	782	81	81	78	82	85	76	71	69	78	81	1.08421	0.116645	0.0422943	Orange
WP_013948502.1	MULTISPECIES: NADH-quinone oxidoreductase subunit M [Hyphomicrobium]	8.25162	55092.9	F218319	Q07520-C5	155.47	5.41082	3	3	3	0.907558	0.000113584	50	5	5	5	5	5	5	5	5	5	5	1	0	0	Orange
WP_013949978.1	MULTISPECIES: formate--tetrahydrofolate ligase [Hyphomicrobium]	8.23987	59530.1	F218320	Q07521-C6	2747.71	71.6846	46	14	50	21.4345	0.00268261	1276	120	118	122	128	127	139	135	125	131	131	-1.07419	-0.103254	0.0170004	Orange
WP_013947837.1	MULTISPECIES: NAD+ synthase [Hyphomicrobium]	5.54263	62000.2	F218319	Q07520-C5	742.65	26.6551	12	12	18	2.69354	0.000337106	167	14	15	16	17	17	18	18	18	18	16	-1.10714	-0.146841	0.0379802	Orange
WP_013947513.1	MULTISPECIES: formylmethanofuran dehydrogenase subunit A [Hyphomicrobium]	6.31347	60953.8	F218320	Q07521-C6	2425.05	68.5921	37	16	40	20.3433	0.00254603	1240	116	121	117	109	120	129	143	139	116	130	-1.12585	-0.171015	0.0303678	Orange
WP_024275308.1	MULTISPECIES: PQQ-dependent dehydrogenase, methanol/ethanol family [Hyphomicrobium]	5.8022	69288.9	F218320	Q07521-C6	4551.61	80.1272	66	38	70	78.8294	0.00986577	5462	476	500	520	535	538	543	613	595	570	572	-1.12587	-0.171046	0.00457014	Orange
WP_013948150.1	MULTISPECIES: acyl-CoA carboxylase subunit beta [Hyphomicrobium]	5.94686	56024.6	F218320	Q07521-C6	2654.82	69.8039	40	40	47	17.4031	0.00217805	975	86	89	99	90	94	109	106	98	100	104	-1.12743	-0.173038	0.0044919	Orange
WP_013946821.1	MULTISPECIES: acetyl/propionyl/methylcrotonyl-CoA carboxylase subunit alpha [Hyphomicrobium]	5.88747	73066.7	F218324	Q07525-C10	2823.25	63.8393	48	19	55	14.1515	0.0017711	1034	91	99	92	98	104	108	118	107	109	108	-1.13497	-0.182653	0.00315115	Orange
WP_013945944.1	MULTISPECIES: glucan biosynthesis protein D [Hyphomicrobium]	5.58536	58081.8	F218321	Q07522-C7	1513.19	54.5977	24	19	26	6.59415	0.00082528	383	35	31	38	40	35	40	45	39	42	38	-1.13587	-0.183797	0.0359661	Orange
WP_013948279.1	MULTISPECIES: sodium-translocating pyrophosphatase [Hyphomicrobium]	5.94395	73143.9	F218314	Q07516-C1	906.73	20.1669	16	16	19	4.14252	0.00051845	303	31	26	29	28	27	33	32	34	33	30	-1.14384	-0.19388	0.00551404	Orange
WP_013948118.1	MULTISPECIES: class I poly(R)-hydroxyalkanoic acid synthase [Hyphomicrobium]	5.21809	67390.1	F218322	Q07523-C8	1357.61	50.4983	24	24	27	4.65944	0.000583145	314	29	29	26	31	31	37	33	31	32	35	-1.1457	-0.196223	0.0148769	Orange
WP_013948578.1	MULTISPECIES: hypothetical protein [Hyphomicrobium]	5.09464	66015.8	F218321	Q07522-C7	2078.24	61.4498	29	29	31	8.21016	0.00102753	542	49	50	43	52	58	61	60	59	55	55	-1.14786	-0.198947	0.031707	Orange
WP_013950510.1	MULTISPECIES: ATP-dependent chaperone ClpB [Hyphomicrobium]	5.81851	95112.4	F218323	Q07524-C9	3366.45	66.7439	58	17	74	10.8293	0.00135532	1030	90	88	93	101	107	101	114	111	118	107	-1.14876	-0.200078	0.0148893	Orange
WP_024275272.1	phenylalanine--tRNA ligase subunit beta [Hyphomicrobium sp. 802]	6.86656	85974.4	F218324	Q07525-C10	1954.71	59.1358	35	27	49	6.82762	0.0008545	587	47	57	58	56	54	60	66	63	60	66	-1.15523	-0.208186	0.00843616	Orange
WP_013950416.1	MULTISPECIES: hypothetical protein [Hyphomicrobium]	5.6967	58776.8	F218322	Q07523-C8	1894.78	54.5775	28	27	33	8.96613	0.00112214	527	47	46	50	50	51	51	57	63	51	61	-1.15663	-0.209923	0.031284	Orange
WP_024275884.1	MULTISPECIES: 5-methyltetrahydrofolate--homocysteine methyltransferase [Hyphomicrobium]	5.70886	39149.8	F218320	Q07521-C6	823.27	53.2578	14	10	15	4.16349	0.000521076	163	15	16	13	16	15	19	18	18	19	14	-1.1625	-0.217231	0.0492236	Orange
WP_013948309.1	MULTISPECIES: arginine--tRNA ligase [Hyphomicrobium]	5.69808	64030.9	F218321	Q07522-C7	1574.03	50.1706	24	10	32	6.2626	0.000783786	401	34	36	34	42	39	45	48	38	44	41	-1.16316	-0.218047	0.0280503	Orange
WP_013947838.1	MULTISPECIES: 3-deoxy-7-phosphoheptulonate synthase class II [Hyphomicrobium]	6.4773	51838.1	F218320	Q07521-C6	1998	74.3041	33	17	36	10.2434	0.001282	531	47	48	50	52	48	60	59	54	59	54	-1.164	-0.219091	0.00131013	Orange
WP_013948830.1	MULTISPECIES: IMP dehydrogenase [Hyphomicrobium]	8.62038	52891.8	F218323	Q07524-C9	2284.57	85.3175	39	21	41	13.7072	0.00171551	725	64	65	68	70	67	79	76	79	79	78	-1.16814	-0.224215	6.96203e-05	Orange
WP_013946659.1	MULTISPECIES: ATP-dependent metallopeptidase FtsH/Yme1/Tma family protein [Hyphomicrobium]	6.00928	71240.7	F218322	Q07523-C8	2240.2	54.6154	34	16	43	8.68886	0.00108744	619	54	57	57	57	60	66	66	70	65	67	-1.16897	-0.225232	6.31555e-05	Orange
WP_013949652.1	MULTISPECIES: acyl CoA:acetate/3-ketoacid CoA transferase [Hyphomicrobium]	6.42557	69783.9	F218323	Q07524-C9	2754.88	65.5332	45	35	50	12.4671	0.0015603	870	73	85	78	75	89	81	99	97	96	97	-1.17284	-0.230006	0.0141172	Orange
WP_013948480.1	MULTISPECIES: outer membrane protein assembly factor BamA [Hyphomicrobium]	5.16293	88094.8	F218322	Q07523-C8	3127.98	52.5529	52	40	55	13.9736	0.00174884	1231	106	111	101	116	132	124	128	149	129	135	-1.17338	-0.23067	0.0215014	Orange
WP_013947546.1	MULTISPECIES: glucan biosynthesis protein D [Hyphomicrobium]	6.24712	57973.6	F218324	Q07525-C10	1117.47	41.6031	18	18	21	3.88108	0.00048573	225	21	21	21	21	19	25	24	24	23	26	-1.17593	-0.233797	0.000464364	Orange
WP_013947231.1	MULTISPECIES: peptidyl-prolyl cis-trans isomerase [Hyphomicrobium]	5.31076	69437.2	F218322	Q07523-C8	3600.51	74.2448	65	61	79	17.5986	0.00220253	1222	107	109	108	124	113	126	129	147	133	126	-1.17668	-0.23472	0.0043999	Orange
WP_013950357.1	MULTISPECIES: polyribonucleotide nucleotidyltransferase [Hyphomicrobium]	5.6145	79672.5	F218324	Q07525-C10	3331.38	63.5246	56	21	70	18.9902	0.00237669	1513	131	136	126	146	154	159	170	171	157	163	-1.18195	-0.241167	0.0042523	Orange
WP_013945754.1	MULTISPECIES: acyl-CoA dehydrogenase [Hyphomicrobium]	5.25229	60561	F218324	Q07525-C10	2936.59	72.8086	40	12	43	22.2255	0.0027816	1346	125	122	123	108	138	157	144	143	134	152	-1.18357	-0.243151	0.00661142	Orange
WP_013949515.1	MULTISPECIES: hypothetical protein [Hyphomicrobium]	9.73555	11216.8	F218322	Q07523-C8	350.98	60.9524	7	7	7	10.4308	0.00130545	117	10	10	13	10	10	13	13	13	12	13	-1.18966	-0.250543	0.0184103	Orange
WP_013947718.1	MULTISPECIES: threonine--tRNA ligase [Hyphomicrobium]	6.1133	73465.7	F218321	Q07522-C7	1671.04	55.1777	34	11	46	5.79862	0.000725717	426	34	37	40	37	46	43	52	49	46	42	-1.19095	-0.252119	0.0249852	Orange
WP_013948508.1	NADH-quinone oxidoreductase subunit G [Hyphomicrobium sp. MC1]	5.95382	74666	F218322	Q07523-C8	1354.36	40.6877	26	19	31	6.2947	0.000787803	470	37	43	44	48	42	49	49	62	49	47	-1.19178	-0.253119	0.0369522	Orange
WP_013948292.1	MULTISPECIES: protein translocase subunit SecD [Hyphomicrobium]	8.93332	58124.2	F218323	Q07524-C9	1300.26	45.5556	25	17	29	8.27539	0.00103569	481	49	43	41	46	40	52	53	53	57	47	-1.19196	-0.253341	0.00575331	Orange
WP_013949488.1	MULTISPECIES: PDZ domain-containing protein [Hyphomicrobium]	5.03003	51035.7	F218320	Q07521-C6	1264.91	50.4098	23	22	29	5.95661	0.00074549	304	31	22	26	33	26	36	33	31	35	31	-1.1958	-0.257981	0.044629	Orange
WP_013950240.1	MULTISPECIES: translational GTPase TypA [Hyphomicrobium]	5.3445	67530	F218322	Q07523-C8	2040.98	66.5025	35	8	39	9.09226	0.00113793	614	49	56	57	54	63	65	62	78	61	69	-1.19718	-0.259644	0.0209452	Orange
WP_024275800.1	copper oxidase [Hyphomicrobium sp. 802]	6.17551	50962.9	F218322	Q07523-C8	642.11	34.0564	11	6	11	5.02326	0.000628678	256	21	22	23	23	27	30	33	25	28	24	-1.19835	-0.261046	0.04366	Orange
WP_013949803.1	MULTISPECIES: aminodeoxychorismate synthase, component I [Hyphomicrobium]	5.61931	69126.1	F218322	Q07523-C8	1208.34	44.2155	25	20	31	3.50085	0.000438143	242	19	18	22	25	25	28	26	31	25	23	-1.21053	-0.275634	0.0433225	Orange
WP_013950199.1	MULTISPECIES: succinate dehydrogenase flavoprotein subunit [Hyphomicrobium]	6.24753	66869.3	F218321	Q07522-C7	2208.76	71.3821	35	8	41	10.1392	0.00126895	678	62	63	61	61	59	69	80	75	75	73	-1.21222	-0.27765	0.000875003	Orange
WP_013948199.1	MULTISPECIES: DNA-directed RNA polymerase subunit beta [Hyphomicrobium]	5.21032	154564	F218322	Q07523-C8	8033.36	82.336	122	15	134	19.2088	0.00240405	2969	254	263	268	272	282	301	340	368	315	306	-1.21652	-0.282757	0.0068845	Orange
WP_013950522.1	MULTISPECIES: OmpA family protein [Hyphomicrobium]	5.22479	39344.8	F218323	Q07524-C9	106.64	5.57029	3	3	4	0.711658	8.90664e-05	28	3	2	2	2	3	3	3	3	4	3	-1.23529	-0.304855	0.0363688	Orange
WP_013949762.1	MULTISPECIES: F0F1 ATP synthase subunit A [Hyphomicrobium]	6.10788	27692.6	F218322	Q07523-C8	200.96	16.8675	3	3	3	3.3583	0.000420303	93	10	6	8	9	8	9	12	11	11	9	-1.23913	-0.309328	0.0396261	Orange
WP_013950025.1	MULTISPECIES: preprotein translocase subunit SecA [Hyphomicrobium]	5.25239	110814	F218322	Q07523-C8	4885.19	70.935	78	47	90	12.1464	0.00152017	1346	108	121	118	126	127	133	157	175	139	142	-1.24132	-0.311878	0.0142061	Orange
WP_013945998.1	MULTISPECIES: elongation factor 4 [Hyphomicrobium]	5.45047	66695.8	F218322	Q07523-C8	1045.26	40.6667	18	7	23	2.7438	0.000343396	183	15	14	19	18	15	22	20	22	17	21	-1.24419	-0.315202	0.0140395	Orange
WP_013950141.1	MULTISPECIES: adenosine kinase [Hyphomicrobium]	5.03662	35270	F218323	Q07524-C9	1052.99	83.1325	17	17	20	5.95408	0.000745173	210	16	17	19	20	21	24	26	19	28	20	-1.2449	-0.316027	0.0484595	Orange
WP_029670741.1	MULTISPECIES: crotonyl-CoA carboxylase/reductase [Hyphomicrobium]	6.73452	46900.3	F218320	Q07521-C6	1558.63	65.5582	27	11	28	12.26	0.00153439	575	53	47	61	45	49	69	79	59	61	52	-1.25	-0.321928	0.0496115	Orange
WP_013949737.1	glycine--tRNA ligase subunit beta [Hyphomicrobium sp. MC1]	5.56712	81117.5	F218322	Q07523-C8	1152.76	35.0068	23	4	29	3.71066	0.000464402	301	24	28	25	29	27	29	34	37	31	37	-1.25362	-0.326104	0.00805401	Orange
WP_024275018.1	MULTISPECIES: molecular chaperone DnaK [Hyphomicrobium]	5.08718	68290.5	F218323	Q07524-C9	4247.49	82.0872	60	48	74	23.4732	0.00293776	1603	140	141	135	143	150	161	176	195	184	178	-1.2591	-0.332397	0.00121742	Orange
WP_024274995.1	signal recognition particle protein [Hyphomicrobium sp. 802]	9.5549	56185	F218321	Q07522-C7	1433.18	56.9549	24	2	35	4.89454	0.000612569	275	28	24	21	22	26	32	33	25	33	31	-1.2619	-0.335603	0.0104209	Orange
WP_013948198.1	MULTISPECIES: DNA-directed RNA polymerase subunit beta' [Hyphomicrobium]	8.11453	155305	F218322	Q07523-C8	6924.03	73.3997	114	36	126	14.7065	0.00184057	2284	199	195	195	208	211	242	250	297	241	246	-1.26456	-0.338636	0.00530064	Orange
WP_024274916.1	phosphoenolpyruvate carboxylase [Hyphomicrobium sp. 802]	6.85869	105764	F218320	Q07521-C6	3846.53	62.9083	58	35	70	11.6959	0.00146378	1237	112	103	108	113	108	137	143	150	131	132	-1.2714	-0.346421	0.000322976	Orange
WP_029670791.1	lytic murein transglycosylase [Hyphomicrobium sp. 802]	9.25444	47913.5	F218321	Q07522-C7	1061.92	50.1155	19	19	22	4.15332	0.000519803	199	18	17	14	20	18	19	27	21	25	20	-1.27174	-0.346803	0.0296136	Orange
WP_013945663.1	DNA topoisomerase (ATP-hydrolyzing) subunit B [Hyphomicrobium sp. MC1]	5.76841	90141.3	F218320	Q07521-C6	2393.94	60.5875	44	37	56	7.47715	0.000935791	674	62	56	57	60	61	78	70	92	70	68	-1.27243	-0.347581	0.0188838	Orange
WP_013947551.1	MULTISPECIES: malonyl-CoA decarboxylase [Hyphomicrobium]	6.095	53358.7	F218320	Q07521-C6	779.02	35.625	16	15	22	2.62375	0.000328371	140	15	14	12	11	9	17	16	16	13	17	-1.27273	-0.347923	0.0270296	Orange
WP_013947755.1	MULTISPECIES: carbamoyl-phosphate synthase large subunit [Hyphomicrobium]	5.33438	117641	F218323	Q07524-C9	2892.16	54.9038	53	21	63	6.98736	0.000874492	822	68	70	73	77	73	85	93	93	96	94	-1.27322	-0.348486	4.4391e-05	Orange
WP_013950177.1	M3 family peptidase [Hyphomicrobium sp. MC1]	9.06459	78214.1	F218322	Q07523-C8	1538.15	47.9769	30	30	32	4.23197	0.000529646	331	27	27	25	34	32	32	41	44	36	33	-1.27333	-0.34861	0.0232051	Orange
WP_013947818.1	MULTISPECIES: 3-hydroxyacyl-CoA dehydrogenase [Hyphomicrobium]	9.17991	72900.5	F218323	Q07524-C9	1213.16	36.3095	24	14	30	3.89572	0.000487563	284	23	18	30	26	27	30	33	37	31	29	-1.27907	-0.355095	0.0223296	Orange
WP_013949784.1	MULTISPECIES: cytochrome c oxidase subunit I [Hyphomicrobium]	7.38933	59797.4	F218323	Q07524-C9	311.98	14.9723	6	6	6	1.73921	0.000217668	104	9	7	9	12	8	11	14	12	12	10	-1.28	-0.356144	0.0318875	Orange
WP_013950123.1	MULTISPECIES: dihydrolipoyllysine-residue succinyltransferase [Hyphomicrobium]	5.65253	45292.7	F218320	Q07521-C6	1751.26	51.5222	27	18	28	9.20678	0.00115226	417	39	34	34	39	36	55	51	39	46	44	-1.28342	-0.359996	0.0151255	Orange
WP_013947333.1	MULTISPECIES: hypothetical protein [Hyphomicrobium]	10.649	10657.6	F218322	Q07523-C8	219.52	33.6957	5	5	6	8.06937	0.00100991	86	7	6	8	9	7	11	10	8	11	9	-1.28571	-0.36257	0.0150232	Orange
WP_013947845.1	MULTISPECIES: RND transporter [Hyphomicrobium]	7.15517	83150.4	F218322	Q07523-C8	1129.95	27.3671	21	14	30	3.52374	0.000441008	293	27	24	27	25	24	34	36	35	27	34	-1.29545	-0.373458	0.00528855	Orange
WP_013946212.1	phosphoenolpyruvate carboxykinase [Hyphomicrobium sp. MC1]	5.95888	58208.3	F218323	Q07524-C9	1052.21	52.552	20	20	26	3.69363	0.000462271	215	19	19	18	21	16	24	27	20	27	24	-1.29592	-0.373975	0.00712329	Orange
WP_013946459.1	lysine--tRNA ligase [Hyphomicrobium sp. MC1]	5.74991	61421.4	F218324	Q07525-C10	1530.15	54.7273	28	2	31	6.38214	0.000798747	392	27	35	35	34	39	48	44	46	42	42	-1.29714	-0.375337	0.00303602	Orange
WP_013945932.1	MULTISPECIES: endopeptidase La [Hyphomicrobium]	5.72215	87096.9	F218321	Q07522-C7	2519.7	54.1719	43	22	53	6.16554	0.000771639	537	42	47	46	47	51	57	68	65	55	59	-1.29832	-0.376645	0.00201699	Orange
WP_013950383.1	MULTISPECIES: [protein-PII] uridylyltransferase [Hyphomicrobium]	7.98152	104641	F218322	Q07523-C8	792.04	20.6009	16	7	23	1.35702	0.000169836	142	13	9	12	12	15	14	19	17	17	14	-1.30303	-0.381871	0.0193712	Orange
WP_024274920.1	helicase [Hyphomicrobium sp. 802]	6.4636	117615	F218322	Q07523-C8	2666.69	44.071	47	31	53	5.38195	0.00067357	633	52	55	49	52	65	71	69	82	66	72	-1.31295	-0.392812	0.00200855	Orange
WP_013948127.1	MULTISPECIES: DNA topoisomerase IV subunit A [Hyphomicrobium]	5.87959	84090.3	F218322	Q07523-C8	2327.39	57.8104	39	32	44	5.74382	0.000718859	483	43	41	39	42	43	56	47	72	48	52	-1.31455	-0.394573	0.0408372	Orange
WP_013947763.1	MULTISPECIES: RNA polymerase sigma factor RpoD [Hyphomicrobium]	5.09352	74905.7	F218322	Q07523-C8	2321.62	57.5114	40	11	48	8.25038	0.00103256	618	55	50	42	58	60	69	61	87	71	65	-1.32593	-0.407	0.0141506	Orange
WP_013950124.1	MULTISPECIES: 2-oxoglutarate dehydrogenase E1 component [Hyphomicrobium]	6.3789	111130	F218322	Q07523-C8	2812	48.1256	54	16	62	6.09194	0.000762427	677	60	52	65	63	50	69	80	98	75	65	-1.32881	-0.410139	0.0241266	Orange
WP_013950362.1	translation initiation factor IF-2 [Hyphomicrobium sp. MC1]	8.72446	101372	F218323	Q07524-C9	3112.88	60.148	56	24	68	9.35169	0.0011704	948	70	77	77	96	86	104	111	118	111	98	-1.3309	-0.412402	0.00159632	Orange
WP_013946412.1	MULTISPECIES: oligoendopeptidase F [Hyphomicrobium]	5.95683	69356.5	F218322	Q07523-C8	1523.9	49.5935	26	12	34	5.73847	0.000718189	398	32	32	31	37	38	46	47	50	43	42	-1.33143	-0.412975	0.000461206	Orange
WP_013946112.1	MULTISPECIES: xanthine dehydrogenase family protein molybdopterin-binding subunit [Hyphomicrobium]	6.08728	84625.8	F218322	Q07523-C8	812.91	23.1552	16	11	20	1.86704	0.000233667	158	14	13	12	13	15	17	16	24	15	19	-1.33333	-0.415037	0.0366615	Orange
WP_013949514.1	DNA polymerase I [Hyphomicrobium sp. MC1]	5.76044	108358	F218324	Q07525-C10	2001.72	44.9144	35	22	47	4.29132	0.000537073	465	39	37	38	42	42	49	51	62	49	56	-1.3399	-0.422127	0.00316018	Orange
WP_081740920.1	hypothetical protein [Hyphomicrobium sp. 802]	8.15373	27742.8	F218321	Q07522-C7	441.32	24.9027	6	6	8	3.09991	0.000387964	86	6	6	7	8	9	8	12	11	11	8	-1.34146	-0.423808	0.0281183	Orange
WP_013950502.1	MULTISPECIES: phosphoenolpyruvate--protein phosphotransferase [Hyphomicrobium]	5.73095	83779.8	F218324	Q07525-C10	1208.39	33.1586	23	8	27	3.15112	0.000394373	264	24	20	22	27	19	26	33	33	27	33	-1.34188	-0.424256	0.00597771	Orange
WP_013948495.1	MULTISPECIES: lipoprotein-releasing system transmembrane subunit LolC [Hyphomicrobium]	6.67824	47324.7	F218323	Q07524-C9	724.09	40.411	10	10	12	2.21871	0.00027768	105	10	9	9	8	8	11	14	11	13	12	-1.34694	-0.429684	0.00187536	Orange
WP_013946816.1	MULTISPECIES: ribonuclease III [Hyphomicrobium]	8.64303	25247.4	F218321	Q07522-C7	270.89	23.8298	5	3	6	1.74275	0.000218112	44	4	3	4	4	3	5	6	4	7	4	-1.34783	-0.430634	0.0492749	Orange
WP_050976832.1	MULTISPECIES: peptide chain release factor 3 [Hyphomicrobium]	5.46095	59526.7	F218322	Q07523-C8	1069.45	56.1338	21	7	23	3.89741	0.000487774	232	20	21	14	19	24	29	30	30	22	23	-1.34951	-0.432441	0.0174785	Orange
WP_013946126.1	MULTISPECIES: DNA-binding response regulator [Hyphomicrobium]	9.36516	25368.7	F218323	Q07524-C9	659.36	49.7817	13	13	16	6.38582	0.000799208	162	9	14	11	18	16	19	19	15	23	18	-1.35616	-0.439532	0.03808	Orange
WP_013950121.1	MULTISPECIES: dihydrolipoyl dehydrogenase [Hyphomicrobium]	5.9853	48513.4	F218321	Q07522-C7	1614.8	50	27	26	30	7.42063	0.000928718	360	31	28	30	32	31	41	48	37	45	37	-1.35669	-0.440089	0.00508001	Orange
WP_013946526.1	MULTISPECIES: chloride channel protein [Hyphomicrobium]	10.3459	47253.4	F218323	Q07524-C9	294.48	11.8834	6	6	7	1.1851	0.000148319	56	6	5	3	5	4	7	7	6	6	7	-1.35714	-0.440573	0.0131743	Orange
WP_013946548.1	MULTISPECIES: alkene reductase [Hyphomicrobium]	5.84437	38375.7	F218320	Q07521-C6	664.04	40.9605	13	13	14	4.53412	0.000567461	174	16	13	12	14	18	22	21	21	20	17	-1.35897	-0.442518	0.0040014	Orange
WP_013949456.1	MULTISPECIES: acyl-CoA synthetase [Hyphomicrobium]	6.26133	59796.1	F218320	Q07521-C6	670.43	34.1959	13	13	17	2.35801	0.000295113	141	10	13	12	13	11	17	18	13	15	19	-1.35938	-0.442943	0.00899887	Orange
WP_013949655.1	Fe-S-binding ATPase [Hyphomicrobium sp. MC1]	7.14499	54562.7	F218321	Q07522-C7	1349.86	50.969	23	23	26	7.00111	0.000876213	382	30	30	32	38	31	47	49	36	46	43	-1.36145	-0.44514	0.00316784	Orange
WP_013948321.1	valine--tRNA ligase [Hyphomicrobium sp. MC1]	5.67758	103935	F218322	Q07523-C8	1468.75	34.7072	25	11	39	3.47332	0.000434698	361	27	30	31	33	31	45	40	43	39	42	-1.36306	-0.446846	5.13078e-05	Orange
WP_013948252.1	MULTISPECIES: Fe2+-dependent dioxygenase [Hyphomicrobium]	6.12506	24884.8	F218321	Q07522-C7	244.17	23.7885	4	4	4	1.12518	0.000140821	28	3	3	1	2	2	3	4	3	3	4	-1.375	-0.459432	0.0318305	Orange
WP_013945749.1	MULTISPECIES: protein meaA [Hyphomicrobium]	5.84509	71996.4	F218322	Q07523-C8	1953.6	59.1185	34	21	42	5.87529	0.000735313	423	38	37	30	35	37	46	46	62	44	48	-1.37912	-0.463749	0.00978283	Orange
WP_013947747.1	MULTISPECIES: energy-dependent translational throttle protein EttA [Hyphomicrobium]	5.30995	60936.3	F218324	Q07525-C10	1293.9	44.5652	24	18	31	5.38267	0.000673659	328	26	27	26	30	28	38	34	40	39	40	-1.38028	-0.464963	8.75446e-05	Orange
WP_013950281.1	MULTISPECIES: 3-isopropylmalate dehydratase large subunit [Hyphomicrobium]	5.94758	50696.5	F218324	Q07525-C10	1110.58	50.2137	20	9	26	5.06938	0.000634451	257	24	23	18	20	22	33	29	31	29	28	-1.38393	-0.468769	0.000315798	Orange
WP_013946979.1	MULTISPECIES: hypothetical protein [Hyphomicrobium]	8.54504	22144.4	F218321	Q07522-C7	334.29	27.451	6	6	8	3.11591	0.000389967	69	7	3	6	4	8	9	8	7	8	9	-1.39394	-0.479168	0.0458999	Orange
WP_013947149.1	MULTISPECIES: RND transporter [Hyphomicrobium]	8.59702	54586.7	F218321	Q07522-C7	657.21	42.6614	12	12	19	1.70371	0.000213225	93	7	8	6	5	12	10	12	11	9	13	-1.39535	-0.480626	0.0484281	Orange
WP_013950417.1	MULTISPECIES: heme biosynthesis protein HemY [Hyphomicrobium]	7.85925	62062.8	F218323	Q07524-C9	1289.66	43.9863	22	16	25	5.01105	0.00062715	311	21	25	28	31	24	31	36	43	37	35	-1.39552	-0.480805	0.00357221	Orange
WP_013949714.1	MULTISPECIES: RNA degradosome polyphosphate kinase [Hyphomicrobium]	7.31388	81402.1	F218322	Q07523-C8	1983.88	49.8615	30	9	38	4.4102	0.000551952	359	25	28	32	31	33	40	38	51	42	39	-1.3961	-0.481406	0.00344719	Orange
WP_013946740.1	MULTISPECIES: DEAD/DEAH box helicase [Hyphomicrobium]	9.96491	59646.1	F218321	Q07522-C7	1093.07	51.6605	21	10	26	3.65489	0.000457422	218	22	17	14	17	20	27	28	27	24	22	-1.4	-0.485427	0.00296646	Orange
WP_013946348.1	MULTISPECIES: histidine kinase [Hyphomicrobium]	6.17045	53961.4	F218321	Q07522-C7	158.19	7.92683	4	4	5	0.481826	6.03022e-05	26	2	2	2	2	2	3	4	3	3	3	-1.4	-0.485427	0.00388254	Orange
WP_013949450.1	isoleucine--tRNA ligase [Hyphomicrobium sp. MC1]	5.88977	117289	F218322	Q07523-C8	2164.31	41.587	45	23	58	4.60402	0.000576209	540	41	44	45	47	47	57	70	68	56	65	-1.40175	-0.487226	0.00161049	Orange
WP_013947564.1	MULTISPECIES: invasion protein [Hyphomicrobium]	9.48099	28119.7	F218320	Q07521-C6	1051.08	74.4444	19	18	22	12.9802	0.00162452	365	38	24	34	34	21	41	43	39	45	46	-1.40385	-0.489385	0.0145789	Orange
WP_013946273.1	MULTISPECIES: ABC transporter substrate-binding protein [Hyphomicrobium]	5.60995	80754.5	F218322	Q07523-C8	1899.05	56.0606	38	27	50	5.78296	0.000723758	467	39	37	36	38	43	51	48	64	54	57	-1.40909	-0.494765	0.00219977	Orange
WP_013949485.1	MULTISPECIES: mannose-1-phosphate guanylyltransferase/mannose-6-phosphate isomerase [Hyphomicrobium]	5.57218	53301.4	F218321	Q07522-C7	1721.37	72.1414	28	28	34	7.6921	0.000962693	410	36	31	26	35	41	46	56	42	50	47	-1.41379	-0.499571	0.00305402	Orange
WP_024274961.1	leucine--tRNA ligase [Hyphomicrobium sp. 802]	5.87545	97966.5	F218323	Q07524-C9	2719.92	54.4622	49	49	56	7.45153	0.000932584	730	59	60	58	59	65	84	81	87	90	87	-1.4183	-0.504163	1.68797e-06	Orange
WP_013948433.1	DegT/DnrJ/EryC1/StrS family aminotransferase [Hyphomicrobium sp. MC1]	5.57964	41527.7	F218320	Q07521-C6	475.74	34.4737	10	10	15	2.09499	0.000262195	87	8	5	8	10	4	13	11	8	11	9	-1.425	-0.510962	0.0427739	Orange
WP_013946202.1	PAS domain-containing protein [Hyphomicrobium sp. MC1]	6.09935	92498.9	F218324	Q07525-C10	664.54	18.4615	13	13	20	1.30812	0.000163716	121	7	12	8	8	14	13	15	17	11	16	-1.42593	-0.511899	0.0302998	Orange
WP_013947663.1	MULTISPECIES: DNA repair protein RadA [Hyphomicrobium]	6.05707	47514.7	F218320	Q07521-C6	350.41	17.4672	6	6	6	0.862891	0.000107994	41	4	2	3	5	2	6	4	5	6	4	-1.42857	-0.514573	0.0419206	Orange
WP_024275485.1	class I SAM-dependent methyltransferase [Hyphomicrobium sp. 802]	5.21829	29983	F218323	Q07524-C9	155.44	9.54198	3	3	3	0.800455	0.00010018	24	2	1	1	2	3	3	3	3	4	2	-1.42857	-0.514573	0.0407728	Orange
WP_024275403.1	glutamate synthase large subunit [Hyphomicrobium sp. 802]	6.29998	171950	F218322	Q07523-C8	4406	58.9206	77	42	87	5.54232	0.000693641	953	78	74	76	82	80	108	121	133	107	94	-1.43797	-0.524038	0.00557891	Orange
WP_013947215.1	MULTISPECIES: molybdopterin oxidoreductase family protein [Hyphomicrobium]	5.91982	78438	F218320	Q07521-C6	1892.88	52.6761	33	20	37	5.54578	0.000694074	435	37	33	35	37	35	52	46	61	53	46	-1.44505	-0.531124	0.00318413	Orange
WP_013947975.1	MULTISPECIES: aminopeptidase N [Hyphomicrobium]	7.92064	98850.8	F218321	Q07522-C7	1330.19	28.7006	26	21	34	2.62011	0.000327916	259	20	17	18	20	30	27	36	33	28	30	-1.44545	-0.531523	0.0103843	Orange
WP_013947943.1	MULTISPECIES: phosphomannomutase/phosphoglucomutase [Hyphomicrobium]	6.33551	54641.8	F218320	Q07521-C6	1485.24	49.9002	31	6	38	8.9309	0.00111773	488	42	33	36	42	44	60	63	54	61	53	-1.46535	-0.551242	0.000185181	Orange
WP_013948314.1	MULTISPECIES: dihydroxy-acid dehydratase [Hyphomicrobium]	5.91292	60415.4	F218321	Q07522-C7	692.89	31.3589	13	13	17	2.28419	0.000285874	138	10	12	11	9	13	18	14	20	15	16	-1.46667	-0.552541	0.00347635	Orange
WP_024275875.1	MULTISPECIES: MarR family transcriptional regulator [Hyphomicrobium]	8.88737	17518.3	F218322	Q07523-C8	373.77	40.9938	7	7	8	3.65333	0.000457226	64	4	7	4	4	6	7	6	10	7	9	-1.46667	-0.552541	0.0207366	Orange
WP_013949712.1	MULTISPECIES: J domain-containing protein [Hyphomicrobium]	6.99609	33293.1	F218323	Q07524-C9	194.52	22.4359	5	4	5	0.961161	0.000120293	32	3	1	2	4	2	3	3	5	5	4	-1.47059	-0.556393	0.0465434	Orange
WP_013947532.1	MULTISPECIES: hypothetical protein [Hyphomicrobium]	4.98474	19970.2	F218323	Q07524-C9	684.815	73.0769	10	10	11	6.05902	0.000758307	121	8	10	8	11	11	13	11	18	15	16	-1.4717	-0.557482	0.0103673	Orange
WP_013948809.1	ribonuclease E/G [Hyphomicrobium sp. MC1]	4.88317	113525	F218323	Q07524-C9	2212.27	38.6033	39	9	45	5.4966	0.000687919	624	47	51	50	57	45	68	70	85	74	77	-1.48627	-0.571701	0.000231849	Orange
WP_013946743.1	MULTISPECIES: DNA topoisomerase IV subunit B [Hyphomicrobium]	6.37093	74069.9	F218322	Q07523-C8	1725.57	54.9401	32	13	36	4.90077	0.000613349	363	26	32	35	24	28	39	44	62	32	41	-1.48667	-0.572081	0.0403151	Orange
WP_013948606.1	MULTISPECIES: mechanosensitive ion channel family protein [Hyphomicrobium]	9.75247	107013	F218322	Q07523-C8	726.64	15.5754	15	15	17	1.28021	0.000160223	137	9	12	14	12	7	15	14	22	15	17	-1.49153	-0.576789	0.0160476	Orange
WP_024275646.1	phosphoribosylformylglycinamidine synthase subunit PurS [Hyphomicrobium sp. 802]	6.20291	8444.5	F218324	Q07525-C10	301.92	63.2911	6	5	7	5.56575	0.000696573	47	6	6	8	4	5	3	3	2	2	8	1.47826	0.563901	0.138762	Red
WP_092868442.1	multidrug ABC transporter substrate-binding protein [Hyphomicrobium facile]	8.55741	40094.7	F218314	Q07516-C1	363.42	24.734	7	1	8	1.04752	0.000131101	42	10	1	8	3	4	7	3	3	2	1	1.47619	0.561879	0.339559	Red
WP_013946062.1	MULTISPECIES: CBS domain-containing protein [Hyphomicrobium]	7.06801	15904.6	F218318	Q07519-C4	237.87	47.5862	5	4	5	2.64074	0.000330498	42	5	4	6	6	5	5	3	1	5	2	1.47619	0.561879	0.0666921	Red
WP_024276465.1	monooxygenase [Hyphomicrobium sp. 802]	8.91369	48795.3	F218314	Q07516-C1	811	44.0909	15	13	17	2.88962	0.000361646	141	21	15	15	18	16	0	19	19	18	0	1.47541	0.561116	0.279204	Red
WP_013946556.1	MULTISPECIES: cytochrome c1 [Hyphomicrobium]	6.44474	31949.2	F218318	Q07519-C4	344.68	42.3077	7	7	8	2.62917	0.00032905	84	10	9	11	13	8	7	9	2	9	6	1.47368	0.559427	0.0532259	Red
WP_013949606.1	MULTISPECIES: amino acid permease [Hyphomicrobium]	6.74761	56042.2	F218317	Q07518-C3	272.565	9.10816	6	4	9	0.570999	7.14625e-05	32	1	2	8	6	3	2	6	1	3	0	1.47059	0.556393	0.365172	Red
WP_013946342.1	MULTISPECIES: RNA polymerase sigma factor [Hyphomicrobium]	4.96164	20347.3	F218314	Q07516-C1	304.34	50	5	5	6	1.57269	0.000196827	32	6	2	3	4	5	3	1	3	2	3	1.47059	0.556393	0.0939758	Red
WP_024275366.1	recombination protein RecR [Hyphomicrobium sp. 802]	6.82858	21493.5	F218318	Q07519-C4	254.55	24.8756	5	5	6	1.48883	0.000186332	32	4	3	3	5	5	3	1	1	3	4	1.47059	0.556393	0.0677439	Red
WP_013946413.1	MULTISPECIES: potassium transporter Kup [Hyphomicrobium]	9.33469	70012	F218317	Q07518-C3	228.94	9.41915	5	4	5	0.457064	5.72032e-05	32	7	7	6	0	0	0	0	6	0	6	1.47059	0.556393	0.488911	Red
WP_013945734.1	hypothetical protein [Hyphomicrobium sp. MC1]	4.294	15931.4	F218318	Q07519-C4	144.05	31.0559	3	3	3	1.69477	0.000212106	27	2	3	1	5	6	1	4	0	3	2	1.46667	0.552541	0.266602	Red
WP_013949423.1	16S rRNA (uracil(1498)-N(3))-methyltransferase [Hyphomicrobium sp. MC1]	5.42286	27428.3	F218314	Q07516-C1	155.48	21.371	4	3	6	0.802091	0.000100384	22	5	1	4	2	2	3	2	0	3	0	1.46154	0.547488	0.264679	Red
WP_013947727.1	MULTISPECIES: CBS domain-containing protein [Hyphomicrobium]	6.41397	15381.2	F218319	Q07520-C5	822.64	80.9859	14	14	15	12.9379	0.00161922	199	22	22	21	22	32	17	21	5	17	20	1.45882	0.544805	0.0612852	Red
WP_013946216.1	MULTISPECIES: TlpA family protein disulfide reductase [Hyphomicrobium]	5.87131	26114.8	F218318	Q07519-C4	345.43	36.9099	7	3	7	1.4934	0.000186905	39	3	7	3	7	4	3	3	2	3	4	1.45	0.536053	0.123229	Red
WP_013946317.1	Crp/Fnr family transcriptional regulator [Hyphomicrobium sp. MC1]	6.17372	24787.9	F218317	Q07518-C3	131.96	22.0779	4	4	5	0.484107	6.05876e-05	12	0	0	4	3	1	1	0	3	0	0	1.44444	0.530515	0.449102	Red
WP_045836456.1	cytochrome c family protein [Hyphomicrobium sp. 99]	8.88629	12582.5	F218318	Q07519-C4	136.69	23.7288	3	3	3	2.70217	0.000338186	34	4	3	3	7	4	3	3	1	3	3	1.44444	0.530515	0.102958	Red
WP_013947766.1	MULTISPECIES: hypothetical protein [Hyphomicrobium]	5.66889	15598	F218319	Q07520-C5	177.43	20.8633	3	3	3	0.769329	9.62841e-05	12	1	1	0	3	3	1	1	0	1	1	1.44444	0.530515	0.262962	Red
WP_013949676.1	MULTISPECIES: class I SAM-dependent methyltransferase [Hyphomicrobium]	10.8974	27616.7	F218317	Q07518-C3	87.45	16.5323	3	3	3	0.43452	5.43817e-05	12	2	2	3	1	0	0	2	1	0	1	1.44444	0.530515	0.244584	Red
WP_013948573.1	short chain dehydrogenase [Hyphomicrobium sp. MC1]	7.01086	31405.4	F218317	Q07518-C3	212.66	22.7891	4	4	5	0.923408	0.000115568	29	4	4	4	4	2	2	3	1	4	1	1.4375	0.523562	0.0877185	Red
WP_024275095.1	MULTISPECIES: peptide chain release factor 1 [Hyphomicrobium]	5.21763	39547.1	F218318	Q07519-C4	281.6	21.727	5	3	10	0.606871	7.59519e-05	24	3	0	4	5	3	3	3	0	3	0	1.42857	0.514573	0.313122	Red
WP_024276390.1	bifunctional riboflavin kinase/FAD synthetase [Hyphomicrobium sp. 802]	6.18369	33587.2	F218314	Q07516-C1	245.6	20.4545	5	5	5	0.208413	2.60836e-05	7	5	0	0	0	0	0	2	0	0	0	1.42857	0.514573	0.600394	Red
WP_024275621.1	MULTISPECIES: hypothetical protein [Hyphomicrobium]	4.39439	7170.62	F218314	Q07516-C1	95.93	67.1875	2	2	2	0.976206	0.000122176	7	3	0	2	0	0	0	0	0	0	2	1.42857	0.514573	0.449944	Red
WP_013949787.1	MULTISPECIES: hypothetical protein [Hyphomicrobium]	6.50266	15577.9	F218314	Q07516-C1	68.47	17.9856	2	2	2	0.449354	5.62383e-05	7	2	0	1	1	1	0	1	0	0	1	1.42857	0.514573	0.174326	Red
WP_015598503.1	glutamate--ammonia ligase [Hyphomicrobium denitrificans]	5.47163	52029.3	F218315	Q07517-C2	1042.73	37.5267	14	2	2	0.13454	1.68381e-05	7	1	2	1	1	0	0	0	1	1	0	1.42857	0.514573	0.174326	Red
WP_013948029.1	S9 family peptidase [Hyphomicrobium sp. MC1]	5.48078	79748	F218323	Q07524-C9	1766.29	52.1438	28	28	31	1.24141	0.000155367	99	0	0	28	31	0	0	0	0	40	0	1.42222	0.508147	0.733907	Red
WP_024275409.1	MULTISPECIES: sigma-54-dependent Fis family transcriptional regulator [Hyphomicrobium]	5.79137	54905.9	F218315	Q07517-C2	792.5	32.8685	17	17	24	2.8048	0.00035103	154	20	19	15	19	18	17	19	10	10	7	1.41176	0.4975	0.0699189	Red
WP_024276057.1	MULTISPECIES: replication-associated recombination protein A [Hyphomicrobium]	6.18353	48503.1	F218321	Q07522-C7	277.24	19.6347	6	6	10	0.886541	0.000110954	43	5	6	5	4	6	4	6	0	4	3	1.40909	0.494765	0.145148	Red
WP_013946138.1	MULTISPECIES: VWA domain-containing protein [Hyphomicrobium]	4.90812	36927.9	F218318	Q07519-C4	355.29	24.9267	7	7	7	1.02903	0.000128787	38	4	4	2	8	5	2	5	2	3	3	1.4	0.485427	0.201815	Red
WP_013949922.1	MULTISPECIES: flagellar hook protein FlgE [Hyphomicrobium]	4.45701	43260.4	F218314	Q07516-C1	327.88	24.8227	5	5	6	0.601012	7.52187e-05	26	5	4	5	1	1	3	2	2	1	2	1.4	0.485427	0.271412	Red
WP_013947226.1	MULTISPECIES: type 1 glutamine amidotransferase [Hyphomicrobium]	6.28904	21125	F218318	Q07519-C4	220.21	32.8283	5	4	5	2.36686	0.000296221	50	6	5	4	8	7	4	3	3	4	6	1.4	0.485427	0.0577998	Red
WP_013947724.1	MULTISPECIES: phosphoribosyl-AMP cyclohydrolase [Hyphomicrobium]	5.77787	15032.5	F218318	Q07519-C4	184.33	32.8467	4	4	5	1.72959	0.000216464	26	4	1	3	5	3	2	1	2	3	2	1.4	0.485427	0.155925	Red
WP_013946404.1	DUF1036 domain-containing protein [Hyphomicrobium sp. 802]	8.28107	16308	F218314	Q07516-C1	171.18	37.8378	3	3	4	0.858475	0.000107441	14	3	0	0	2	4	0	0	0	3	2	1.4	0.485427	0.456533	Red
WP_013948094.1	MULTISPECIES: DNA-binding response regulator [Hyphomicrobium]	6.65442	24016.5	F218317	Q07518-C3	86.28	14.1553	2	2	4	0.582933	7.2956e-05	14	2	2	2	2	1	1	1	0	1	2	1.4	0.485427	0.0712251	Red
WP_013949881.1	MULTISPECIES: TetR/AcrR family transcriptional regulator [Hyphomicrobium]	8.99016	21456	F218318	Q07519-C4	165.03	15.2284	3	3	3	0.652498	8.16624e-05	14	1	1	2	3	2	1	1	0	2	1	1.4	0.485427	0.142162	Red
WP_013946012.1	MULTISPECIES: cyclic nucleotide-binding domain-containing protein [Hyphomicrobium]	4.82469	13726.1	F218318	Q07519-C4	51.67	20.1613	2	2	2	0.145708	1.82359e-05	2	0	0	0	2	0	0	0	0	0	0	1.4	0.485427	0.373901	Red
WP_013214339.1	phosphate regulon transcriptional regulatory protein PhoB [Hyphomicrobium denitrificans]	5.45062	26364.8	F218319	Q07520-C5	71.45	13.2479	2	2	2	0.0758587	9.49398e-06	2	0	0	0	0	2	0	0	0	0	0	1.4	0.485427	0.373901	Red
WP_092866061.1	alpha/beta hydrolase [Hyphomicrobium facile]	5.62989	26798.7	F218319	Q07520-C5	95.14	11.7647	2	2	2	0.0746304	9.34025e-06	2	0	0	0	0	2	0	0	0	0	0	1.4	0.485427	0.373901	Red
WP_045837345.1	acetoin dehydrogenase dihydrolipoyllysine-residue acetyltransferase subunit [Hyphomicrobium sp. 99]	5.68663	26896.7	F218314	Q07516-C1	38.17	3.93701	1	1	2	0.0743585	9.30623e-06	2	1	1	0	0	0	0	0	0	0	0	1.4	0.485427	0.177808	Red
WP_045834798.1	succinate--CoA ligase subunit alpha [Hyphomicrobium sp. 99]	7.63689	30648	F218321	Q07522-C7	943.93	40.4682	14	2	2	0.065257	8.16714e-06	2	0	0	2	0	0	0	0	0	0	0	1.4	0.485427	0.373901	Red
WP_024275854.1	oxidoreductase [Hyphomicrobium sp. 802]	4.919	31949.4	F218318	Q07519-C4	242.09	17.9054	4	1	2	0.062599	7.83448e-06	2	0	2	0	0	0	0	0	0	0	0	1.4	0.485427	0.373901	Red
WP_092863762.1	glucose-1-phosphate thymidylyltransferase [Hyphomicrobium facile]	5.74127	32199.7	F218319	Q07520-C5	104.39	9.58904	3	2	2	0.0621124	7.77358e-06	2	0	0	0	0	2	0	0	0	0	0	1.4	0.485427	0.373901	Red
WP_013948357.1	MULTISPECIES: hypothetical protein [Hyphomicrobium]	5.82342	33541	F218318	Q07519-C4	85.82	8.35913	2	2	2	0.0596286	7.46272e-06	2	0	0	0	2	0	0	0	0	0	0	1.4	0.485427	0.373901	Red
WP_013950529.1	hypothetical protein [Hyphomicrobium sp. MC1]	9.21114	35589.5	F218319	Q07520-C5	75.77	5.9375	2	2	2	0.0561964	7.03317e-06	2	0	0	0	0	2	0	0	0	0	0	1.4	0.485427	0.373901	Red
WP_024276375.1	nicotinate-nucleotide--dimethylbenzimidazole phosphoribosyltransferase [Hyphomicrobium sp. 802]	5.73371	35902	F218315	Q07517-C2	137	9.48276	2	2	2	0.0557071	6.97194e-06	2	0	2	0	0	0	0	0	0	0	0	1.4	0.485427	0.373901	Red
WP_013215441.1	hypothetical protein [Hyphomicrobium denitrificans]	5.76754	37524	F218319	Q07520-C5	109.64	6.56716	2	2	2	0.0532992	6.67058e-06	2	0	0	0	0	2	0	0	0	0	0	1.4	0.485427	0.373901	Red
WP_045834834.1	glycine C-acetyltransferase [Hyphomicrobium sp. 99]	6.32145	40668.1	F218315	Q07517-C2	65.23	6.1008	2	1	2	0.0491786	6.15487e-06	2	0	2	0	0	0	0	0	0	0	0	1.4	0.485427	0.373901	Red
WP_013215650.1	two-component sensor histidine kinase [Hyphomicrobium denitrificans]	6.33172	41929.9	F218314	Q07516-C1	78.24	7.75194	2	2	2	0.0476987	5.96966e-06	2	2	0	0	0	0	0	0	0	0	0	1.4	0.485427	0.373901	Red
WP_024276430.1	nitrate transporter [Hyphomicrobium sp. 802]	6.41632	43669.5	F218314	Q07516-C1	51.38	7.61671	2	2	2	0.0457986	5.73185e-06	2	2	0	0	0	0	0	0	0	0	0	1.4	0.485427	0.373901	Red
WP_013949575.1	nitrate transporter [Hyphomicrobium sp. MC1]	6.41632	43734.6	F218318	Q07519-C4	67.78	5.89681	2	2	2	0.0457304	5.72331e-06	2	0	0	0	2	0	0	0	0	0	0	1.4	0.485427	0.373901	Red
WP_083509834.1	hypothetical protein [Hyphomicrobium sulfonivorans]	5.17111	44784.8	F218314	Q07516-C1	26.21	1.67866	1	1	2	0.044658	5.5891e-06	2	1	0	0	1	0	0	0	0	0	0	1.4	0.485427	0.177808	Red
WP_013216454.1	HAMP domain-containing protein [Hyphomicrobium denitrificans]	7.93138	52691.2	F218319	Q07520-C5	96.37	5.73248	2	2	2	0.037957	4.75045e-06	2	0	0	0	0	2	0	0	0	0	0	1.4	0.485427	0.373901	Red
WP_013947499.1	choline dehydrogenase [Hyphomicrobium sp. MC1]	7.18359	61111.4	F218319	Q07520-C5	126.55	6.32911	2	2	2	0.0327271	4.09591e-06	2	0	0	0	0	2	0	0	0	0	0	1.4	0.485427	0.373901	Red
WP_013946441.1	PQQ-dependent dehydrogenase, methanol/ethanol family [Hyphomicrobium sp. MC1]	6.15752	65431.5	F218314	Q07516-C1	163.12	7.09571	4	2	2	0.0305663	3.82548e-06	2	2	0	0	0	0	0	0	0	0	0	1.4	0.485427	0.373901	Red
WP_013950077.1	MULTISPECIES: bifunctional lysylphosphatidylglycerol flippase/synthetase MprF [Hyphomicrobium]	9.47761	96370.8	F218319	Q07520-C5	68.95	2.73038	2	2	2	0.0207532	2.59733e-06	2	0	0	0	0	2	0	0	0	0	0	1.4	0.485427	0.373901	Red
WP_013217446.1	translation initiation factor IF-2 [Hyphomicrobium denitrificans]	8.57652	97718.3	F218314	Q07516-C1	1109.47	24.8899	21	0	2	0.020467	2.56151e-06	2	2	0	0	0	0	0	0	0	0	0	1.4	0.485427	0.373901	Red
WP_045836687.1	DNA gyrase subunit A [Hyphomicrobium sp. 99]	5.25034	100979	F218322	Q07523-C8	1086.56	20.3074	19	0	2	0.019806	2.47879e-06	2	0	0	0	2	0	0	0	0	0	0	1.4	0.485427	0.373901	Red
WP_013950429.1	AcrB/AcrD/AcrF family protein [Hyphomicrobium sp. MC1]	6.04593	113926	F218317	Q07518-C3	76.14	3.1015	2	2	2	0.0175552	2.19709e-06	2	0	0	2	0	0	0	0	0	0	0	1.4	0.485427	0.373901	Red
WP_024275004.1	MULTISPECIES: MarR family transcriptional regulator [Hyphomicrobium]	9.825	17699.4	F218318	Q07519-C4	405.03	52.5641	8	8	9	2.93795	0.000367694	52	5	6	4	10	6	6	4	2	6	3	1.38462	0.469485	0.163519	Red
WP_024276202.1	folate-binding protein [Hyphomicrobium sp. 802]	5.82756	32596.9	F218323	Q07524-C9	237.38	26.0726	5	1	5	0.644233	8.0628e-05	21	3	3	2	4	1	1	1	3	1	2	1.38462	0.469485	0.163519	Red
WP_013947590.1	MULTISPECIES: 7-cyano-7-deazaguanine synthase QueC [Hyphomicrobium]	5.35866	25608.8	F218318	Q07519-C4	166.47	15.3191	2	2	2	0.820031	0.00010263	21	2	3	2	3	3	2	1	1	3	1	1.38462	0.469485	0.0726443	Red
WP_013948372.1	MULTISPECIES: NAD-dependent succinate-semialdehyde dehydrogenase [Hyphomicrobium]	5.71996	51181.7	F218318	Q07519-C4	1175.46	53.9256	21	20	25	4.41564	0.000552632	226	31	24	24	33	20	22	21	10	23	18	1.38384	0.468675	0.0545139	Red
WP_013948159.1	MULTISPECIES: VIT family protein [Hyphomicrobium]	4.92406	23251.3	F218314	Q07516-C1	182.39	14.8472	4	4	5	1.20424	0.000150714	28	5	2	4	4	2	3	2	1	3	2	1.375	0.459432	0.1354	Red
WP_024276454.1	MULTISPECIES: hypothetical protein [Hyphomicrobium]	5.83083	16647.9	F218317	Q07518-C3	86.51	12.2581	2	2	2	0.54061	6.76592e-05	9	1	1	2	1	1	0	1	0	1	1	1.375	0.459432	0.0958183	Red
WP_013950261.1	MULTISPECIES: DUF2628 domain-containing protein [Hyphomicrobium]	5.12148	17203.8	F218318	Q07519-C4	54.65	16.6667	2	2	2	0.523141	6.54729e-05	9	2	1	0	3	0	1	1	0	1	0	1.375	0.459432	0.383501	Red
WP_013946550.1	MULTISPECIES: oxygen-dependent coproporphyrinogen oxidase [Hyphomicrobium]	6.0057	33821.6	F218323	Q07524-C9	514.343	42.3841	10	10	12	3.34106	0.000418146	113	14	13	14	13	12	12	12	4	12	7	1.36538	0.449307	0.0832849	Red
WP_013215905.1	MULTISPECIES: NADH-quinone oxidoreductase subunit B [Hyphomicrobium]	8.27621	21847.9	F218315	Q07517-C2	222.53	23.7374	4	4	4	0.732335	9.16543e-05	16	0	5	5	0	0	0	0	0	0	6	1.36364	0.447459	0.653255	Red
WP_013949966.1	MULTISPECIES: hypothetical protein [Hyphomicrobium]	5.39475	42341.9	F218315	Q07517-C2	204.4	13.5897	4	4	4	0.377877	4.72926e-05	16	3	4	1	1	1	1	3	0	2	0	1.36364	0.447459	0.379761	Red
WP_013949826.1	MULTISPECIES: hypothetical protein [Hyphomicrobium]	9.50752	11657.6	F218314	Q07516-C1	132.82	39.0476	3	3	3	1.37249	0.000171772	16	3	2	2	1	2	2	1	0	1	2	1.36364	0.447459	0.142162	Red
WP_013949780.1	MULTISPECIES: cytochrome c oxidase subunit 3 [Hyphomicrobium]	6.74771	34373.5	F218321	Q07522-C7	66.94	6.08974	2	2	2	0.465475	5.82558e-05	16	2	3	3	0	2	2	4	0	0	0	1.36364	0.447459	0.43623	Red
WP_013950245.1	MULTISPECIES: N-carbamoylputrescine amidase [Hyphomicrobium]	5.4404	32267.2	F218323	Q07524-C9	808.52	70.2797	14	9	17	4.36977	0.000546891	141	18	15	16	16	17	11	13	6	18	11	1.35938	0.442943	0.0749207	Red
WP_013950316.1	MULTISPECIES: 16S rRNA (cytidine(1402)-2'-O)-methyltransferase [Hyphomicrobium]	6.12225	33305.9	F218314	Q07516-C1	185.04	13.3333	4	4	6	0.690568	8.6427e-05	23	4	1	3	2	4	2	3	0	4	0	1.35714	0.440573	0.344665	Red
WP_013946365.1	MULTISPECIES: CysB family HTH-type transcriptional regulator [Hyphomicrobium]	6.00304	34165.9	F218318	Q07519-C4	214.53	17.3077	4	4	6	0.673185	8.42515e-05	23	2	3	2	4	3	2	2	1	2	2	1.35714	0.440573	0.0557365	Red
WP_013947132.1	MULTISPECIES: peptidase M14 [Hyphomicrobium]	5.45558	42984.7	F218314	Q07516-C1	172.88	16.7082	4	4	5	0.535074	6.69664e-05	23	4	2	2	2	4	2	2	1	3	1	1.35714	0.440573	0.146025	Red
WP_013216546.1	phosphoribosylamine--glycine ligase [Hyphomicrobium denitrificans]	5.07292	44363.7	F218320	Q07521-C6	236.37	12.7358	6	3	5	0.676228	8.46322e-05	30	4	3	2	7	2	3	2	1	4	2	1.35294	0.436099	0.298668	Red
WP_013946684.1	MULTISPECIES: XRE family transcriptional regulator [Hyphomicrobium]	6.60295	29399	F218319	Q07520-C5	295.6	29.434	6	6	6	1.25854	0.000157511	37	4	3	3	6	6	4	3	2	3	3	1.35	0.432959	0.113478	Red
WP_013946929.1	MULTISPECIES: nitrogen regulatory protein P-II 1 [Hyphomicrobium]	6.60709	12393.8	F218319	Q07520-C5	408.02	68.75	10	4	8	5.24457	0.000656376	65	7	9	5	7	10	6	6	4	6	5	1.34375	0.426265	0.06462	Red
WP_013946137.1	MULTISPECIES: hypothetical protein [Hyphomicrobium]	7.83615	21501.4	F218319	Q07520-C5	552.62	47.6684	8	8	8	3.02305	0.000378345	65	6	7	7	8	10	6	6	3	8	4	1.34375	0.426265	0.0837119	Red
WP_013948353.1	MULTISPECIES: oxidoreductase [Hyphomicrobium]	7.70477	34435	F218321	Q07522-C7	316.45	27.5229	6	6	7	1.88761	0.000236241	65	9	8	7	7	7	3	9	6	5	4	1.34375	0.426265	0.101024	Red
WP_013949399.1	MULTISPECIES: ABC transporter ATP-binding protein [Hyphomicrobium]	6.26001	36003.7	F218318	Q07519-C4	635.03	47.0238	11	11	11	2.38864	0.000298947	86	9	9	9	16	7	7	7	5	10	7	1.34146	0.423808	0.159485	Red
WP_013950205.1	MULTISPECIES: diaminopimelate aminotransferase [Hyphomicrobium]	6.91952	44438.8	F218318	Q07519-C4	635.21	35.5392	12	12	15	2.92537	0.00036612	130	13	19	15	16	12	14	14	6	13	8	1.33333	0.415037	0.0931928	Red
WP_013947211.1	MULTISPECIES: FAD-binding oxidoreductase [Hyphomicrobium]	9.00299	49124.9	F218317	Q07518-C3	286.54	19.4196	6	6	7	1.22138	0.000152859	60	8	8	8	5	6	8	7	3	5	2	1.33333	0.415037	0.173994	Red
WP_013948729.1	polysaccharide deacetylase family protein [Hyphomicrobium sp. MC1]	9.80926	32989.4	F218318	Q07519-C4	235.19	22	5	5	7	0.970008	0.0001214	32	4	2	3	5	5	3	2	1	4	3	1.33333	0.415037	0.160595	Red
WP_013948243.1	MULTISPECIES: trehalose-6-phosphate synthase [Hyphomicrobium]	5.87131	54798.2	F218317	Q07518-C3	339.83	19.1446	6	6	7	0.839443	0.000105059	46	4	6	6	6	5	5	4	5	2	3	1.33333	0.415037	0.0576667	Red
WP_013950168.1	MULTISPECIES: hypothetical protein [Hyphomicrobium]	9.63827	18280.2	F218323	Q07524-C9	202.4	52.3256	4	4	5	0.984671	0.000123235	18	1	3	1	4	2	0	0	0	4	3	1.33333	0.415037	0.47058	Red
WP_024274963.1	DNA polymerase III subunit delta [Hyphomicrobium sp. 802]	6.26144	37929.1	F218323	Q07524-C9	103.395	8.90805	3	3	5	0.47457	5.93941e-05	18	2	2	2	3	2	1	2	0	4	0	1.33333	0.415037	0.353241	Red
WP_013947245.1	MULTISPECIES: 2-phenylethanol ABC transporter ATP-binding protein [Hyphomicrobium]	9.50946	28324.2	F218319	Q07520-C5	92.6	6.94981	2	2	4	0.38836	4.86046e-05	11	1	1	1	2	2	1	0	0	2	1	1.33333	0.415037	0.222204	Red
WP_024275577.1	holo-ACP synthase [Hyphomicrobium sp. 802]	10.0776	14842	F218315	Q07517-C2	102.06	13.0435	3	3	3	0.741139	9.27562e-05	11	2	3	0	2	0	2	0	0	0	2	1.33333	0.415037	0.46172	Red
WP_024275894.1	hypothetical protein [Hyphomicrobium sp. 802]	5.37502	40775.7	F218318	Q07519-C4	217.86	16.9811	3	1	3	0.441439	5.52476e-05	18	0	3	3	3	2	1	1	2	3	0	1.33333	0.415037	0.332427	Red
WP_024275115.1	Co2+/Mg2+ efflux protein ApaG [Hyphomicrobium sp. 802]	5.79704	16667.1	F218319	Q07520-C5	76.22	19.4631	2	2	3	0.239994	3.00361e-05	4	0	0	0	1	2	1	0	0	0	0	1.33333	0.415037	0.4062	Red
WP_013948441.1	polysaccharide export protein [Hyphomicrobium sp. MC1]	5.60622	58210.1	F218318	Q07519-C4	126.11	4.51977	2	2	3	0.188971	2.36503e-05	11	0	1	3	2	1	2	1	0	0	1	1.33333	0.415037	0.372966	Red
WP_013947255.1	MULTISPECIES: uridylate kinase [Hyphomicrobium]	4.69787	21684.3	F218315	Q07517-C2	73.79	10.6796	2	2	3	0.184465	2.30865e-05	4	1	2	0	0	0	1	0	0	0	0	1.33333	0.415037	0.4062	Red
WP_013948693.1	hypothetical protein [Hyphomicrobium sp. MC1]	8.99328	40861.1	F218314	Q07516-C1	68.34	5.98958	2	2	3	0.0978927	1.22516e-05	4	2	0	0	1	0	0	0	0	1	0	1.33333	0.415037	0.4062	Red
WP_013948050.1	DNA polymerase [Hyphomicrobium sp. MC1]	9.55838	61796.3	F218315	Q07517-C2	128.01	5.36673	3	3	3	0.0647288	8.10104e-06	4	0	3	0	0	0	0	0	0	1	0	1.33333	0.415037	0.555542	Red
WP_013946636.1	MULTISPECIES: hypothetical protein [Hyphomicrobium]	8.21078	8555.49	F218318	Q07519-C4	91.01	21.3333	2	2	2	2.10391	0.000263312	18	2	2	3	2	2	1	2	2	2	0	1.33333	0.415037	0.124836	Red
WP_013946754.1	MULTISPECIES: glycerophosphoryl diester phosphodiesterase [Hyphomicrobium]	7.88292	27444.5	F218319	Q07520-C5	106.51	8.4	2	2	2	0.400809	5.01626e-05	11	2	1	1	1	2	1	1	0	1	1	1.33333	0.415037	0.0958183	Red
WP_013949331.1	MULTISPECIES: dienelactone hydrolase family protein [Hyphomicrobium]	8.91062	31405.2	F218318	Q07519-C4	122.89	10.1351	2	2	2	0.35026	4.38363e-05	11	1	1	1	2	2	1	2	0	1	0	1.33333	0.415037	0.222204	Red
WP_029670870.1	iron-sulfur cluster assembly accessory protein [Hyphomicrobium sp. 802]	4.92427	12467.2	F218319	Q07520-C5	66.52	21.3675	2	1	2	0.320841	4.01543e-05	4	0	0	0	1	2	0	0	0	0	1	1.33333	0.415037	0.4062	Red
WP_013946128.1	hypothetical protein [Hyphomicrobium sp. MC1]	6.16437	18027.2	F218314	Q07516-C1	78.47	13.8554	2	2	2	0.221887	2.77699e-05	4	2	0	0	1	0	0	0	1	0	0	1.33333	0.415037	0.4062	Red
WP_013946638.1	MULTISPECIES: 5-formyltetrahydrofolate cyclo-ligase [Hyphomicrobium]	5.5756	20871.9	F218318	Q07519-C4	83.12	8.42105	2	2	2	0.191646	2.39851e-05	4	1	0	0	2	0	1	0	0	0	0	1.33333	0.415037	0.4062	Red
WP_029670979.1	MULTISPECIES: hypothetical protein [Hyphomicrobium]	8.38029	43550.8	F218314	Q07516-C1	36.66	2.9484	1	1	2	0.0918467	1.14949e-05	4	1	0	1	1	0	0	0	0	0	1	1.33333	0.415037	0.242876	Red
WP_013948142.1	MULTISPECIES: cytochrome P450 [Hyphomicrobium]	9.2964	50477.5	F218317	Q07518-C3	136.92	7.70925	2	2	2	0.0792432	9.91756e-06	4	1	0	2	0	0	0	0	0	1	0	1.33333	0.415037	0.4062	Red
WP_013946186.1	MULTISPECIES: integration host factor subunit beta [Hyphomicrobium]	10.5851	10948.9	F218314	Q07516-C1	357.64	71.875	7	7	10	6.94134	0.000868733	76	7	8	9	11	9	8	9	0	6	9	1.32432	0.405256	0.241575	Red
WP_013948388.1	MULTISPECIES: bifunctional diaminohydroxyphosphoribosylaminopyrimidine deaminase/5-amino-6-(5-phosphoribosylamino)uracil reductase RibD [Hyphomicrobium]	9.46018	39856.9	F218317	Q07518-C3	317.155	22.9947	8	7	10	1.55556	0.000194684	62	8	9	9	6	4	6	7	1	8	4	1.32258	0.403356	0.241787	Red
WP_013946424.1	MULTISPECIES: class I SAM-dependent methyltransferase [Hyphomicrobium]	8.82061	47335.5	F218317	Q07518-C3	221.61	16.9856	5	5	7	0.718277	8.98948e-05	34	3	5	5	3	4	4	3	1	3	3	1.31579	0.395929	0.108353	Red
WP_013947956.1	MULTISPECIES: multidrug efflux RND transporter permease subunit [Hyphomicrobium]	6.43043	113903	F218318	Q07519-C4	334.62	6.43939	5	5	7	0.298501	3.73584e-05	34	5	4	2	6	3	2	4	5	3	0	1.31579	0.395929	0.313752	Red
WP_013950256.1	MULTISPECIES: ATP-dependent protease ATPase subunit HslU [Hyphomicrobium]	5.35053	47332.1	F218315	Q07517-C2	577.07	26.7281	12	2	13	2.28175	0.000285569	108	9	14	13	12	14	3	15	11	13	4	1.31373	0.393664	0.269725	Red
WP_013217448.1	MULTISPECIES: 30S ribosome-binding factor RbfA [Hyphomicrobium]	9.63812	15171.2	F218324	Q07525-C10	176.08	48.4848	4	4	5	1.77969	0.000222734	27	3	3	2	4	4	2	0	2	3	4	1.3125	0.392317	0.234881	Red
WP_013946719.1	MULTISPECIES: DUF930 domain-containing protein [Hyphomicrobium]	9.35718	14173.5	F218314	Q07516-C1	108.23	26.9841	4	4	4	1.90497	0.000238413	27	4	3	3	4	2	2	2	1	2	4	1.3125	0.392317	0.146025	Red
WP_024276088.1	DUF937 domain-containing protein [Hyphomicrobium sp. 802]	9.95203	30181.1	F218314	Q07516-C1	330.82	30.7167	5	2	3	0.8946	0.000111962	27	3	3	3	5	2	3	3	0	3	2	1.3125	0.392317	0.226615	Red
WP_013948184.1	MULTISPECIES: 50S ribosomal protein L29 [Hyphomicrobium]	10.685	7601.12	F218323	Q07524-C9	237.49	58.8235	4	2	4	7.4989	0.000938513	57	8	6	5	9	5	6	6	0	6	6	1.31034	0.389947	0.254027	Red
WP_045836740.1	GTPase Era [Hyphomicrobium sp. 99]	7.07609	34558.1	F218314	Q07516-C1	261.98	22.1154	6	1	5	0.578736	7.24308e-05	20	1	5	4	1	1	1	1	2	1	3	1.30769	0.387023	0.438296	Red
WP_013945992.1	MULTISPECIES: 50S ribosomal protein L11 methyltransferase [Hyphomicrobium]	6.35421	31092.2	F218318	Q07519-C4	181.57	14.0893	3	3	3	0.643248	8.05047e-05	20	3	3	2	3	1	2	1	1	2	2	1.30769	0.387023	0.134237	Red
WP_045835169.1	amino acid permease [Hyphomicrobium sp. 99]	6.65494	56217.5	F218319	Q07520-C5	191.36	6.43939	4	2	4	0.764887	9.57282e-05	43	7	6	4	2	6	4	2	4	4	4	1.30435	0.383329	0.206929	Red
WP_013949451.1	bifunctional riboflavin kinase/FAD synthetase [Hyphomicrobium sp. MC1]	6.31342	33515.1	F218324	Q07525-C10	265.59	20.7792	6	6	7	1.07414	0.000134432	36	0	5	5	6	5	3	0	1	5	6	1.3	0.378512	0.464518	Red
WP_013945868.1	MULTISPECIES: DEAD/DEAH box helicase [Hyphomicrobium]	9.86278	73161.3	F218320	Q07521-C6	201.94	6.30631	4	1	6	0.17769	2.22385e-05	13	0	2	3	0	3	1	0	0	4	0	1.3	0.378512	0.576374	Red
WP_013947049.1	MULTISPECIES: monothiol glutaredoxin, Grx4 family [Hyphomicrobium]	5.57443	12725.3	F218318	Q07519-C4	292.81	45.6897	4	4	5	2.82901	0.00035406	36	5	3	2	7	4	3	3	4	3	2	1.3	0.378512	0.246712	Red
WP_013945957.1	MULTISPECIES: TetR/AcrR family transcriptional regulator [Hyphomicrobium]	6.75702	23695.9	F218318	Q07519-C4	79.3	15.6682	3	3	4	0.548618	6.86615e-05	13	1	1	1	3	2	2	1	0	1	1	1.3	0.378512	0.274873	Red
WP_029671049.1	MULTISPECIES: NAD(P)/FAD-dependent oxidoreductase [Hyphomicrobium]	5.94911	39922.4	F218314	Q07516-C1	190.94	11.6402	3	3	4	0.325632	4.07539e-05	13	3	1	2	2	0	1	1	0	1	2	1.3	0.378512	0.352146	Red
WP_013949934.1	MULTISPECIES: flagellin [Hyphomicrobium]	4.46248	32643.3	F218314	Q07516-C1	1334.13	50.4732	15	15	16	7.93425	0.000992998	259	37	24	33	33	20	27	23	17	22	23	1.29915	0.377563	0.0970025	Red
WP_013946243.1	peptidase M75 [Hyphomicrobium sp. MC1]	5.95719	38935.2	F218314	Q07516-C1	475.71	33.0532	10	1	8	0.744827	9.32177e-05	29	1	12	1	2	1	2	2	1	2	5	1.29412	0.371969	0.677798	Red
WP_013945766.1	MULTISPECIES: 50S ribosomal protein L27 [Hyphomicrobium]	10.0021	9731.01	F218318	Q07519-C4	123.44	62.2222	4	4	5	2.98016	0.000372978	29	0	3	3	6	5	3	4	0	5	0	1.29412	0.371969	0.51162	Red
WP_013949675.1	MULTISPECIES: methionine biosynthesis protein MetW [Hyphomicrobium]	6.30703	24618.8	F218319	Q07520-C5	322.37	23.6607	4	4	8	1.82787	0.000228765	45	5	4	3	8	6	4	4	3	5	3	1.29167	0.369234	0.190959	Red
WP_013949707.1	2-dehydropantoate 2-reductase [Hyphomicrobium sp. MC1]	6.53348	33211.4	F218321	Q07522-C7	331.39	14.5631	4	4	5	1.14419	0.000143199	38	5	5	5	4	3	4	4	3	1	4	1.28571	0.36257	0.133001	Red
WP_013947609.1	oxidoreductase [Hyphomicrobium sp. MC1]	4.98842	31948.4	F218318	Q07519-C4	242.09	17.9054	4	1	5	0.68861	8.61819e-05	22	4	0	1	5	3	1	2	1	3	2	1.28571	0.36257	0.458249	Red
WP_013947012.1	MULTISPECIES: GFA family protein [Hyphomicrobium]	5.78385	15221.3	F218318	Q07519-C4	259.22	57.4468	4	4	4	3.54765	0.000444001	54	5	6	6	8	6	4	5	3	5	6	1.28571	0.36257	0.0535442	Red
WP_013946772.1	MULTISPECIES: Asp-tRNA(Asn)/Glu-tRNA(Gln) amidotransferase subunit GatC [Hyphomicrobium]	4.5207	10650.5	F218318	Q07519-C4	168.69	40	3	3	4	2.06564	0.000258521	22	2	0	3	4	4	4	1	1	1	2	1.28571	0.36257	0.424987	Red
WP_013214439.1	LPS export ABC transporter ATP-binding protein [Hyphomicrobium denitrificans]	8.96384	31389.5	F218314	Q07516-C1	85.66	16.3194	2	1	4	0.191147	2.39227e-05	6	2	2	0	0	0	0	2	0	0	0	1.28571	0.36257	0.545424	Red
WP_013946219.1	MULTISPECIES: haloacid dehalogenase-like hydrolase [Hyphomicrobium]	8.66409	36591.7	F218318	Q07519-C4	104.43	8.25688	2	2	3	0.163972	2.05216e-05	6	0	0	1	2	1	0	0	0	2	0	1.28571	0.36257	0.486132	Red
WP_013945985.1	MULTISPECIES: cell division protein FtsA [Hyphomicrobium]	6.4726	44077.8	F218317	Q07518-C3	138.57	6.69856	3	3	3	0.136123	1.70363e-05	6	0	0	3	1	0	0	2	0	0	0	1.28571	0.36257	0.589073	Red
WP_045836878.1	NAD(P)H-quinone oxidoreductase [Hyphomicrobium sp. 99]	6.32135	34903.4	F218321	Q07522-C7	203.21	12.6506	4	0	2	0.630312	7.88857e-05	22	3	3	2	2	3	2	2	0	3	2	1.28571	0.36257	0.195389	Red
WP_024275127.1	MULTISPECIES: cupin domain-containing protein [Hyphomicrobium]	5.25423	12863.2	F218320	Q07521-C6	82.49	17.5439	2	2	2	0.466447	5.83774e-05	6	2	0	0	1	1	2	0	0	0	0	1.28571	0.36257	0.486132	Red
WP_024275913.1	MULTISPECIES: cytochrome c-type biogenesis protein CcmH [Hyphomicrobium]	6.58813	17352.4	F218320	Q07521-C6	39.42	13.9241	1	1	2	0.345773	4.32747e-05	6	0	1	1	1	1	1	0	1	0	0	1.28571	0.36257	0.242876	Red
WP_013946670.1	MULTISPECIES: phosphoserine transaminase [Hyphomicrobium]	5.02742	42997	F218320	Q07521-C6	128.91	7.71208	2	2	2	0.139545	1.74645e-05	6	1	1	1	1	0	2	0	0	0	0	1.28571	0.36257	0.4062	Red
WP_035575715.1	cytochrome c(L), periplasmic [Hyphomicrobium sp. 802]	5.12163	21019.4	F218318	Q07519-C4	803.69	59.0674	13	12	13	8.08778	0.00101221	170	18	17	12	30	19	17	11	10	20	16	1.27848	0.354431	0.250777	Red
WP_013949587.1	MULTISPECIES: cyanase [Hyphomicrobium]	5.00381	16912.8	F218319	Q07520-C5	171.91	22.1477	4	4	5	1.83293	0.000229398	31	3	3	3	5	4	3	4	1	3	2	1.27778	0.353637	0.163519	Red
WP_013947247.1	MULTISPECIES: ABC transporter substrate-binding protein [Hyphomicrobium]	7.02564	47858.5	F218315	Q07517-C2	433.76	16.4352	7	6	10	1.69249	0.000211821	81	9	9	10	9	9	8	10	4	7	6	1.275	0.350497	0.0921154	Red
WP_013946168.1	MULTISPECIES: heat-shock protein Hsp20 [Hyphomicrobium]	5.63755	16383.7	F218320	Q07521-C6	167.68	26.5306	3	3	3	0.915544	0.000114583	15	2	2	2	1	2	3	0	1	1	1	1.27273	0.347923	0.305532	Red
WP_013946692.1	MULTISPECIES: hypothetical protein [Hyphomicrobium]	8.96879	11208.6	F218324	Q07525-C10	116.11	41.3462	2	2	2	1.33825	0.000167487	15	2	2	2	2	1	0	1	1	2	2	1.27273	0.347923	0.206151	Red
WP_013948298.1	serine--tRNA ligase [Hyphomicrobium sp. MC1]	5.22387	46952.9	F218314	Q07516-C1	1099.02	43.8967	18	0	21	6.30419	0.000788991	296	34	35	29	38	30	31	33	16	24	26	1.26667	0.341037	0.0774897	Red
WP_013947754.1	MULTISPECIES: transcription elongation factor GreA [Hyphomicrobium]	5.11989	17809.3	F218318	Q07519-C4	779.04	71.6049	14	9	17	10.8932	0.00136332	194	22	18	18	30	21	21	17	11	20	16	1.26667	0.341037	0.128698	Red
WP_029670926.1	aldehyde oxidase [Hyphomicrobium sp. 802]	8.57049	40265.8	F218323	Q07524-C9	403.83	27.3684	8	2	10	1.44043	0.000180275	58	7	5	7	8	6	7	7	1	9	1	1.26667	0.341037	0.40453	Red
WP_013948287.1	FADH(2)-oxidizing methylenetetrahydrofolate--tRNA-(uracil(54)-C(5))-methyltransferase TrmFO [Hyphomicrobium sp. MC1]	5.98587	51274.2	F218318	Q07519-C4	181.39	16.1426	5	2	8	0.468071	5.85807e-05	24	4	0	3	5	2	2	5	0	3	0	1.26667	0.341037	0.54973	Red
WP_013947757.1	MULTISPECIES: hypothetical protein [Hyphomicrobium]	5.76908	25553.8	F218318	Q07519-C4	246.8	33.4764	5	5	5	0.939194	0.000117543	24	3	3	1	6	1	2	2	1	4	1	1.26667	0.341037	0.479794	Red
WP_013946195.1	MULTISPECIES: DUF779 domain-containing protein [Hyphomicrobium]	4.95387	15513.4	F218320	Q07521-C6	168.67	42.2535	3	3	3	1.54705	0.000193619	24	2	2	4	3	3	3	3	0	0	4	1.26667	0.341037	0.418962	Red
WP_013948788.1	MULTISPECIES: cold-shock protein [Hyphomicrobium]	9.15522	7739.91	F218314	Q07516-C1	286.78	73.2394	5	5	6	17.4421	0.00218293	135	17	14	14	17	14	15	13	6	12	13	1.26562	0.33985	0.0940277	Red
WP_013949962.1	MULTISPECIES: glutamine amidotransferase [Hyphomicrobium]	5.358	32357.2	F218314	Q07516-C1	322.85	24.1611	5	5	9	1.01987	0.00012764	33	5	3	2	5	4	2	5	1	5	1	1.26316	0.337035	0.388843	Red
WP_013949452.1	MULTISPECIES: acyl dehydratase [Hyphomicrobium]	7.75691	15775.3	F218324	Q07525-C10	206.68	25.5172	3	2	3	2.09188	0.000261806	33	3	4	4	3	5	4	1	3	2	4	1.26316	0.337035	0.193251	Red
WP_013946617.1	MULTISPECIES: formate dehydrogenase subunit gamma [Hyphomicrobium]	6.1614	18866.5	F218315	Q07517-C2	233.67	53.7143	5	5	7	2.22617	0.000278613	42	4	6	4	7	3	4	4	3	4	3	1.26087	0.334419	0.183463	Red
WP_013946585.1	branched-chain amino acid aminotransferase [Hyphomicrobium sp. MC1]	6.16682	33491.9	F218323	Q07524-C9	1133.16	79.1946	20	1	21	5.49387	0.000687576	184	22	19	16	24	22	22	0	16	25	18	1.25581	0.328623	0.380504	Red
WP_013949757.1	DSBA oxidoreductase [Hyphomicrobium sp. MC1]	5.54186	24281.4	F218319	Q07520-C5	1276.88	74.4395	21	17	24	12.6846	0.00158752	308	31	30	36	40	35	27	22	15	37	35	1.25532	0.328054	0.162033	Red
WP_050976771.1	MULTISPECIES: hypothetical protein [Hyphomicrobium]	6.34266	31565.7	F218323	Q07524-C9	498.56	32.2148	9	9	12	2.81951	0.000352872	89	11	9	8	13	9	9	8	5	12	5	1.25	0.321928	0.209721	Red
WP_013949961.1	MULTISPECIES: XRE family transcriptional regulator [Hyphomicrobium]	6.10318	23391	F218319	Q07520-C5	284.81	40.553	6	6	8	1.4963	0.000187268	35	4	4	3	3	6	5	2	1	4	3	1.25	0.321928	0.297952	Red
WP_013950324.1	MULTISPECIES: F0F1 ATP synthase subunit epsilon [Hyphomicrobium]	4.67436	13831.2	F218320	Q07521-C6	406.855	56.4885	6	6	7	5.78403	0.000723891	80	11	9	8	10	7	9	6	6	6	8	1.25	0.321928	0.0684893	Red
WP_013947558.1	MULTISPECIES: DUF502 domain-containing protein [Hyphomicrobium]	9.40692	29882.9	F218318	Q07519-C4	214.585	21.0145	4	4	6	1.17124	0.000146584	35	4	3	5	5	3	2	4	2	4	3	1.25	0.321928	0.152502	Red
WP_092867907.1	peptide chain release factor 2 [Hyphomicrobium facile]	5.18824	38454.3	F218320	Q07521-C6	273	22.1574	6	2	5	1.37826	0.000172494	53	7	2	7	7	7	4	6	3	7	3	1.25	0.321928	0.310141	Red
WP_013949411.1	MULTISPECIES: ATP phosphoribosyltransferase catalytic subunit HisG [Hyphomicrobium]	7.77849	25886.6	F218317	Q07518-C3	169.21	22.5	4	4	4	1.00438	0.000125701	26	2	2	6	3	2	1	2	2	4	2	1.25	0.321928	0.412668	Red
WP_013948463.1	MULTISPECIES: MBL fold metallo-hydrolase [Hyphomicrobium]	5.68274	32819.8	F218315	Q07517-C2	106.21	13.245	3	3	4	0.517979	6.48269e-05	17	2	3	2	2	1	2	2	0	1	2	1.25	0.321928	0.274873	Red
WP_013947310.1	response regulator [Hyphomicrobium sp. MC1]	5.39454	15832.4	F218320	Q07521-C6	171.32	18.6207	2	2	3	1.07375	0.000134383	17	2	2	2	2	2	2	2	1	1	1	1.25	0.321928	0.070484	Red
WP_013947702.1	MULTISPECIES: cation transporter [Hyphomicrobium]	5.44382	21395.4	F218314	Q07516-C1	114.87	12.1359	2	2	2	0.794563	9.94423e-05	17	3	2	2	3	0	2	3	0	2	0	1.25	0.321928	0.481453	Red
WP_013948021.1	MULTISPECIES: DUF1491 domain-containing protein [Hyphomicrobium]	4.78682	12845.4	F218318	Q07519-C4	59	28.0702	2	2	2	0.622793	7.79447e-05	8	0	1	1	2	1	0	1	0	1	1	1.25	0.321928	0.348359	Red
WP_013950171.1	RNA 2',3'-cyclic phosphodiesterase [Hyphomicrobium sp. MC1]	5.88062	21346.8	F218318	Q07519-C4	68.88	14.5833	2	2	2	0.374764	4.6903e-05	8	1	0	1	2	1	0	1	0	1	1	1.25	0.321928	0.348359	Red
WP_013949939.1	MULTISPECIES: flagellar basal body P-ring protein FlgI [Hyphomicrobium]	7.78436	38841.5	F218319	Q07520-C5	89.79	5.97826	2	2	2	0.205965	2.57772e-05	8	2	0	0	1	2	1	0	1	0	1	1.25	0.321928	0.461672	Red
WP_013948373.1	MULTISPECIES: 4-aminobutyrate--2-oxoglutarate transaminase [Hyphomicrobium]	6.56328	45255.2	F218314	Q07516-C1	999.47	52.4362	16	7	21	3.40292	0.000425887	154	21	14	21	19	11	16	15	10	16	11	1.24658	0.31797	0.176482	Red
WP_013950062.1	MULTISPECIES: efflux RND transporter periplasmic adaptor subunit [Hyphomicrobium]	6.61604	42158.2	F218314	Q07516-C1	533.91	38.9873	10	10	12	1.73157	0.000216712	73	11	8	10	7	5	9	6	4	6	7	1.24324	0.314109	0.21907	Red
WP_024276035.1	MULTISPECIES: glutathione-dependent disulfide-bond oxidoreductase [Hyphomicrobium]	6.71832	32431.5	F218323	Q07524-C9	304.91	20.4152	5	5	7	1.69588	0.000212245	55	6	6	5	8	6	5	4	4	6	5	1.24138	0.311944	0.0550154	Red
WP_013948739.1	MULTISPECIES: methylmalonyl Co-A mutase-associated GTPase MeaB [Hyphomicrobium]	7.91297	35448.6	F218314	Q07516-C1	415.44	25.5255	7	7	10	2.8774	0.000360117	102	13	12	9	11	12	7	10	8	12	8	1.24	0.31034	0.0674437	Red
WP_013948800.1	MULTISPECIES: RNA methyltransferase [Hyphomicrobium]	7.754	28987.4	F218318	Q07519-C4	198.01	25.9124	5	5	5	1.58689	0.000198605	46	5	5	4	6	6	5	5	2	5	3	1.24	0.31034	0.149815	Red
WP_013216457.1	hypothetical protein [Hyphomicrobium denitrificans]	5.50762	9636.97	F218314	Q07516-C1	231.33	27.5862	4	2	4	4.77329	0.000597393	46	6	5	3	7	5	5	4	2	5	4	1.24	0.31034	0.201831	Red
WP_013948354.1	MULTISPECIES: tautomerase family protein [Hyphomicrobium]	6.29533	15006.8	F218323	Q07524-C9	148.47	27.6119	4	4	4	2.46555	0.000308572	37	3	4	5	5	4	3	5	1	4	3	1.2381	0.308122	0.234881	Red
WP_024275396.1	FAD-dependent oxidoreductase [Hyphomicrobium sp. 802]	5.94247	35798.6	F218314	Q07516-C1	237.53	15.9639	4	4	4	1.03356	0.000129353	37	6	5	4	3	3	3	4	2	5	2	1.2381	0.308122	0.259845	Red
WP_013946555.1	MULTISPECIES: cytochrome b [Hyphomicrobium]	9.10722	49111.6	F218320	Q07521-C6	200.99	10.0457	4	4	4	0.753387	9.4289e-05	37	5	4	5	4	3	5	2	4	3	2	1.2381	0.308122	0.193251	Red
WP_013947515.1	MULTISPECIES: SRPBCC family protein [Hyphomicrobium]	5.63786	19781.2	F218318	Q07519-C4	1013.13	77.3481	15	15	15	18.0475	0.0022587	357	44	37	35	46	36	35	27	23	35	39	1.2378	0.307784	0.0705037	Red
WP_013945667.1	MULTISPECIES: SCO family protein [Hyphomicrobium]	6.72287	21772.2	F218314	Q07516-C1	457.31	40.099	6	6	7	3.03138	0.000379388	66	8	6	8	8	7	6	7	4	7	5	1.23529	0.304855	0.0576667	Red
WP_013946334.1	MULTISPECIES: precorrin-2 C(20)-methyltransferase [Hyphomicrobium]	5.7563	26446.5	F218318	Q07519-C4	144.17	18.6235	4	4	5	1.05874	0.000132505	28	5	3	2	4	2	3	2	2	2	3	1.23529	0.304855	0.258026	Red
WP_013950039.1	MULTISPECIES: ketoacyl-ACP synthase III [Hyphomicrobium]	7.13789	34153.7	F218314	Q07516-C1	220.78	16.2577	4	4	5	0.819823	0.000102604	28	5	4	3	3	1	1	4	3	3	1	1.23529	0.304855	0.397457	Red
WP_013946359.1	MULTISPECIES: porin [Hyphomicrobium]	4.87336	48651.3	F218317	Q07518-C3	277.8	17.0022	4	4	5	0.575524	7.20288e-05	28	3	3	5	2	3	3	6	0	2	1	1.23529	0.304855	0.510409	Red
WP_013946755.1	MULTISPECIES: RidA family protein [Hyphomicrobium]	5.8638	15902.5	F218318	Q07519-C4	493.76	69.281	7	7	8	5.40797	0.000676826	86	9	10	7	12	10	9	6	4	11	8	1.23256	0.301656	0.211922	Red
WP_013948528.1	MULTISPECIES: DUF2470 domain-containing protein [Hyphomicrobium]	5.8617	26841.8	F218318	Q07519-C4	190.47	19.1235	3	3	4	0.707852	8.85901e-05	19	1	1	2	4	3	2	2	0	2	2	1.23077	0.29956	0.423893	Red
WP_013950413.1	MULTISPECIES: tRNA (adenosine(37)-N6)-threonylcarbamoyltransferase complex transferase subunit TsaD [Hyphomicrobium]	6.06213	37766.6	F218314	Q07516-C1	160.78	10.8992	3	3	4	0.50309	6.29635e-05	19	3	3	2	3	0	2	3	0	2	1	1.23077	0.29956	0.46124	Red
WP_013946341.1	MULTISPECIES: hypothetical protein [Hyphomicrobium]	5.21216	7271.76	F218314	Q07516-C1	96.51	65.1515	2	2	2	2.61285	0.000327007	19	3	1	2	3	2	2	2	0	2	2	1.23077	0.29956	0.305338	Red
WP_013946578.1	MULTISPECIES: hypothetical protein [Hyphomicrobium]	5.19938	10169.1	F218314	Q07516-C1	195.01	27.1739	3	1	2	1.86841	0.000233838	19	3	1	2	3	2	2	2	0	2	2	1.23077	0.29956	0.305338	Red
WP_029670829.1	MULTISPECIES: GTP cyclohydrolase I FolE [Hyphomicrobium]	6.32247	23427	F218314	Q07516-C1	444.36	67.7885	11	9	15	5.46378	0.000683811	128	16	10	10	19	16	14	13	7	13	10	1.22581	0.293731	0.245061	Red
WP_013946189.1	MULTISPECIES: tryptophan synthase subunit beta [Hyphomicrobium]	5.87837	44176.4	F218318	Q07519-C4	1049.07	59.0799	20	10	21	5.16113	0.000645933	228	24	26	20	32	24	24	22	13	24	19	1.2243	0.291956	0.130276	Red
WP_013950112.1	MULTISPECIES: fructose-6-phosphate aldolase [Hyphomicrobium]	5.73319	23148.2	F218324	Q07525-C10	515.89	46.789	8	7	12	3.02399	0.000378463	70	5	7	8	10	9	8	5	0	9	9	1.22222	0.289507	0.436741	Red
WP_024275073.1	SDR family NAD(P)-dependent oxidoreductase [Hyphomicrobium sp. 802]	9.57908	31886.8	F218318	Q07519-C4	233.89	16.443	4	4	5	0.940829	0.000117748	30	3	3	4	4	3	2	4	2	3	2	1.22222	0.289507	0.134237	Red
WP_013948609.1	MULTISPECIES: molybdenum cofactor biosynthesis protein MoaE [Hyphomicrobium]	4.85296	16722.4	F218318	Q07519-C4	155.6	18.1818	2	2	3	0.598001	7.48419e-05	10	1	1	1	2	1	1	1	0	1	1	1.22222	0.289507	0.195016	Red
WP_013950333.1	MULTISPECIES: DNA-binding response regulator [Hyphomicrobium]	6.23767	19617.3	F218319	Q07520-C5	166.51	25.2809	3	3	3	0.509754	6.37975e-05	10	1	1	0	1	3	2	0	0	1	1	1.22222	0.289507	0.535816	Red
WP_013949417.1	nicotinate-nucleotide--dimethylbenzimidazole phosphoribosyltransferase [Hyphomicrobium sp. MC1]	5.73371	35925	F218318	Q07519-C4	193	12.6437	3	3	3	0.278358	3.48374e-05	10	2	0	1	3	0	0	0	1	2	1	1.22222	0.289507	0.582261	Red
WP_013949407.1	MULTISPECIES: PLP-dependent aminotransferase family protein [Hyphomicrobium]	8.13866	49569.2	F218323	Q07524-C9	84.27	8.24295	2	2	3	0.201738	2.52482e-05	10	1	1	2	1	1	0	2	0	2	0	1.22222	0.289507	0.481937	Red
WP_013946396.1	MULTISPECIES: response regulator [Hyphomicrobium]	5.03427	14336.6	F218324	Q07525-C10	127.46	24.2188	2	2	2	0.697517	8.72967e-05	10	1	0	1	2	2	0	1	0	1	2	1.22222	0.289507	0.471362	Red
WP_013945948.1	MULTISPECIES: CoA transferase [Hyphomicrobium]	5.25362	41457.5	F218321	Q07522-C7	91.81	5.52764	2	2	2	0.241211	3.01884e-05	10	1	1	2	1	1	1	2	0	0	1	1.22222	0.289507	0.38153	Red
WP_072385864.1	glycerol-3-phosphate dehydrogenase [Hyphomicrobium sp. CS1BSMeth3]	7.25173	55110.9	F218320	Q07521-C6	62.93	2.7668	2	2	2	0.181452	2.27094e-05	10	2	0	1	2	1	2	0	0	1	1	1.22222	0.289507	0.471362	Red
WP_013948551.1	amine oxidase [Hyphomicrobium sp. MC1]	6.08186	47887.3	F218319	Q07520-C5	634.04	31.1778	13	13	16	3.77971	0.000473044	181	18	22	21	19	20	21	18	12	15	15	1.22093	0.287981	0.0678514	Red
WP_013950535.1	MULTISPECIES: 2-polyprenylphenol 6-hydroxylase [Hyphomicrobium]	8.77184	58561	F218317	Q07518-C3	772.19	34.5283	17	11	20	2.93711	0.000367589	172	21	17	22	21	14	19	16	12	19	11	1.21951	0.286304	0.152112	Red
WP_013949964.1	MULTISPECIES: FMN-binding glutamate synthase family protein [Hyphomicrobium]	6.68218	47400.5	F218317	Q07518-C3	369.92	17.0787	7	4	13	1.28691	0.000161061	61	8	8	7	6	5	6	6	3	5	7	1.21875	0.285402	0.157002	Red
WP_013946668.1	hypothetical protein [Hyphomicrobium sp. MC1]	4.60085	31089.2	F218317	Q07518-C3	378.95	32.526	7	7	7	1.96209	0.000245563	61	6	6	8	8	6	4	9	4	6	4	1.21875	0.285402	0.249355	Red
WP_013948352.1	MULTISPECIES: DUF1989 domain-containing protein [Hyphomicrobium]	5.92703	86516.9	F218317	Q07518-C3	549.42	17.4968	10	8	12	0.95935	0.000120066	83	9	6	12	11	8	7	7	8	6	9	1.21429	0.280108	0.181264	Red
WP_013948538.1	MULTISPECIES: formate dehydrogenase-N subunit alpha [Hyphomicrobium]	6.07036	91901.6	F218317	Q07518-C3	216.15	8.64799	5	2	6	0.228505	2.85982e-05	21	2	1	5	2	2	1	2	2	2	2	1.21429	0.280108	0.437292	Red
WP_013948500.1	MULTISPECIES: biotin--[acetyl-CoA-carboxylase] ligase [Hyphomicrobium]	4.96915	27080.1	F218315	Q07517-C2	206.18	20.2335	3	3	3	0.775478	9.70538e-05	21	2	3	3	2	2	2	2	2	2	1	1.21429	0.280108	0.0958183	Red
WP_024275506.1	NAD(P)H-quinone oxidoreductase [Hyphomicrobium sp. 802]	6.25295	34731.4	F218318	Q07519-C4	587.57	34.4411	10	7	12	3.33992	0.000418002	116	12	12	12	15	13	12	11	6	13	10	1.21053	0.275634	0.125839	Red
WP_013947158.1	MULTISPECIES: GDP-L-fucose synthase [Hyphomicrobium]	7.66378	34950.1	F218315	Q07517-C2	182.69	13.8801	4	4	6	0.915591	0.000114589	32	3	5	3	4	3	4	4	1	4	1	1.21053	0.275634	0.374879	Red
WP_013947207.1	MULTISPECIES: polyamine ABC transporter substrate-binding protein [Hyphomicrobium]	5.71765	41563	F218318	Q07519-C4	1468.5	69.6237	24	24	27	11.1397	0.00139417	463	57	45	45	58	49	42	43	30	54	40	1.21028	0.275341	0.0985654	Red
WP_013946729.1	MULTISPECIES: tyrosine--tRNA ligase [Hyphomicrobium]	5.97477	46035.5	F218318	Q07519-C4	958.505	39.9522	17	16	23	4.14897	0.000519258	191	24	19	17	27	18	25	20	12	20	9	1.20879	0.273565	0.313799	Red
WP_013950350.1	MULTISPECIES: hypothetical protein [Hyphomicrobium]	9.3238	22624.8	F218318	Q07519-C4	301.23	35.2657	5	5	8	1.90057	0.000237863	43	4	4	5	5	6	4	3	2	4	6	1.20833	0.273018	0.234881	Red
WP_013945686.1	MULTISPECIES: 2'-deoxycytidine 5'-triphosphate deaminase [Hyphomicrobium]	6.95847	40575.3	F218320	Q07521-C6	658.25	40.3743	12	12	13	3.00676	0.000376306	122	14	12	15	16	10	16	10	6	13	10	1.2	0.263034	0.267918	Red
WP_013947820.1	MULTISPECIES: NAD(P)/FAD-dependent oxidoreductase [Hyphomicrobium]	8.06224	47929.7	F218320	Q07521-C6	170.51	12.6411	4	4	8	0.479869	6.00573e-05	23	4	2	2	2	3	4	1	1	3	1	1.2	0.263034	0.449944	Red
WP_013947761.1	MULTISPECIES: GatB/YqeY domain-containing protein [Hyphomicrobium]	9.04665	15301	F218319	Q07520-C5	323.44	46.8966	5	5	6	2.94098	0.000368073	45	4	5	6	4	6	4	4	4	3	5	1.2	0.263034	0.109455	Red
WP_013948813.1	MULTISPECIES: acetyl-CoA carboxylase biotin carboxyl carrier protein [Hyphomicrobium]	5.54503	16774.7	F218314	Q07516-C1	297.3	44.4444	5	5	5	5.30562	0.000664016	89	12	9	8	9	11	8	7	8	8	9	1.2	0.263034	0.0700463	Red
WP_024275473.1	transcriptional repressor [Hyphomicrobium sp. 802]	8.89723	14931.6	F218318	Q07519-C4	288.08	38.2353	5	5	5	3.01375	0.000377181	45	2	4	5	8	6	5	5	2	3	5	1.2	0.263034	0.426927	Red
WP_013949518.1	MULTISPECIES: glutamine synthetase [Hyphomicrobium]	5.36413	53788.1	F218315	Q07517-C2	222.81	8.28157	5	5	5	0.63211	7.91108e-05	34	4	5	3	3	4	4	4	2	3	2	1.2	0.263034	0.208424	Red
WP_024275061.1	MULTISPECIES: zinc metalloprotease HtpX [Hyphomicrobium]	7.10425	34248.4	F218318	Q07519-C4	171.88	13.2308	3	3	4	0.992746	0.000124246	34	4	2	3	5	5	3	4	0	4	4	1.2	0.263034	0.434978	Red
WP_013946196.1	cysteine hydrolase [Hyphomicrobium sp. MC1]	5.58838	21181.8	F218314	Q07516-C1	126.73	14.5729	3	3	3	1.08584	0.000135897	23	4	1	3	3	2	2	1	2	3	2	1.2	0.263034	0.352146	Red
WP_013946267.1	MULTISPECIES: hypothetical protein [Hyphomicrobium]	5.28362	17299	F218318	Q07519-C4	69.32	16.1074	2	2	3	0.693681	8.68166e-05	12	2	1	1	2	1	1	2	1	1	0	1.2	0.263034	0.348359	Red
WP_013945954.1	MULTISPECIES: zinc-finger domain-containing protein [Hyphomicrobium]	4.79883	8809.21	F218319	Q07520-C5	69.5	38.75	2	2	2	1.36221	0.000170485	12	2	1	1	1	2	1	1	1	1	1	1.2	0.263034	0.177808	Red
WP_013947297.1	MULTISPECIES: hypothetical protein [Hyphomicrobium]	4.81002	32903.7	F218319	Q07520-C5	91.41	8.9701	2	2	2	0.364701	4.56436e-05	12	2	0	2	1	2	1	1	1	1	1	1.2	0.263034	0.373901	Red
WP_015596517.1	amidase [Hyphomicrobium denitrificans]	5.11759	46977	F218318	Q07519-C4	171.91	6.04027	2	2	2	0.255444	3.19697e-05	12	1	2	0	2	2	1	1	1	0	2	1.2	0.263034	0.456533	Red
WP_013949921.1	flagellar hook-associated protein FlgK [Hyphomicrobium sp. MC1]	4.37338	50098.8	F218318	Q07519-C4	147.53	4.93827	2	2	2	0.239527	2.99776e-05	12	1	2	1	2	1	1	1	1	1	1	1.2	0.263034	0.177808	Red
WP_013216261.1	adenosylhomocysteinase [Hyphomicrobium denitrificans]	5.99404	51488.2	F218324	Q07525-C10	975.59	25.7996	16	2	2	0.233063	2.91687e-05	12	1	0	3	1	2	0	0	0	1	4	1.2	0.263034	0.679348	Red
WP_072384946.1	alanine--tRNA ligase [Hyphomicrobium sp. CS1BSMeth3]	6.18742	95929.2	F218323	Q07524-C9	363.22	7.64045	8	1	2	0.125092	1.56557e-05	12	2	1	1	1	2	1	1	1	1	1	1.2	0.263034	0.177808	Red
WP_024275898.1	MULTISPECIES: cysteine--tRNA ligase [Hyphomicrobium]	5.54427	51792.4	F218321	Q07522-C7	707.91	41.791	14	14	15	2.39417	0.000299639	124	12	14	17	12	13	13	14	9	9	11	1.19672	0.259087	0.120174	Red
WP_013946751.1	MULTISPECIES: epimerase [Hyphomicrobium]	9.75773	23175.2	F218318	Q07519-C4	359.615	51.1737	8	8	9	2.97732	0.000372622	69	7	7	7	10	7	6	7	5	7	6	1.19444	0.25634	0.0900184	Red
WP_013950280.1	MULTISPECIES: SAM-dependent methyltransferase [Hyphomicrobium]	5.19831	29204.8	F218318	Q07519-C4	646.94	46.0967	10	10	13	3.93771	0.000492818	115	14	9	11	14	15	9	12	5	14	12	1.19298	0.254573	0.290311	Red
WP_013948043.1	amino acid ABC transporter substrate-binding protein [Hyphomicrobium sp. MC1]	4.86032	37309.9	F218320	Q07521-C6	625.61	42.8986	10	10	12	2.78747	0.000348861	104	16	11	9	12	9	12	9	8	10	8	1.19231	0.253757	0.224995	Red
WP_013947086.1	MULTISPECIES: methylmalonyl Co-A mutase-associated GTPase MeaB [Hyphomicrobium]	8.91839	33514	F218314	Q07516-C1	494.03	30.4615	7	6	9	1.4024	0.000175515	47	7	6	5	6	2	5	4	4	4	4	1.19231	0.253757	0.315042	Red
WP_013950158.1	MULTISPECIES: kinase/pyrophosphorylase [Hyphomicrobium]	6.14131	31696.7	F218318	Q07519-C4	215.49	17.3145	4	4	5	1.4828	0.000185578	47	6	6	4	7	3	5	4	3	5	4	1.19231	0.253757	0.271241	Red
WP_013946305.1	MULTISPECIES: UPF0262 family protein [Hyphomicrobium]	5.4315	18517.7	F218318	Q07519-C4	159.49	16.9697	3	3	4	1.94409	0.000243309	36	4	3	3	5	5	4	3	2	4	3	1.19048	0.251539	0.208424	Red
WP_013947803.1	MULTISPECIES: formaldehyde-activating enzyme [Hyphomicrobium]	5.18241	19370	F218315	Q07517-C2	215.3	20.1117	4	4	4	3.66547	0.000458746	71	8	6	5	11	9	8	6	3	8	7	1.18919	0.249978	0.351741	Red
WP_015597961.1	formaldehyde-activating enzyme [Hyphomicrobium denitrificans]	5.89232	17975.2	F218317	Q07518-C3	922.16	98.8235	12	1	13	106.87	0.0133751	1921	184	206	188	214	251	177	169	141	197	194	1.18686	0.247153	0.0690794	Red
WP_013950214.1	ubiquinone biosynthesis protein UbiH [Hyphomicrobium sp. MC1]	5.62314	43476.8	F218318	Q07519-C4	739.05	48.2927	13	12	15	2.73709	0.000342557	119	16	9	13	17	10	12	12	8	14	8	1.18644	0.24664	0.302163	Red
WP_013946387.1	glutamate synthase subunit beta [Hyphomicrobium sp. MC1]	7.92984	52527.7	F218320	Q07521-C6	1701.27	72.8601	30	26	31	6.09202	0.000762438	320	39	46	0	44	45	49	0	44	53	0	1.18543	0.245411	0.71724	Red
WP_013948786.1	MULTISPECIES: hypothetical protein [Hyphomicrobium]	7.84213	10419	F218324	Q07525-C10	258.05	60.8247	4	4	5	4.70293	0.000588587	49	4	7	4	6	6	6	5	4	1	6	1.18519	0.245112	0.396004	Red
WP_013949965.1	MULTISPECIES: type III glutamate--ammonia ligase [Hyphomicrobium]	5.63347	48296.8	F218317	Q07518-C3	1012.12	44.3678	16	14	21	3.99613	0.000500129	193	17	21	22	22	23	19	21	13	21	14	1.1828	0.242201	0.137897	Red
WP_013949419.1	FAD-binding oxidoreductase [Hyphomicrobium sp. MC1]	8.571	43666	F218315	Q07517-C2	423.23	23.3415	7	7	10	1.41987	0.000177701	62	7	8	6	6	7	8	7	2	7	4	1.18182	0.241008	0.358126	Red
WP_013945697.1	MULTISPECIES: hypothetical protein [Hyphomicrobium]	10.4772	8378.75	F218317	Q07518-C3	354.21	48.8095	6	6	7	13.1285	0.00164307	110	12	12	14	12	10	8	10	11	9	12	1.18182	0.241008	0.0684893	Red
WP_081741021.1	hypothetical protein [Hyphomicrobium sp. 802]	4.84217	97050.8	F218321	Q07522-C7	438.7	16.7585	8	2	7	0.144254	1.80539e-05	14	0	0	7	0	1	1	2	2	1	0	1.18182	0.241008	0.789581	Red
WP_013946015.1	alpha/beta hydrolase [Hyphomicrobium sp. MC1]	5.69205	29301	F218318	Q07519-C4	241.77	17.0455	4	4	6	1.29688	0.000162309	38	4	4	5	5	3	3	2	3	4	5	1.18182	0.241008	0.244584	Red
WP_041321146.1	DNA gyrase subunit A [Hyphomicrobium denitrificans]	5.17433	101075	F218322	Q07523-C8	992.5	19.214	18	0	3	0.138511	1.73351e-05	14	2	1	3	1	1	1	1	2	1	1	1.18182	0.241008	0.4062	Red
WP_013948812.1	MULTISPECIES: type II 3-dehydroquinate dehydratase [Hyphomicrobium]	5.90945	16348.5	F218324	Q07525-C10	141.13	27.1523	2	2	2	0.856346	0.000107175	14	3	2	0	2	1	3	0	0	1	2	1.18182	0.241008	0.619786	Red
WP_072395550.1	ribonuclease PH [Hyphomicrobium sp. CS1GBMeth3]	6.44622	25788.2	F218321	Q07522-C7	187.55	13.5021	3	2	2	0.542883	6.79437e-05	14	2	1	1	3	1	1	2	0	2	1	1.18182	0.241008	0.486132	Red
WP_013950192.1	pyridoxal kinase [Hyphomicrobium sp. MC1]	5.55812	29078.2	F218323	Q07524-C9	93.82	7.32601	2	2	2	0.481461	6.02565e-05	14	2	2	1	1	2	1	0	1	2	2	1.18182	0.241008	0.401229	Red
WP_013949360.1	MULTISPECIES: LysR family transcriptional regulator [Hyphomicrobium]	6.61455	33179.6	F218318	Q07519-C4	146.04	10.7843	2	2	2	0.421946	5.2808e-05	14	2	2	2	2	0	2	1	0	1	2	1.18182	0.241008	0.486132	Red
WP_015597255.1	ribonuclease E [Hyphomicrobium denitrificans]	4.92258	110521	F218323	Q07524-C9	1878.43	33.2004	30	0	2	0.126673	1.58536e-05	14	2	2	1	1	2	2	1	1	1	1	1.18182	0.241008	0.242876	Red
WP_013946640.1	MULTISPECIES: YebC/PmpR family DNA-binding transcriptional regulator [Hyphomicrobium]	5.34741	26676.5	F218320	Q07521-C6	516.18	51.004	10	7	12	4.76075	0.000595825	127	12	16	13	16	12	14	10	10	13	11	1.1746	0.232173	0.110714	Red
WP_013949747.1	electron transfer flavoprotein-ubiquinone oxidoreductase [Hyphomicrobium sp. MC1]	5.99445	60136.7	F218323	Q07524-C9	878.29	37.1429	16	16	19	2.5442	0.000318416	153	23	0	0	30	30	33	0	1	36	0	1.17333	0.230613	0.816966	Red
WP_013946815.1	signal peptidase I [Hyphomicrobium sp. MC1]	6.75482	28715.3	F218320	Q07521-C6	438.57	35.7143	9	3	12	4.94509	0.000618895	142	14	16	18	14	15	16	4	15	15	15	1.17143	0.228269	0.360554	Red
WP_013946567.1	MULTISPECIES: redox-regulated ATPase YchF [Hyphomicrobium]	5.1226	39617.3	F218314	Q07516-C1	1183.92	66.5753	20	17	24	6.15892	0.00077081	244	28	26	23	27	28	27	25	17	24	19	1.17094	0.227667	0.107238	Red
WP_013950471.1	MULTISPECIES: sensor histidine kinase [Hyphomicrobium]	7.15593	55742.7	F218314	Q07516-C1	347.34	15.1575	8	6	11	1.41723	0.000177371	79	10	9	9	8	7	8	9	6	7	6	1.17073	0.22741	0.108986	Red
WP_013948791.1	MULTISPECIES: ribosome biogenesis GTPase Der [Hyphomicrobium]	9.7586	53191.5	F218321	Q07522-C7	941.28	42.3313	19	15	22	4.136	0.000517634	220	23	25	24	21	26	22	24	15	20	20	1.16981	0.226276	0.079327	Red
WP_024275513.1	MULTISPECIES: dihydropteroate synthase [Hyphomicrobium]	5.47827	39237.2	F218318	Q07519-C4	506.55	29.9728	10	9	13	2.67603	0.000334915	105	12	10	10	13	12	10	11	8	11	8	1.16981	0.226276	0.0825891	Red
WP_035575627.1	aconitate hydratase AcnA [Hyphomicrobium sp. 802]	5.50593	97178.6	F218322	Q07523-C8	1869.16	44.3584	33	1	37	4.82617	0.000604012	469	45	48	48	54	58	56	49	2	56	53	1.16742	0.223325	0.521815	Red
WP_013946307.1	MULTISPECIES: Crp/Fnr family transcriptional regulator [Hyphomicrobium]	6.35058	25344.6	F218319	Q07520-C5	422.06	37.395	7	7	12	3.19595	0.000399985	81	8	7	9	10	10	7	7	7	9	7	1.16667	0.222392	0.0877185	Red
WP_024275801.1	hypothetical protein [Hyphomicrobium sp. 802]	4.96751	18296	F218318	Q07519-C4	318.11	51.2048	7	7	9	3.71667	0.000465154	68	6	5	4	12	10	9	4	2	9	7	1.16667	0.222392	0.578869	Red
WP_013948409.1	competence/damage-inducible protein A [Hyphomicrobium sp. MC1]	5.36321	26862	F218324	Q07525-C10	287.82	31.8548	5	5	8	1.07959	0.000135115	29	3	3	3	3	4	2	2	0	4	5	1.16667	0.222392	0.535772	Red
WP_013946715.1	MULTISPECIES: cold-shock protein [Hyphomicrobium]	6.53261	7398.61	F218320	Q07521-C6	204.36	60.8696	4	4	5	7.43383	0.00093037	55	7	6	5	7	5	6	5	4	5	5	1.16667	0.222392	0.109455	Red
WP_013950456.1	nucleoside deaminase [Hyphomicrobium sp. MC1]	6.51027	18314.4	F218318	Q07519-C4	145.52	26.0116	3	3	3	0.873631	0.000109338	16	1	2	1	3	2	2	1	1	2	1	1.16667	0.222392	0.401229	Red
WP_013950097.1	MULTISPECIES: hypothetical protein [Hyphomicrobium]	9.57085	12463.6	F218319	Q07520-C5	90.62	15.5172	2	1	3	0.240702	3.01247e-05	3	0	0	0	0	2	0	0	0	0	1	1.16667	0.222392	0.670716	Red
WP_013949678.1	MULTISPECIES: cupin [Hyphomicrobium]	5.57535	16044.1	F218323	Q07524-C9	59.05	7.38255	1	1	2	0.186985	2.34018e-05	3	0	1	0	0	1	0	0	0	1	0	1.16667	0.222392	0.545424	Red
WP_013948096.1	MULTISPECIES: hypothetical protein [Hyphomicrobium]	4.73759	17108.6	F218319	Q07520-C5	71.96	8.60927	1	1	2	0.175351	2.19458e-05	3	0	1	0	0	1	0	0	0	1	0	1.16667	0.222392	0.545424	Red
WP_013947212.1	DUF1109 domain-containing protein [Hyphomicrobium sp. MC1]	7.83011	22753.4	F218319	Q07520-C5	36.62	3.28638	1	1	2	0.131848	1.65013e-05	3	0	0	0	0	2	0	1	0	0	0	1.16667	0.222392	0.670716	Red
WP_013216188.1	hypothetical protein [Hyphomicrobium denitrificans]	8.95903	34359.9	F218314	Q07516-C1	91.26	5.01567	2	1	2	0.0873111	1.09273e-05	3	1	1	0	0	0	0	0	1	0	0	1.16667	0.222392	0.545424	Red
WP_013947393.1	endoglucanase, partial [Hyphomicrobium sp. MC1]	5.63873	39257.7	F218318	Q07519-C4	58.22	3.06407	1	1	2	0.0764182	9.564e-06	3	0	0	0	1	1	0	1	0	0	0	1.16667	0.222392	0.545424	Red
WP_013949885.1	MULTISPECIES: ABC transporter ATP-binding protein [Hyphomicrobium]	6.42649	40120.2	F218324	Q07525-C10	35.8	5.52486	1	1	2	0.0747754	9.35839e-06	3	0	0	1	0	1	0	0	0	0	1	1.16667	0.222392	0.545424	Red
WP_013949318.1	MULTISPECIES: RNA methyltransferase [Hyphomicrobium]	9.64768	40397.1	F218323	Q07524-C9	29.88	2.69542	1	1	2	0.0742627	9.29423e-06	3	0	1	0	1	0	0	0	0	1	0	1.16667	0.222392	0.545424	Red
WP_013214345.1	two-component sensor histidine kinase [Hyphomicrobium denitrificans]	8.5641	46553.7	F218314	Q07516-C1	93.09	3.27103	2	2	2	0.0644417	8.0651e-06	3	2	0	0	0	0	0	0	1	0	0	1.16667	0.222392	0.670716	Red
WP_045835642.1	outer membrane protein assembly factor BamA [Hyphomicrobium sp. 99]	5.22136	86869.1	F218322	Q07523-C8	561.305	11.8388	13	0	2	0.0345347	4.32214e-06	3	1	0	0	1	0	0	1	0	0	0	1.16667	0.222392	0.545424	Red
WP_072377395.1	DNA-directed RNA polymerase subunit beta [Hyphomicrobium sp. NDB2Meth4]	5.20848	154893	F218322	Q07523-C8	3073.37	32.3232	48	2	2	0.0193682	2.42399e-06	3	1	0	0	0	1	0	0	1	0	0	1.16667	0.222392	0.545424	Red
WP_013950299.1	MULTISPECIES: nucleotide exchange factor GrpE [Hyphomicrobium]	5.11325	23050.8	F218319	Q07520-C5	685.03	64.3192	13	13	16	9.24047	0.00115648	213	22	20	22	25	26	19	17	16	22	24	1.16505	0.22039	0.108473	Red
WP_013948380.1	alanine dehydrogenase [Hyphomicrobium sp. MC1]	6.33223	39171.5	F218315	Q07517-C2	1302	59.0909	21	14	22	12.841	0.00160709	503	49	57	55	56	54	51	58	20	59	44	1.16456	0.219781	0.339525	Red
WP_013947580.1	MULTISPECIES: DUF1311 domain-containing protein [Hyphomicrobium]	5.46473	15285.5	F218319	Q07520-C5	359.62	57.8571	7	7	8	4.57949	0.000573139	70	8	7	7	8	8	7	6	5	8	6	1.16216	0.216811	0.0801188	Red
WP_013948310.1	deoxyguanosinetriphosphate triphosphohydrolase [Hyphomicrobium sp. MC1]	6.31378	45164.1	F218318	Q07519-C4	247.43	14.9144	6	6	8	1.26206	0.000157952	57	6	5	6	7	7	8	6	1	6	5	1.16129	0.215729	0.449761	Red
WP_013950234.1	MULTISPECIES: 4-hydroxy-tetrahydrodipicolinate reductase [Hyphomicrobium]	6.53052	26956.2	F218317	Q07518-C3	845.25	70.0375	14	14	16	6.19524	0.000775356	167	18	17	20	18	17	17	16	10	19	15	1.15854	0.212304	0.164587	Red
WP_013947208.1	MULTISPECIES: polyamine ABC transporter ATP-binding protein [Hyphomicrobium]	6.29011	43634.4	F218318	Q07519-C4	402.21	25.1889	7	3	10	1.65007	0.000206512	72	8	7	7	8	9	8	7	5	7	6	1.15789	0.211504	0.097653	Red
WP_013946495.1	FAD-dependent oxidoreductase [Hyphomicrobium sp. MC1]	5.7745	59151.6	F218323	Q07524-C9	313.89	15.8929	6	6	8	0.524077	6.559e-05	31	4	4	4	2	3	5	0	3	6	0	1.15789	0.211504	0.665389	Red
WP_024276364.1	ABC transporter ATP-binding protein [Hyphomicrobium sp. 802]	6.79019	34146.3	F218318	Q07519-C4	208.78	15.5844	4	4	5	0.907859	0.000113622	31	4	3	3	4	3	3	3	2	3	3	1.15789	0.211504	0.0958183	Red
WP_013946562.1	S-methyl-5-thioribose-1-phosphate isomerase [Hyphomicrobium sp. MC1]	5.70344	39096.4	F218318	Q07519-C4	251.38	15.847	5	5	5	0.792912	9.92357e-05	31	3	3	3	5	3	3	3	3	3	2	1.15789	0.211504	0.229183	Red
WP_045837471.1	electron transfer flavoprotein subunit beta/FixA family protein [Hyphomicrobium sp. 99]	8.5639	26871.8	F218315	Q07517-C2	650.51	38.6454	11	1	3	2.67939	0.000335334	72	7	9	7	8	8	7	7	5	8	6	1.15789	0.211504	0.097653	Red
WP_013946265.1	leucyl aminopeptidase [Hyphomicrobium sp. MC1]	5.50843	49494.6	F218314	Q07516-C1	848.98	46.3983	15	15	16	3.45492	0.000432396	171	19	20	17	20	16	16	23	9	16	15	1.15476	0.207595	0.321498	Red
WP_013950482.1	MULTISPECIES: electron transfer flavoprotein subunit alpha [Hyphomicrobium]	4.99323	31815.9	F218317	Q07518-C3	1082.84	62.1019	17	9	17	11.5351	0.00144366	367	42	36	34	43	42	34	38	24	39	35	1.15429	0.207	0.138352	Red
WP_013948281.1	DUF937 domain-containing protein [Hyphomicrobium sp. MC1]	10.2159	30170.1	F218318	Q07519-C4	403.04	43.686	6	3	7	2.45276	0.000306971	74	8	6	7	12	7	6	6	3	12	7	1.15385	0.206451	0.525619	Red
WP_013950290.1	MULTISPECIES: tRNA (guanosine(37)-N1)-methyltransferase TrmD [Hyphomicrobium]	5.47925	26326.8	F218319	Q07520-C5	203.31	24.3802	4	4	4	0.683714	8.55692e-05	18	2	1	0	3	4	3	0	0	3	2	1.15385	0.206451	0.693818	Red
WP_013949405.1	MULTISPECIES: molybdate ABC transporter substrate-binding protein [Hyphomicrobium]	7.80031	28679.3	F218315	Q07517-C2	162.28	16.3569	3	3	3	0.62763	7.85501e-05	18	2	3	1	2	2	2	2	1	2	1	1.15385	0.206451	0.348359	Red
WP_013948232.1	MULTISPECIES: HAMP domain-containing protein [Hyphomicrobium]	5.85961	49482.2	F218323	Q07524-C9	204.41	7.50552	3	3	3	0.363767	4.55267e-05	18	2	2	2	2	2	1	2	1	3	1	1.15385	0.206451	0.373901	Red
WP_013947101.1	MULTISPECIES: ketol-acid reductoisomerase [Hyphomicrobium]	6.17587	37138.9	F218320	Q07521-C6	1535.81	76.9912	29	22	32	18.2289	0.0022814	677	72	70	74	75	72	70	69	51	69	55	1.15361	0.206149	0.0719393	Red
WP_013948477.1	acyl-ACP--UDP-N-acetylglucosamine O-acyltransferase [Hyphomicrobium sp. MC1]	6.05278	28008.1	F218317	Q07518-C3	666.79	66.791	10	10	12	6.17679	0.000773046	173	20	19	21	18	15	16	15	12	19	18	1.15294	0.205319	0.143931	Red
WP_013948304.1	MULTISPECIES: twin-arginine translocase TatA/TatE family subunit [Hyphomicrobium]	8.08728	7420.95	F218320	Q07521-C6	298.79	42.6471	5	5	5	11.9931	0.00150097	89	11	9	9	11	8	9	9	7	8	8	1.15217	0.204358	0.0900184	Red
WP_013948293.1	MULTISPECIES: preprotein translocase subunit YajC [Hyphomicrobium]	9.51615	12169.5	F218317	Q07518-C3	481.845	38.3929	7	7	7	13.1476	0.00164547	160	14	16	16	19	21	17	16	11	14	16	1.1519	0.204014	0.181633	Red
WP_013947220.1	MULTISPECIES: elongation factor P [Hyphomicrobium]	5.26476	20993.6	F218314	Q07516-C1	519.14	61.3757	11	11	13	9.66963	0.00121019	203	22	24	22	21	20	23	16	14	21	20	1.15152	0.203533	0.150513	Red
WP_051463114.1	quinone-dependent dihydroorotate dehydrogenase [Hyphomicrobium sp. 802]	9.40763	39121.9	F218323	Q07524-C9	749.18	51.5068	13	13	16	4.14091	0.000518249	162	18	20	17	19	13	19	19	8	20	9	1.15	0.201634	0.44567	Red
WP_013949795.1	MULTISPECIES: ABC transporter ATP-binding protein [Hyphomicrobium]	6.98832	26829.4	F218318	Q07519-C4	296.64	38.4	6	4	8	1.22999	0.000153938	33	4	0	4	7	3	3	1	3	4	4	1.15	0.201634	0.648526	Red
WP_024275356.1	pilus assembly protein CpaD [Hyphomicrobium sp. 802]	7.71863	26479	F218318	Q07519-C4	262.33	34.8178	5	5	5	1.24627	0.000155975	33	0	4	4	6	4	4	4	3	4	0	1.15	0.201634	0.644483	Red
WP_013949731.1	MULTISPECIES: nucleoside-diphosphate kinase [Hyphomicrobium]	6.75834	15488	F218318	Q07519-C4	783.4	77.1429	14	14	14	38.8687	0.00486455	602	64	63	56	77	62	66	49	53	57	55	1.14737	0.198329	0.0975677	Red
WP_013948294.1	MULTISPECIES: DUF815 domain-containing protein [Hyphomicrobium]	5.6305	31347.1	F218323	Q07524-C9	546.86	40.3509	11	3	14	4.33853	0.000542981	136	16	10	18	18	11	13	16	7	16	11	1.14706	0.197939	0.431135	Red
WP_013947661.1	MULTISPECIES: amidophosphoribosyltransferase [Hyphomicrobium]	5.94185	54257.8	F218322	Q07523-C8	522.48	21.9758	8	8	12	1.16112	0.000145319	63	5	7	10	4	8	4	5	12	4	4	1.14706	0.197939	0.613325	Red
WP_013948801.1	MULTISPECIES: SAM-dependent methyltransferase [Hyphomicrobium]	8.70544	34849.2	F218318	Q07519-C4	383.15	30.3125	8	7	11	1.80779	0.000226251	63	9	8	5	11	1	7	6	3	8	5	1.14706	0.197939	0.625892	Red
WP_092866895.1	elongation factor Tu [Hyphomicrobium facile]	5.89258	43912.7	F218314	Q07516-C1	2674.7	71.8905	37	1	3	1.77625	0.000222304	78	8	8	7	9	10	9	7	3	8	9	1.14634	0.197037	0.367552	Red
WP_013950372.1	MULTISPECIES: PhoH family protein [Hyphomicrobium]	6.04746	36276	F218317	Q07518-C3	824.05	50	14	14	18	4.63116	0.000579605	168	17	18	21	21	13	16	21	12	18	11	1.14458	0.194816	0.344019	Red
WP_013948178.1	MULTISPECIES: 30S ribosomal protein S8 [Hyphomicrobium]	9.85736	14593.7	F218315	Q07517-C2	763.59	82.5758	13	6	15	20.8994	0.00261563	305	31	35	30	35	32	28	26	25	29	34	1.14286	0.192645	0.0607037	Red
WP_013947678.1	MULTISPECIES: YicC family protein [Hyphomicrobium]	5.41586	32407	F218317	Q07518-C3	611.14	40.8784	10	10	14	3.39432	0.000424811	110	11	10	13	13	12	11	11	6	12	11	1.14286	0.192645	0.235056	Red
WP_013946590.1	methyltransferase domain-containing protein [Hyphomicrobium sp. MC1]	8.60822	27268.9	F218319	Q07520-C5	519.5	46.1224	9	9	12	3.48382	0.000436012	95	12	8	7	13	11	9	7	10	9	9	1.14286	0.192645	0.312574	Red
WP_013950519.1	MULTISPECIES: glycoside hydrolase family 5 [Hyphomicrobium]	6.32636	37334.8	F218323	Q07524-C9	477.74	27.9762	8	8	11	2.14277	0.000268176	80	7	7	9	10	10	7	9	5	9	7	1.14286	0.192645	0.269154	Red
WP_050976893.1	MULTISPECIES: hypothetical protein [Hyphomicrobium]	7.60326	11166.4	F218324	Q07525-C10	340.2	62.6263	7	7	8	9.85094	0.00123288	110	9	12	12	12	14	11	12	4	12	12	1.14286	0.192645	0.397291	Red
WP_013950544.1	MULTISPECIES: rhodanese-like domain-containing protein [Hyphomicrobium]	5.5206	16277.3	F218319	Q07520-C5	222.66	37.415	5	5	5	2.15024	0.000269109	35	3	3	4	3	6	4	2	3	3	4	1.14286	0.192645	0.415914	Red
WP_013950037.1	MULTISPECIES: ATP-dependent dethiobiotin synthetase BioD [Hyphomicrobium]	6.0699	22963.3	F218315	Q07517-C2	240.94	39.5349	4	3	5	1.52417	0.000190756	35	3	5	3	4	4	4	3	2	3	4	1.14286	0.192645	0.289672	Red
WP_013950444.1	MULTISPECIES: DNA-binding response regulator [Hyphomicrobium]	5.9804	25140.9	F218318	Q07519-C4	197.71	20.8511	4	4	5	0.795516	9.95616e-05	20	2	1	1	4	3	2	2	2	2	1	1.14286	0.192645	0.545431	Red
WP_013945966.1	MULTISPECIES: ethanolamine ammonia-lyase [Hyphomicrobium]	5.15808	80819.7	F218318	Q07519-C4	158.01	8.51351	4	4	5	0.247464	3.0971e-05	20	1	2	2	4	2	1	2	4	1	1	1.14286	0.192645	0.61408	Red
WP_013948614.1	MULTISPECIES: hypothetical protein [Hyphomicrobium]	10.8595	11845.5	F218317	Q07518-C3	181.79	38.0531	4	4	4	2.95471	0.000369792	35	5	3	5	4	2	4	3	2	3	4	1.14286	0.192645	0.415914	Red
WP_013949313.1	MULTISPECIES: cytochrome c [Hyphomicrobium]	6.59426	25679.7	F218324	Q07525-C10	150.72	14.6552	3	3	4	1.36295	0.000170577	35	3	4	3	5	4	4	3	2	3	4	1.14286	0.192645	0.289672	Red
WP_013949877.1	MULTISPECIES: DUF302 domain-containing protein [Hyphomicrobium]	5.07767	14181.3	F218319	Q07520-C5	78.35	17.5573	2	2	4	0.352577	4.41262e-05	5	0	0	0	1	2	0	0	0	1	1	1.14286	0.192645	0.683316	Red
WP_013946945.1	DUF72 domain-containing protein [Hyphomicrobium sp. MC1]	9.57167	30621.9	F218314	Q07516-C1	75.83	7.91367	2	2	4	0.163282	2.04353e-05	5	2	0	0	1	0	0	0	0	2	0	1.14286	0.192645	0.73281	Red
WP_013949402.1	MULTISPECIES: ModE family transcriptional regulator [Hyphomicrobium]	9.65289	14447.5	F218315	Q07517-C2	126.39	30	3	3	3	1.38432	0.000173252	20	1	3	3	2	2	2	1	2	2	2	1.14286	0.192645	0.38153	Red
WP_013947844.1	MULTISPECIES: peroxiredoxin [Hyphomicrobium]	5.22254	13373.5	F218314	Q07516-C1	54.25	13.6	2	2	3	0.373874	4.67917e-05	5	2	1	0	0	0	0	0	0	0	2	1.14286	0.192645	0.73281	Red
WP_013946730.1	MULTISPECIES: anhydro-N-acetylmuramic acid kinase [Hyphomicrobium]	5.12398	40078.5	F218320	Q07521-C6	85.51	7.38786	1	1	3	0.124755	1.56136e-05	5	0	1	0	1	1	1	0	0	1	0	1.14286	0.192645	0.579584	Red
WP_013947083.1	MULTISPECIES: glutamate synthase [Hyphomicrobium]	4.48635	8954.95	F218318	Q07519-C4	114.15	37.5	2	2	2	2.2334	0.000279518	20	2	2	2	3	2	2	2	1	2	2	1.14286	0.192645	0.195016	Red
WP_013947662.1	MULTISPECIES: colicin V production protein [Hyphomicrobium]	8.88972	23027.4	F218318	Q07519-C4	66.75	8.05687	2	2	2	0.86853	0.000108699	20	3	2	2	3	1	1	2	1	3	2	1.14286	0.192645	0.471362	Red
WP_013949970.1	ribulose-phosphate 3-epimerase [Hyphomicrobium sp. MC1]	5.71919	23791.6	F218324	Q07525-C10	161.84	18.9427	2	2	2	0.840634	0.000105208	20	2	2	2	1	4	2	2	0	3	2	1.14286	0.192645	0.579584	Red
WP_013215125.1	cysteine desulfuration protein SufE [Hyphomicrobium denitrificans]	4.84611	15587.9	F218318	Q07519-C4	71.36	14.7887	2	1	2	0.320762	4.01445e-05	5	0	0	0	2	1	0	1	0	0	1	1.14286	0.192645	0.683316	Red
WP_013946328.1	MULTISPECIES: cob(I)yrinic acid a,c-diamide adenosyltransferase [Hyphomicrobium]	8.77864	22705	F218318	Q07519-C4	73.52	16.5049	2	2	2	0.220216	2.75608e-05	5	0	0	1	2	0	1	0	0	1	0	1.14286	0.192645	0.683316	Red
WP_013950363.1	hypothetical protein [Hyphomicrobium sp. MC1]	8.43467	25082.3	F218323	Q07524-C9	40.7	4.66102	1	1	2	0.199343	2.49485e-05	5	0	0	1	1	1	0	0	0	1	1	1.14286	0.192645	0.579584	Red
WP_013950366.1	tRNA (guanosine(46)-N7)-methyltransferase TrmB [Hyphomicrobium sp. MC1]	9.7035	25494.2	F218322	Q07523-C8	35.89	4.54545	1	1	2	0.196123	2.45454e-05	5	1	0	1	0	1	1	0	1	0	0	1.14286	0.192645	0.579584	Red
WP_020085119.1	GTPase ObgE [Hyphomicrobium zavarzinii]	6.77286	36947.3	F218315	Q07517-C2	81.8	8.67052	2	2	2	0.135328	1.69367e-05	5	0	3	0	0	0	0	0	1	0	1	1.14286	0.192645	0.769391	Red
WP_013946997.1	MULTISPECIES: tRNA preQ1(34) S-adenosylmethionine ribosyltransferase-isomerase QueA [Hyphomicrobium]	5.71372	39524.2	F218320	Q07521-C6	95.51	6.26703	2	2	2	0.126505	1.58325e-05	5	1	2	0	0	0	2	0	0	0	0	1.14286	0.192645	0.73281	Red
WP_013948407.1	MULTISPECIES: hypothetical protein [Hyphomicrobium]	11.3517	42437.1	F218314	Q07516-C1	97.99	5.28967	2	2	2	0.117821	1.47458e-05	5	2	0	0	1	0	1	0	0	1	0	1.14286	0.192645	0.683316	Red
WP_013946677.1	MULTISPECIES: DUF1217 domain-containing protein [Hyphomicrobium]	4.70165	79126.1	F218314	Q07516-C1	64.02	3.40136	2	2	2	0.0631903	7.90848e-06	5	2	0	1	0	0	0	1	0	0	1	1.14286	0.192645	0.683316	Red
WP_013946635.1	MULTISPECIES: type I glyceraldehyde-3-phosphate dehydrogenase [Hyphomicrobium]	6.55439	35760.7	F218320	Q07521-C6	2279.37	77.9762	33	33	36	24.0767	0.00301329	861	98	88	90	103	80	90	86	57	89	80	1.14005	0.189096	0.162959	Red
WP_013948169.1	MULTISPECIES: 30S ribosomal protein S13 [Hyphomicrobium]	10.6287	14233.8	F218318	Q07519-C4	674.215	77.6	16	2	20	16.5803	0.00207508	236	22	29	18	30	27	24	20	17	24	25	1.13913	0.187933	0.279186	Red
WP_013948368.1	MULTISPECIES: aspartate aminotransferase family protein [Hyphomicrobium]	6.19606	51234.9	F218318	Q07519-C4	1164.6	58.1345	19	9	22	5.81634	0.000727935	298	32	33	37	32	25	33	31	21	28	26	1.13889	0.187627	0.197214	Red
WP_013948350.1	MULTISPECIES: aminomethyl transferase family protein [Hyphomicrobium]	5.28735	41541.2	F218321	Q07522-C7	857.17	56	14	14	17	2.74427	0.000343454	114	8	12	14	20	7	11	15	5	12	10	1.13793	0.186413	0.591156	Red
WP_024275105.1	bifunctional demethylmenaquinone methyltransferase/2-methoxy-6-polyprenyl-1,4-benzoquinol methylase UbiE [Hyphomicrobium sp. 802]	6.13395	28543.5	F218323	Q07524-C9	801.02	63.5659	13	11	14	3.99391	0.000499852	114	14	10	12	13	12	11	8	7	16	11	1.13793	0.186413	0.387642	Red
WP_013948274.1	MULTISPECIES: phosphate acyltransferase PlsX [Hyphomicrobium]	6.67037	37650.7	F218323	Q07524-C9	675.33	51.9231	13	13	16	3.47935	0.000435453	131	14	17	12	16	11	13	13	9	16	10	1.13636	0.184425	0.316856	Red
WP_013950355.1	MULTISPECIES: glutamate racemase [Hyphomicrobium]	5.90234	30865.8	F218318	Q07519-C4	332.53	28.4698	6	6	9	1.19874	0.000150026	37	5	3	2	6	4	2	5	2	5	3	1.13636	0.184425	0.557321	Red
WP_013946178.1	(d)CMP kinase [Hyphomicrobium sp. MC1]	5.79862	22343.6	F218324	Q07525-C10	231.84	31.2796	4	4	6	1.65595	0.000207248	37	3	5	3	4	5	4	4	1	4	4	1.13636	0.184425	0.447669	Red
WP_013946955.1	MULTISPECIES: hypothetical protein [Hyphomicrobium]	5.09377	10313.4	F218315	Q07517-C2	382.27	69.4737	5	5	5	12.7019	0.00158968	131	14	15	13	15	13	12	12	9	12	16	1.13636	0.184425	0.191093	Red
WP_013947119.1	MULTISPECIES: CusA/CzcA family heavy metal efflux RND transporter [Hyphomicrobium]	8.77823	115103	F218322	Q07523-C8	486.58	9.83917	9	8	13	0.599465	7.50251e-05	69	6	4	11	4	12	6	8	12	3	3	1.13514	0.182864	0.689393	Red
WP_081740927.1	MULTISPECIES: DUF2092 domain-containing protein [Hyphomicrobium]	4.99926	28841.9	F218317	Q07518-C3	219.94	24.5353	4	4	4	2.39235	0.000299411	69	7	5	7	10	8	7	6	4	9	6	1.13514	0.182864	0.409444	Red
WP_013946276.1	MULTISPECIES: prephenate dehydratase [Hyphomicrobium]	5.45353	32681.7	F218314	Q07516-C1	859.44	53.7954	15	13	18	6.48682	0.000811847	212	27	20	21	24	21	18	23	13	25	20	1.13462	0.182203	0.292366	Red
WP_013950217.1	MULTISPECIES: 30S ribosomal protein S16 [Hyphomicrobium]	10.083	13686.3	F218319	Q07520-C5	629.895	58.871	11	11	12	15.4899	0.00193862	212	22	23	24	20	24	18	21	18	18	24	1.13462	0.182203	0.0900184	Red
WP_013946557.1	MULTISPECIES: S-methyl-5'-thioadenosine phosphorylase [Hyphomicrobium]	5.86579	31592	F218314	Q07516-C1	800.15	59.3103	14	8	18	6.23575	0.000780426	197	22	19	18	23	23	22	18	13	23	16	1.13402	0.181447	0.266956	Red
WP_024275344.1	peptidase M75 [Hyphomicrobium sp. 802]	5.95719	38981.2	F218314	Q07516-C1	506.11	40.056	11	2	13	3.0271	0.000378852	118	18	4	18	14	9	12	17	11	13	2	1.13333	0.180572	0.674384	Red
WP_013946731.1	MULTISPECIES: alpha/beta hydrolase [Hyphomicrobium]	5.27202	28904.4	F218318	Q07519-C4	500.7	48.0769	8	8	9	4.08243	0.00051093	118	13	11	16	12	11	9	11	10	16	9	1.13333	0.180572	0.349629	Red
WP_013946425.1	MULTISPECIES: DUF374 domain-containing protein [Hyphomicrobium]	11.0362	26920.3	F218318	Q07519-C4	289	18.6235	5	5	5	2.00592	0.000251048	54	6	5	5	7	6	5	5	5	5	5	1.13333	0.180572	0.0993007	Red
WP_024275369.1	peptide deformylase [Hyphomicrobium sp. 802]	5.01255	18570.8	F218318	Q07519-C4	148.24	39.881	4	4	5	1.18465	0.000148263	22	3	2	1	4	2	2	2	2	2	2	1.13333	0.180572	0.476621	Red
WP_013948831.1	MULTISPECIES: RlmE family RNA methyltransferase [Hyphomicrobium]	9.2962	26864.9	F218314	Q07516-C1	138.03	16.6667	3	3	5	0.818912	0.00010249	22	3	0	2	4	3	3	2	0	3	2	1.13333	0.180572	0.659092	Red
WP_013949665.1	MULTISPECIES: YdcF family protein [Hyphomicrobium]	9.54575	23694.4	F218314	Q07516-C1	108.62	15.8879	3	1	3	0.928491	0.000116204	22	4	2	2	2	2	2	2	1	3	2	1.13333	0.180572	0.456533	Red
WP_013947773.1	MULTISPECIES: hypothetical protein [Hyphomicrobium]	9.56114	28379.5	F218319	Q07520-C5	132.03	14.5098	3	3	3	0.775208	9.702e-05	22	2	2	2	3	3	2	2	1	1	4	1.13333	0.180572	0.531755	Red
WP_013946250.1	MULTISPECIES: TetR/AcrR family transcriptional regulator [Hyphomicrobium]	6.51641	22363.6	F218314	Q07516-C1	694	71.9212	10	10	14	8.22765	0.00102972	184	19	16	18	23	22	17	20	12	21	16	1.13187	0.178706	0.276689	Red
WP_013950390.1	thioredoxin [Hyphomicrobium sp. MC1]	4.69583	32777.1	F218318	Q07519-C4	1021.84	54.9342	15	13	19	6.13234	0.000767483	201	21	20	17	27	22	18	20	14	25	17	1.13131	0.177998	0.319862	Red
WP_013948114.1	single-stranded-DNA-specific exonuclease RecJ [Hyphomicrobium sp. MC1]	6.29548	64467.7	F218321	Q07522-C7	491.3	19.3443	9	9	10	0.604954	7.57121e-05	39	0	7	5	4	5	8	10	0	0	0	1.13043	0.176878	0.819008	Red
WP_013949880.1	SDR family oxidoreductase [Hyphomicrobium sp. MC1]	5.96199	28139.9	F218321	Q07522-C7	485.13	25.7463	7	7	7	3.12723	0.000391384	88	7	9	10	11	10	8	10	6	8	9	1.13043	0.176878	0.241521	Red
WP_013946628.1	MULTISPECIES: hypothetical protein [Hyphomicrobium]	5.94656	37491.6	F218317	Q07518-C3	188.52	21.6374	5	5	6	1.04023	0.000130189	39	2	7	5	4	3	4	4	2	4	4	1.13043	0.176878	0.551795	Red
WP_024275305.1	hypothetical protein [Hyphomicrobium sp. 802]	6.58884	23298.9	F218320	Q07521-C6	497.955	40.6542	9	9	12	6.60977	0.000827235	154	17	15	14	17	19	17	14	10	16	15	1.12987	0.176157	0.219863	Red
WP_024276470.1	FAA hydrolase family protein [Hyphomicrobium sp. 802]	5.07966	30986.9	F218323	Q07524-C9	1049.08	45.7447	16	2	17	8.68109	0.00108647	269	29	25	26	34	29	1	33	26	36	30	1.12977	0.17603	0.623841	Red
WP_013946177.1	3-phosphoshikimate 1-carboxyvinyltransferase [Hyphomicrobium sp. MC1]	5.42337	46620.3	F218320	Q07521-C6	938.065	51.3453	17	3	18	4.03257	0.000504691	188	24	1	27	25	23	28	28	27	3	2	1.12903	0.175087	0.767048	Red
WP_013950500.1	MULTISPECIES: bifunctional 2-polyprenyl-6-hydroxyphenol methylase/3-demethylubiquinol 3-O-methyltransferase UbiG [Hyphomicrobium]	6.12864	27935.3	F218323	Q07524-C9	480.54	39.6078	7	7	8	2.00463	0.000250887	56	5	4	5	8	8	5	5	4	8	4	1.12903	0.175087	0.493274	Red
WP_013950323.1	MULTISPECIES: hypothetical protein [Hyphomicrobium]	3.99747	9756.54	F218318	Q07519-C4	313.1	26.6667	5	5	6	5.73974	0.000718348	56	5	7	5	9	4	6	5	2	7	6	1.12903	0.175087	0.537218	Red
WP_013950346.1	MULTISPECIES: cysteine synthase A [Hyphomicrobium]	6.48068	35117.8	F218317	Q07518-C3	1774.26	88.8889	26	19	28	20.1892	0.00252675	709	82	61	79	85	69	69	72	50	83	59	1.12722	0.172768	0.267699	Red
WP_013948045.1	cystathionine beta-lyase [Hyphomicrobium sp. MC1]	6.76703	42652.1	F218318	Q07519-C4	669.2	40.1015	11	11	12	3.30581	0.000413734	141	12	18	16	17	12	13	15	10	16	12	1.12676	0.172181	0.309386	Red
WP_015600001.1	30S ribosomal protein S15 [Hyphomicrobium denitrificans]	10.4707	10871.9	F218319	Q07520-C5	348.95	47.3118	7	3	9	12.9692	0.00162314	141	15	17	12	13	18	15	12	12	13	14	1.12676	0.172181	0.209794	Red
WP_013214405.1	MULTISPECIES: cold-shock protein [Hyphomicrobium]	9.29875	7562.88	F218317	Q07518-C3	545.47	80.8824	10	10	11	43.1053	0.00539477	326	33	35	34	33	38	29	27	28	33	36	1.12658	0.171953	0.0818852	Red
WP_013947555.1	MULTISPECIES: bifunctional UDP-N-acetylglucosamine diphosphorylase/glucosamine-1-phosphate N-acetyltransferase GlmU [Hyphomicrobium]	7.61716	47778.9	F218321	Q07522-C7	510.87	20.7506	8	8	12	1.56973	0.000196457	75	7	8	10	9	6	8	10	4	6	7	1.125	0.169925	0.440391	Red
WP_013950321.1	MULTISPECIES: organic hydroperoxide resistance protein [Hyphomicrobium]	6.89457	14089.3	F218318	Q07519-C4	255.3	49.2537	5	3	7	5.32318	0.000666214	75	8	6	5	12	9	6	6	6	9	8	1.125	0.169925	0.495507	Red
WP_013946274.1	MULTISPECIES: cytochrome c family protein [Hyphomicrobium]	6.9026	19941.2	F218319	Q07520-C5	223.01	24.8677	5	5	7	2.05604	0.000257321	41	4	5	2	5	6	5	3	3	5	3	1.125	0.169925	0.495647	Red
WP_013948546.1	MULTISPECIES: L-seryl-tRNA(Sec) selenium transferase [Hyphomicrobium]	5.86855	49680.4	F218317	Q07518-C3	281.14	13.2196	6	6	6	1.16746	0.000146112	58	6	6	8	6	5	7	6	4	6	4	1.125	0.169925	0.333074	Red
WP_013946339.1	MULTISPECIES: precorrin-4 C(11)-methyltransferase [Hyphomicrobium]	5.77286	27018.1	F218319	Q07520-C5	200.93	17.7866	3	3	5	0.888293	0.000111173	24	3	2	2	2	4	2	3	1	2	3	1.125	0.169925	0.486132	Red
WP_092868248.1	thymidylate synthase [Hyphomicrobium facile]	6.29604	29682.1	F218314	Q07516-C1	144.95	13.6364	3	3	5	0.808568	0.000101195	24	4	2	4	0	3	0	0	2	4	5	1.125	0.169925	0.760634	Red
WP_013947166.1	MULTISPECIES: hypothetical protein [Hyphomicrobium]	8.52934	14857.4	F218323	Q07524-C9	102.44	26.087	2	2	5	0.471146	5.89656e-05	7	0	1	1	1	1	1	0	0	2	0	1.125	0.169925	0.670716	Red
WP_024275022.1	non-canonical purine NTP pyrophosphatase, RdgB/HAM1 family [Hyphomicrobium sp. 802]	5.2047	31021.6	F218319	Q07520-C5	145.76	20.5479	4	4	5	0.225649	2.82408e-05	7	0	0	0	0	4	3	0	0	0	0	1.125	0.169925	0.846853	Red
WP_013946799.1	siroheme synthase [Hyphomicrobium sp. MC1]	5.16109	35989.8	F218321	Q07522-C7	182.33	17.0588	4	1	4	0.666856	8.34593e-05	24	2	3	2	3	3	3	1	2	4	1	1.125	0.169925	0.553046	Red
WP_013948230.1	hypothetical protein [Hyphomicrobium sp. MC1]	5.41392	56684.7	F218318	Q07519-C4	235.06	10.0746	4	2	4	0.423394	5.29893e-05	24	2	2	2	4	3	2	2	4	2	1	1.125	0.169925	0.545424	Red
WP_013946259.1	pilus assembly protein CpaD [Hyphomicrobium sp. MC1]	8.7882	26461.1	F218314	Q07516-C1	145.07	16.1943	3	3	3	0.26454	3.3108e-05	7	4	0	0	0	0	0	0	0	0	3	1.125	0.169925	0.846853	Red
WP_013950241.1	MULTISPECIES: hypothetical protein [Hyphomicrobium]	7.78605	29348.4	F218321	Q07522-C7	145.99	7.72201	2	2	3	0.238514	2.98508e-05	7	0	0	1	1	2	0	2	0	0	1	1.125	0.169925	0.724507	Red
WP_013946294.1	MULTISPECIES: O-methyltransferase [Hyphomicrobium]	4.85587	24112.4	F218314	Q07516-C1	107.16	15.8371	2	2	2	0.290307	3.63329e-05	7	2	1	1	0	0	1	0	1	0	1	1.125	0.169925	0.668428	Red
WP_013949937.1	MULTISPECIES: flagellar basal body L-ring protein FlgH [Hyphomicrobium]	5.91016	25960.2	F218324	Q07525-C10	76.23	11.0204	2	2	2	0.269644	3.37468e-05	7	1	1	1	1	0	0	0	0	1	2	1.125	0.169925	0.670716	Red
WP_013215468.1	indole-3-glycerol phosphate synthase TrpC [Hyphomicrobium denitrificans]	6.92023	28958.4	F218318	Q07519-C4	184.87	11.6105	3	0	2	0.241726	3.02529e-05	7	0	2	0	1	1	1	2	0	0	0	1.125	0.169925	0.724507	Red
WP_092869414.1	EF-P lysine aminoacylase GenX [Hyphomicrobium facile]	5.29563	39827.9	F218318	Q07519-C4	75.22	6.59026	2	1	2	0.175756	2.19965e-05	7	0	1	1	2	0	1	1	0	0	1	1.125	0.169925	0.668428	Red
WP_013948349.1	MULTISPECIES: DUF3445 domain-containing protein [Hyphomicrobium]	5.54897	40244.1	F218323	Q07524-C9	68.59	3.46821	1	1	2	0.173938	2.1769e-05	7	1	1	1	0	1	0	1	0	1	1	1.125	0.169925	0.545424	Red
WP_072390191.1	MFS transporter [Hyphomicrobium sp. CS1GBMeth3]	7.67416	70325.9	F218315	Q07517-C2	91.95	2.58359	2	1	2	0.0995366	1.24574e-05	7	1	2	0	0	1	3	0	0	0	0	1.125	0.169925	0.785832	Red
WP_013946672.1	MULTISPECIES: adenylosuccinate synthase [Hyphomicrobium]	6.06954	46824.7	F218317	Q07518-C3	2421.47	75.7576	39	27	44	14.5223	0.00181751	680	71	75	75	76	63	70	66	54	64	66	1.12308	0.167457	0.0576688	Red
WP_013950156.1	uroporphyrinogen decarboxylase [Hyphomicrobium sp. MC1]	6.64348	37899.8	F218318	Q07519-C4	336.24	18.2857	5	5	7	2.03167	0.000254271	77	8	8	9	9	7	7	6	7	9	7	1.12195	0.16601	0.146025	Red
WP_013948200.1	MULTISPECIES: 50S ribosomal protein L7/L12 [Hyphomicrobium]	5.15665	12918	F218314	Q07516-C1	517.47	49.6	9	5	10	12.8503	0.00160825	166	22	15	15	22	14	18	17	10	16	17	1.12048	0.164119	0.412377	Red
WP_013950159.1	MULTISPECIES: septum formation protein Maf [Hyphomicrobium]	4.8366	21864.4	F218323	Q07524-C9	337.79	41.8719	6	6	9	1.96667	0.000246135	43	7	3	4	3	6	4	4	2	6	4	1.12	0.163499	0.577041	Red
WP_013950139.1	hypothetical protein [Hyphomicrobium sp. MC1]	9.20066	19813.4	F218324	Q07525-C10	342.15	25.2632	5	5	6	2.17025	0.000271614	43	4	5	3	6	5	4	5	5	0	6	1.12	0.163499	0.625942	Red
WP_013949886.1	MULTISPECIES: ABC transporter [Hyphomicrobium]	5.07941	35901.7	F218320	Q07521-C6	285.57	28.483	7	7	9	2.20045	0.000275394	79	10	8	6	9	9	9	6	4	11	7	1.11905	0.162271	0.496416	Red
WP_013946532.1	MULTISPECIES: histidine biosynthesis protein [Hyphomicrobium]	10.2442	12671	F218319	Q07520-C5	836.51	61.7391	13	13	16	23.1237	0.00289401	293	31	30	26	32	36	29	25	24	31	29	1.11888	0.162057	0.143511	Red
WP_013950223.1	signal recognition particle-docking protein FtsY [Hyphomicrobium sp. MC1]	6.39199	38712.7	F218315	Q07517-C2	611.25	30.8943	11	7	14	2.9706	0.000371781	115	11	15	14	12	9	12	11	8	11	12	1.11864	0.161751	0.31543	Red
WP_024275066.1	MULTISPECIES: hypothetical protein [Hyphomicrobium]	5.6032	17369.8	F218323	Q07524-C9	389.78	56.6038	6	6	7	3.5694	0.000446723	62	5	7	6	7	8	5	6	2	9	7	1.11765	0.160465	0.552471	Red
WP_013946770.1	Holliday junction resolvase RuvX [Hyphomicrobium sp. MC1]	9.95632	18012.7	F218314	Q07516-C1	173.66	24.6988	4	4	6	1.44343	0.00018065	26	4	2	2	3	3	2	2	3	2	3	1.11765	0.160465	0.401229	Red
WP_013947937.1	MULTISPECIES: Lrp/AsnC family transcriptional regulator [Hyphomicrobium]	6.15634	18799.8	F218323	Q07524-C9	276.02	38.5542	5	5	5	1.38299	0.000173086	26	2	2	1	4	5	2	2	2	5	1	1.11765	0.160465	0.69969	Red
WP_013950059.1	MULTISPECIES: NYN domain-containing protein [Hyphomicrobium]	5.40876	20748.7	F218319	Q07520-C5	219.715	27.3224	4	3	4	1.25309	0.000156829	26	2	3	3	2	4	3	3	0	3	3	1.11765	0.160465	0.590033	Red
WP_045837462.1	2-polyprenylphenol 6-hydroxylase [Hyphomicrobium sp. 99]	7.90372	58378.9	F218314	Q07516-C1	340.81	14.3396	7	1	4	0.445366	5.57391e-05	26	3	4	2	3	2	4	3	2	2	1	1.11765	0.160465	0.546281	Red
WP_013950189.1	DsbE family thiol:disulfide interchange protein [Hyphomicrobium sp. MC1]	7.74986	21336.1	F218324	Q07525-C10	122.53	10.8911	2	2	2	1.21859	0.000152511	26	2	3	3	3	3	3	3	3	0	3	1.11765	0.160465	0.555542	Red
WP_013946130.1	methanol oxidation system protein MoxJ [Hyphomicrobium sp. MC1]	5.1727	33359.1	F218315	Q07517-C2	2019.48	70.8609	30	30	34	20.8939	0.00261494	697	71	75	74	78	70	63	60	60	78	68	1.11677	0.159328	0.0831317	Red
WP_013946005.1	MULTISPECIES: 50S ribosomal protein L20 [Hyphomicrobium]	11.3598	13933.8	F218318	Q07519-C4	475.73	43.2	8	8	9	8.39686	0.0010509	117	14	11	11	14	12	13	11	7	14	10	1.11667	0.159199	0.354484	Red
WP_013946302.1	MULTISPECIES: UDP-N-acetylglucosamine 1-carboxyvinyltransferase [Hyphomicrobium]	6.54299	45134	F218321	Q07522-C7	1222.67	56.5116	22	14	22	6.62472	0.000829106	299	33	31	34	31	29	32	37	22	28	22	1.11644	0.158904	0.316137	Red
WP_013946610.1	MULTISPECIES: pyridoxal phosphate-dependent aminotransferase [Hyphomicrobium]	6.47015	43236.3	F218318	Q07519-C4	1392.56	55.25	20	4	22	9.02021	0.00112891	390	41	38	44	47	36	39	39	26	41	39	1.1164	0.158857	0.231699	Red
WP_024274928.1	MULTISPECIES: acetyl-CoA carboxylase carboxyltransferase subunit alpha [Hyphomicrobium]	5.88803	34378.9	F218318	Q07519-C4	865.18	58.4127	16	16	17	5.55573	0.000695319	191	23	19	17	23	19	19	18	14	24	15	1.11579	0.158065	0.335916	Red
WP_024275047.1	tryptophan--tRNA ligase [Hyphomicrobium sp. 802]	5.93148	37811.5	F218319	Q07520-C5	876.36	45.5072	17	17	20	5.55387	0.000695086	210	19	22	20	24	26	18	17	17	27	20	1.11538	0.157541	0.32644	Red
WP_024276053.1	MULTISPECIES: HlyC/CorC family transporter [Hyphomicrobium]	4.77076	46288.6	F218318	Q07519-C4	341.47	26.097	6	6	9	0.972163	0.000121669	45	4	5	4	6	5	5	5	3	5	3	1.11538	0.157541	0.360802	Red
WP_013948223.1	MULTISPECIES: hypothetical protein [Hyphomicrobium]	4.5986	20584.7	F218318	Q07519-C4	317.69	32.6531	6	6	6	2.18609	0.000273596	45	5	5	4	8	2	6	4	2	6	3	1.11538	0.157541	0.646341	Red
WP_013948575.1	acyl-CoA dehydrogenase [Hyphomicrobium sp. MC1]	5.4933	61714.7	F218317	Q07518-C3	643.62	32.9372	12	11	15	2.2361	0.000279855	138	15	14	15	12	17	13	14	10	16	12	1.11429	0.156119	0.250888	Red
WP_013950533.1	MULTISPECIES: DUF1348 domain-containing protein [Hyphomicrobium]	6.91788	18594.2	F218319	Q07520-C5	430.93	61.5385	8	8	9	7.42166	0.000928846	138	15	14	14	16	14	14	14	11	12	14	1.11429	0.156119	0.0712251	Red
WP_013949981.1	MULTISPECIES: serine/threonine-protein phosphatase [Hyphomicrobium]	4.77373	27392	F218314	Q07516-C1	348.61	27.0992	5	5	7	2.33645	0.000292415	64	7	7	5	8	7	6	6	4	7	7	1.11429	0.156119	0.308386	Red
WP_013948563.1	MULTISPECIES: enoyl-[acyl-carrier-protein] reductase FabI [Hyphomicrobium]	6.08289	30210.2	F218323	Q07524-C9	1702.19	91.8728	24	21	25	13.8033	0.00172753	417	41	45	43	50	41	42	43	33	43	36	1.11386	0.15557	0.123264	Red
WP_013946530.1	MULTISPECIES: patatin [Hyphomicrobium]	9.16984	45298	F218315	Q07517-C2	514.96	34.0476	10	10	10	2.25176	0.000281815	102	11	15	9	9	10	12	9	5	12	10	1.11321	0.154723	0.501423	Red
WP_013946790.1	MULTISPECIES: DNA-binding response regulator [Hyphomicrobium]	6.43789	23440.1	F218318	Q07519-C4	295.74	29.1667	5	5	6	2.00511	0.000250946	47	4	4	4	6	7	4	5	3	5	5	1.11111	0.152003	0.449944	Red
WP_013948271.1	MULTISPECIES: MerR family transcriptional regulator [Hyphomicrobium]	10.6375	19321.5	F218319	Q07520-C5	196.93	34.6591	5	5	5	3.41588	0.000427509	66	6	7	7	8	7	6	4	7	7	7	1.11111	0.152003	0.272033	Red
WP_013947680.1	MULTISPECIES: 16S rRNA (adenine(1518)-N(6)/adenine(1519)-N(6))-dimethyltransferase RsmA [Hyphomicrobium]	9.02594	31709.9	F218319	Q07520-C5	145.49	10	3	1	5	0.283823	3.55214e-05	9	1	1	0	0	3	1	0	2	1	0	1.11111	0.152003	0.771705	Red
WP_013950425.1	MULTISPECIES: hypothetical protein [Hyphomicrobium]	9.61829	10424.1	F218320	Q07521-C6	107.85	31.4607	3	3	4	2.68609	0.000336173	28	2	3	4	3	3	3	3	1	2	4	1.11111	0.152003	0.527329	Red
WP_013216710.1	cell division ATP-binding protein FtsE [Hyphomicrobium denitrificans]	10.0415	24716.1	F218321	Q07522-C7	165.87	27.5229	4	4	4	0.364134	4.55727e-05	9	3	2	0	0	0	0	4	0	0	0	1.11111	0.152003	0.849664	Red
WP_013946207.1	MULTISPECIES: PTS fructose transporter subunit IIA [Hyphomicrobium]	4.82888	14041.5	F218318	Q07519-C4	221.08	42.8571	3	3	3	1.9941	0.000249568	28	2	3	3	5	2	3	1	3	3	3	1.11111	0.152003	0.573089	Red
WP_013949381.1	TetR/AcrR family transcriptional regulator [Hyphomicrobium sp. 802]	6.96348	23301.7	F218317	Q07518-C3	78.5	17.5926	2	2	3	0.386238	4.8339e-05	9	0	1	2	1	1	1	0	0	2	1	1.11111	0.152003	0.69409	Red
WP_013950109.1	MULTISPECIES: hypothetical protein [Hyphomicrobium]	8.59942	17376.8	F218317	Q07518-C3	125.48	12.1212	2	2	2	0.517931	6.48209e-05	9	0	1	2	1	1	1	0	1	0	2	1.11111	0.152003	0.69409	Red
WP_013947581.1	MULTISPECIES: DUF393 domain-containing protein [Hyphomicrobium]	8.53241	17441.8	F218318	Q07519-C4	103.98	10.4575	2	2	2	0.516001	6.45793e-05	9	1	0	0	2	2	2	0	0	1	1	1.11111	0.152003	0.740709	Red
WP_013950391.1	prolyl-tRNA synthetase associated domain-containing protein [Hyphomicrobium sp. MC1]	5.78324	17879.4	F218318	Q07519-C4	84.41	25.4545	2	2	2	0.503374	6.29989e-05	9	1	1	1	2	0	0	1	1	1	1	1.11111	0.152003	0.610104	Red
WP_013947073.1	MULTISPECIES: alpha/beta hydrolase [Hyphomicrobium]	6.4383	21335.8	F218322	Q07523-C8	75.05	14.9485	2	2	2	0.421826	5.2793e-05	9	2	0	0	1	2	1	0	2	1	0	1.11111	0.152003	0.740709	Red
WP_013950210.1	MULTISPECIES: hypothetical protein [Hyphomicrobium]	11.3153	21506.4	F218324	Q07525-C10	81.22	10.9375	2	2	2	0.418479	5.23741e-05	9	1	1	0	1	2	1	0	1	1	1	1.11111	0.152003	0.610104	Red
WP_013949721.1	MULTISPECIES: PQQ-dependent dehydrogenase, methanol/ethanol family [Hyphomicrobium]	5.75569	65005.5	F218317	Q07518-C3	141.51	5.44554	3	1	2	0.13845	1.73275e-05	9	1	1	1	1	1	1	1	1	0	1	1.11111	0.152003	0.373901	Red
WP_013945761.1	MULTISPECIES: glutamate-5-semialdehyde dehydrogenase [Hyphomicrobium]	6.29952	45251.9	F218323	Q07524-C9	885.65	56.0748	15	15	18	4.44181	0.000555907	201	24	17	24	22	19	19	21	14	23	18	1.11	0.15056	0.316726	Red
WP_013949794.1	MULTISPECIES: secretion protein HlyD [Hyphomicrobium]	5.16135	39363.5	F218318	Q07519-C4	1682.56	75.2717	29	29	34	9.5012	0.00118911	374	39	34	35	49	40	36	35	34	43	29	1.10989	0.150417	0.28463	Red
WP_013946744.1	MULTISPECIES: pantoate--beta-alanine ligase [Hyphomicrobium]	9.09551	30250.9	F218318	Q07519-C4	676.22	56.1837	14	14	18	5.45438	0.000682635	165	20	15	15	20	17	16	17	10	18	17	1.10843	0.148523	0.353766	Red
WP_013949793.1	MULTISPECIES: DUF533 domain-containing protein [Hyphomicrobium]	5.38657	37668.2	F218315	Q07517-C2	1258.53	54.047	15	14	18	6.45107	0.000807373	243	24	25	23	30	26	23	27	15	25	25	1.10833	0.148392	0.321668	Red
WP_013948179.1	MULTISPECIES: 30S ribosomal protein S14 [Hyphomicrobium]	11.6592	11826.5	F218318	Q07519-C4	545.53	61.3861	11	11	15	14.1208	0.00176727	167	20	15	16	23	14	17	17	14	17	14	1.10714	0.146841	0.370227	Red
WP_013948384.1	MULTISPECIES: transcription antitermination factor NusB [Hyphomicrobium]	5.96061	18713.9	F218319	Q07520-C5	240.385	41.3174	6	6	6	1.60309	0.000200632	30	3	3	1	3	6	4	3	2	3	2	1.10526	0.14439	0.667424	Red
WP_013948034.1	MULTISPECIES: pentapeptide repeat-containing protein [Hyphomicrobium]	7.90423	27533.9	F218323	Q07524-C9	266.86	21.8391	5	5	6	1.08957	0.000136363	30	4	1	3	4	4	3	2	1	5	3	1.10526	0.14439	0.662837	Red
WP_013948592.1	MULTISPECIES: nicotinate-nucleotide diphosphorylase (carboxylating) [Hyphomicrobium]	5.28996	30313.7	F218318	Q07519-C4	209.99	12.069	5	5	5	0.989653	0.000123858	30	4	1	3	5	3	4	2	0	5	3	1.10526	0.14439	0.722858	Red
WP_024275572.1	4-hydroxy-tetrahydrodipicolinate synthase [Hyphomicrobium sp. 802]	5.61629	31654.1	F218318	Q07519-C4	1197.39	81.7568	20	14	21	3.53824	0.000442824	112	0	0	25	34	0	25	0	0	0	28	1.10345	0.142019	0.905881	Red
WP_013947223.1	MULTISPECIES: cyclic pyranopterin monophosphate synthase MoaC [Hyphomicrobium]	8.90633	17200.1	F218318	Q07519-C4	306.48	29.878	5	5	6	2.9651	0.000371093	51	5	4	4	7	7	5	5	4	6	4	1.10345	0.142019	0.466957	Red
WP_013947314.1	MULTISPECIES: copper chaperone PCu(A)C [Hyphomicrobium]	7.06085	19065.4	F218314	Q07516-C1	244.28	47.7528	6	6	6	2.67501	0.000334786	51	9	3	3	6	6	5	4	1	7	7	1.10345	0.142019	0.714212	Red
WP_013947708.1	MULTISPECIES: hypothetical protein [Hyphomicrobium]	9.05467	9536.83	F218318	Q07519-C4	226.22	48.9362	4	4	4	5.34769	0.000669282	51	5	4	5	7	6	5	6	2	6	5	1.10345	0.142019	0.523473	Red
WP_013946185.1	MULTISPECIES: signal peptide peptidase SppA [Hyphomicrobium]	7.8272	34095.2	F218318	Q07519-C4	505.13	24.6106	9	7	10	3.90084	0.000488204	133	12	15	12	15	16	14	13	10	13	13	1.10294	0.141356	0.23134	Red
WP_024275368.1	epimerase [Hyphomicrobium sp. 802]	10.7696	34706.7	F218314	Q07516-C1	544.55	49.0854	10	2	14	2.07453	0.000259634	72	11	8	7	6	6	8	6	5	8	7	1.10256	0.140863	0.489824	Red
WP_013950541.1	MULTISPECIES: 30S ribosomal protein S20 [Hyphomicrobium]	11.7869	9627.35	F218317	Q07518-C3	177.6	30.6818	3	3	3	7.4787	0.000935985	72	7	7	8	7	9	9	8	5	6	6	1.10256	0.140863	0.374879	Red
WP_013949764.1	MULTISPECIES: ATPase [Hyphomicrobium]	5.56568	20080.6	F218318	Q07519-C4	879.17	46.4865	14	12	16	12.7984	0.00160176	257	24	26	26	29	30	22	24	25	24	27	1.10236	0.140598	0.0961315	Red
WP_013947272.1	MULTISPECIES: pyrroloquinoline quinone biosynthesis protein PqqB [Hyphomicrobium]	5.89385	33171.3	F218320	Q07521-C6	773.61	56.7742	12	11	12	5.27564	0.000660265	175	18	19	18	19	18	23	17	9	18	16	1.10227	0.140481	0.469895	Red
WP_024275411.1	MULTISPECIES: NAD(P)(+) transhydrogenase (Re/Si-specific) subunit alpha [Hyphomicrobium]	6.78661	39726.8	F218318	Q07519-C4	2068.86	86.2797	32	13	34	16.0345	0.00200677	637	74	59	68	72	61	62	65	51	68	57	1.10065	0.138355	0.179894	Red
WP_013949968.1	MULTISPECIES: DNA-binding response regulator [Hyphomicrobium]	5.84182	24332.2	F218318	Q07519-C4	498.7	49.7758	10	9	11	3.04123	0.000380621	74	6	6	6	11	10	9	5	4	8	9	1.1	0.137504	0.615212	Red
WP_013946236.1	phosphate ABC transporter substrate-binding protein PstS [Hyphomicrobium sp. MC1]	5.66347	36759.8	F218315	Q07517-C2	372.86	21.902	5	3	6	2.01307	0.000251942	74	7	9	6	8	9	6	8	7	7	7	1.1	0.137504	0.272033	Red
WP_013947218.1	MULTISPECIES: GFA family protein [Hyphomicrobium]	5.82577	17204.4	F218319	Q07520-C5	199.63	49.6815	5	5	6	1.85999	0.000232784	32	3	1	3	5	5	3	3	1	5	3	1.1	0.137504	0.69409	Red
WP_013946378.1	MULTISPECIES: CHAD domain-containing protein [Hyphomicrobium]	9.77557	38889.4	F218321	Q07522-C7	113.74	11.4286	3	3	5	0.282853	3.54001e-05	11	1	1	2	0	2	0	3	0	1	1	1.1	0.137504	0.771705	Red
WP_013946678.1	MULTISPECIES: N-acetyltransferase [Hyphomicrobium]	10.0045	18267	F218317	Q07518-C3	157.65	24.4186	3	3	4	1.7518	0.000219243	32	4	3	4	2	4	2	4	2	4	3	1.1	0.137504	0.523968	Red
WP_013946563.1	fuculose phosphate aldolase [Hyphomicrobium sp. MC1]	6.4064	24350.2	F218317	Q07518-C3	177.21	26.4574	4	4	4	1.31416	0.000164471	32	3	3	5	5	1	3	4	2	3	3	1.1	0.137504	0.641883	Red
WP_013950347.1	MULTISPECIES: molybdopterin-synthase adenylyltransferase MoeB [Hyphomicrobium]	5.03729	29678.3	F218319	Q07520-C5	184.04	11.1511	3	3	3	1.07823	0.000134944	32	4	4	2	3	4	3	3	3	3	3	1.1	0.137504	0.373901	Red
WP_013946278.1	nucleoid-associated protein, YbaB/EbfC family [Hyphomicrobium sp. MC1]	5.14274	11524	F218318	Q07519-C4	99.67	16.9811	2	2	3	0.954534	0.000119463	11	1	1	1	2	1	1	1	2	0	1	1.1	0.137504	0.610104	Red
WP_013946499.1	two-component system sensor histidine kinase/response regulator [Hyphomicrobium sp. MC1]	5.51012	37046.3	F218320	Q07521-C6	310.29	19.0616	5	1	3	0.863785	0.000108106	32	3	6	2	3	3	4	4	0	4	3	1.1	0.137504	0.707943	Red
WP_024276353.1	histidine phosphatase family protein [Hyphomicrobium sp. 802]	6.84535	19727.3	F218318	Q07519-C4	138.87	21.5054	3	3	3	0.557604	6.9786e-05	11	0	0	2	4	0	3	2	0	0	0	1.1	0.137504	0.849664	Red
WP_024275711.1	MULTISPECIES: aminoacetone oxidase family FAD-binding enzyme [Hyphomicrobium]	9.17924	43232.8	F218323	Q07524-C9	104.71	6.60147	2	2	3	0.254436	3.18436e-05	11	2	2	0	2	0	2	1	0	2	0	1.1	0.137504	0.770775	Red
WP_013945867.1	MULTISPECIES: hypothetical protein [Hyphomicrobium]	8.76622	10117	F218321	Q07522-C7	153.35	37.7551	2	2	2	3.163	0.00039586	32	3	3	3	5	3	3	2	3	3	4	1.1	0.137504	0.456533	Red
WP_013946641.1	MULTISPECIES: hypothetical protein [Hyphomicrobium]	11.8942	11144	F218317	Q07518-C3	110.58	15.2381	2	2	2	0.987077	0.000123536	11	1	1	2	1	1	1	1	1	1	1	1.1	0.137504	0.373901	Red
WP_013947566.1	MULTISPECIES: CoA ester lyase [Hyphomicrobium]	6.07174	38566.7	F218323	Q07524-C9	1550.36	74.7875	27	15	30	12.9127	0.00161607	498	56	48	54	58	45	47	52	30	64	44	1.09917	0.136419	0.460259	Red
WP_013949771.1	MULTISPECIES: peroxiredoxin [Hyphomicrobium]	5.33239	17427.8	F218318	Q07519-C4	829.23	87.8788	14	13	15	11.5907	0.00145061	202	19	21	17	27	22	19	20	17	15	25	1.09901	0.136204	0.425732	Red
WP_013947816.1	MULTISPECIES: class I SAM-dependent methyltransferase [Hyphomicrobium]	9.27918	49182.5	F218317	Q07518-C3	764.03	41.6476	16	10	20	3.68017	0.000460586	181	18	19	23	21	14	21	22	12	19	12	1.0989	0.136062	0.518887	Red
WP_013946774.1	Asp-tRNA(Asn)/Glu-tRNA(Gln) amidotransferase subunit GatA [Hyphomicrobium sp. MC1]	6.91405	53182.9	F218321	Q07522-C7	1547.36	65.1303	24	23	26	5.84774	0.000731865	311	28	38	33	31	33	31	35	27	29	26	1.09804	0.13493	0.225585	Red
WP_013947552.1	MULTISPECIES: metalloprotease [Hyphomicrobium]	5.33295	35099.4	F218320	Q07521-C6	655.43	40.625	10	6	11	5.21376	0.00065252	183	19	20	21	18	18	19	19	13	18	18	1.09783	0.13465	0.204484	Red
WP_013949693.1	MULTISPECIES: transcriptional repressor [Hyphomicrobium]	8.89473	18277.4	F218318	Q07519-C4	380.73	50	7	7	10	4.15814	0.000520405	76	7	8	7	8	10	9	5	7	7	8	1.09756	0.134301	0.380529	Red
WP_013946226.1	MULTISPECIES: 5-(carboxyamino)imidazole ribonucleotide synthase [Hyphomicrobium]	6.67916	39179.2	F218323	Q07524-C9	328.77	22.0994	8	1	9	1.40381	0.000175691	55	7	7	8	1	6	1	7	4	9	5	1.09677	0.133267	0.752593	Red
WP_013946544.1	MULTISPECIES: CCA tRNA nucleotidyltransferase [Hyphomicrobium]	6.41223	45166.6	F218323	Q07524-C9	642.66	30.622	10	10	12	2.70111	0.000338053	122	13	13	11	14	13	12	12	10	13	11	1.09524	0.131245	0.128183	Red
WP_013949687.1	polyprenyl synthetase family protein [Hyphomicrobium sp. MC1]	5.83558	31484.2	F218318	Q07519-C4	540.83	35.8804	8	8	8	2.47743	0.000310059	78	9	8	7	9	8	10	7	3	9	8	1.09524	0.131245	0.556214	Red
WP_023785662.1	argininosuccinate synthase [Hyphomicrobium nitrativorans]	5.73851	45946.8	F218321	Q07522-C7	516.57	21.1679	10	2	2	0.739986	9.26118e-05	34	4	4	3	3	4	3	3	3	3	4	1.09524	0.131245	0.242876	Red
WP_013948203.1	MULTISPECIES: 50S ribosomal protein L11 [Hyphomicrobium]	9.85296	15658.3	F218323	Q07524-C9	757.63	58.1081	13	6	14	21.0112	0.00262962	329	31	36	33	36	36	34	32	24	36	31	1.09259	0.127756	0.237805	Red
WP_013950484.1	MULTISPECIES: ATP:cob(I)alamin adenosyltransferase [Hyphomicrobium]	5.75318	20775.8	F218323	Q07524-C9	728.43	63.7306	11	11	12	7.1718	0.000897575	149	15	15	13	17	18	13	10	14	17	17	1.09211	0.127112	0.405576	Red
WP_013948273.1	MULTISPECIES: ketoacyl-ACP synthase III [Hyphomicrobium]	6.40329	35049.4	F218314	Q07516-C1	996.4	57.5385	17	12	22	6.21979	0.000778428	218	25	23	22	22	22	22	24	17	22	19	1.09174	0.126633	0.197607	Red
WP_013947260.1	nickel transporter [Hyphomicrobium sp. MC1]	9.08723	25140.5	F218320	Q07521-C6	248.41	29.7872	6	6	9	1.43195	0.000179214	36	3	4	5	3	4	6	2	2	3	4	1.09091	0.125531	0.649833	Red
WP_013950170.1	NADPH:quinone oxidoreductase family protein [Hyphomicrobium sp. MC1]	6.35708	33583	F218314	Q07516-C1	411.52	26.4615	6	6	7	2.44172	0.000305589	82	11	9	9	8	6	9	9	7	7	7	1.09091	0.125531	0.428707	Red
WP_024275370.1	methionyl-tRNA formyltransferase [Hyphomicrobium sp. 802]	8.89585	32778.3	F218318	Q07519-C4	111.8	6.43087	3	3	5	0.396604	4.96363e-05	13	1	1	0	3	2	1	2	0	3	0	1.09091	0.125531	0.802885	Red
WP_013946513.1	MULTISPECIES: prolyl aminopeptidase [Hyphomicrobium]	6.56916	35330.2	F218318	Q07519-C4	118.13	11.5625	3	3	5	0.367957	4.60511e-05	13	1	1	2	3	0	2	1	0	3	0	1.09091	0.125531	0.802885	Red
WP_013950172.1	arylesterase [Hyphomicrobium sp. MC1]	8.43662	26219.7	F218318	Q07519-C4	161.315	16.6667	3	3	4	0.495811	6.20524e-05	13	1	2	0	3	1	1	1	1	2	1	1.09091	0.125531	0.729378	Red
WP_013947254.1	MULTISPECIES: dihydroneopterin aldolase [Hyphomicrobium]	9.09388	17067.1	F218318	Q07519-C4	122.44	21.2903	3	3	3	0.761697	9.5329e-05	13	0	2	1	3	1	1	1	0	2	2	1.09091	0.125531	0.760634	Red
WP_045837941.1	outer membrane protein assembly factor BamB [Hyphomicrobium sp. 99]	5.90858	65453.4	F218314	Q07516-C1	623.78	21.7822	13	2	3	0.198614	2.48573e-05	13	5	0	0	2	0	1	0	2	1	2	1.09091	0.125531	0.856067	Red
WP_092862533.1	aspartate aminotransferase family protein [Hyphomicrobium facile]	5.83073	43818.6	F218318	Q07519-C4	288.05	13.9423	5	2	2	0.296677	3.71302e-05	13	1	1	0	3	2	2	2	2	0	0	1.09091	0.125531	0.784489	Red
WP_029670813.1	MoxR family ATPase [Hyphomicrobium sp. 802]	6.04322	38208.1	F218317	Q07518-C3	1247.44	71.6814	23	20	26	9.63146	0.00120541	368	37	36	37	43	39	36	40	33	37	30	1.0884	0.122206	0.173359	Red
WP_013950414.1	MULTISPECIES: hydroxymethylbilane synthase [Hyphomicrobium]	6.15946	33328.7	F218318	Q07519-C4	334.7	28.0645	7	7	9	1.83026	0.000229063	61	6	6	5	9	6	7	8	2	8	4	1.08824	0.121991	0.677832	Red
WP_013947673.1	MULTISPECIES: [acyl-carrier-protein] S-malonyltransferase [Hyphomicrobium]	5.37926	32520	F218318	Q07519-C4	802.07	53.0159	13	7	16	7.01108	0.000877461	228	26	22	23	26	22	24	22	18	23	22	1.08772	0.121306	0.183194	Red
WP_013949379.1	NAD-dependent dehydratase [Hyphomicrobium sp. MC1]	9.23476	36019	F218318	Q07519-C4	243.74	19.2192	6	6	7	1.055	0.000132037	38	5	2	4	6	3	3	5	2	5	3	1.08696	0.120294	0.67791	Red
WP_013947655.1	ATPase AAA [Hyphomicrobium sp. MC1]	6.21267	40267.4	F218320	Q07521-C6	185.35	16.3539	5	4	5	0.943691	0.000118106	38	4	3	4	5	4	5	4	2	3	4	1.08696	0.120294	0.527329	Red
WP_013946992.1	pantetheine-phosphate adenylyltransferase [Hyphomicrobium sp. MC1]	8.96072	18393.6	F218315	Q07517-C2	199.89	29.0698	4	4	4	2.06594	0.00025856	38	3	5	4	5	3	4	3	2	3	6	1.08696	0.120294	0.637684	Red
WP_013950233.1	MULTISPECIES: 2,3-bisphosphoglycerate-dependent phosphoglycerate mutase [Hyphomicrobium]	6.86278	25198.4	F218319	Q07520-C5	975.05	79.9107	16	16	18	7.38141	0.000923809	186	18	19	16	21	23	21	20	11	19	18	1.08511	0.117836	0.479767	Red
WP_013950527.1	MULTISPECIES: alpha/beta hydrolase [Hyphomicrobium]	6.0353	30390.3	F218321	Q07522-C7	524.33	48.3871	9	9	13	2.89567	0.000362402	88	11	7	7	10	11	9	10	7	10	6	1.08511	0.117836	0.532206	Red
WP_013947293.1	MULTISPECIES: efflux RND transporter periplasmic adaptor subunit [Hyphomicrobium]	6.65923	44042.1	F218317	Q07518-C3	1228.86	46.7153	18	18	20	6.58461	0.000824087	290	32	32	29	30	28	31	30	21	30	27	1.08333	0.115477	0.278368	Red
WP_013946304.1	MULTISPECIES: histidinol dehydrogenase [Hyphomicrobium]	5.28132	45603.9	F218320	Q07521-C6	1010.12	52.0833	14	10	18	5.26271	0.000658647	240	22	27	23	27	26	26	24	17	26	22	1.08333	0.115477	0.346238	Red
WP_013948498.1	MULTISPECIES: methylmalonyl-CoA epimerase [Hyphomicrobium]	6.0491	14355.6	F218319	Q07520-C5	269.63	37.3134	5	5	9	4.52784	0.000566674	65	6	7	7	6	8	6	7	5	7	6	1.08333	0.115477	0.289672	Red
WP_013948574.1	enoyl-CoA hydratase [Hyphomicrobium sp. MC1]	5.38688	27171.3	F218323	Q07524-C9	109.75	9.33852	2	2	3	0.552053	6.90913e-05	15	1	2	2	1	2	1	1	1	2	2	1.08333	0.115477	0.579584	Red
WP_013947559.1	MULTISPECIES: ATP-dependent DNA helicase RecG [Hyphomicrobium]	6.9989	77225.9	F218322	Q07523-C8	123.09	4.82955	3	2	3	0.194235	2.43092e-05	15	2	2	1	2	1	1	1	3	1	1	1.08333	0.115477	0.683316	Red
WP_013216193.1	MULTISPECIES: LysR family transcriptional regulator [Hyphomicrobium]	9.32058	31055.4	F218321	Q07522-C7	82.71	9.57447	2	2	2	0.483007	6.045e-05	15	2	1	2	3	0	3	3	1	0	0	1.08333	0.115477	0.820032	Red
WP_013948793.1	MULTISPECIES: hypothetical protein [Hyphomicrobium]	5.08851	29692.4	F218317	Q07518-C3	1006.89	40.4255	15	15	17	9.83418	0.00123078	292	31	32	31	31	27	27	25	25	29	34	1.08276	0.114712	0.250281	Red
WP_013947670.1	MULTISPECIES: 30S ribosomal protein S6 [Hyphomicrobium]	9.68142	20030	F218318	Q07519-C4	750.31	61.4525	13	9	16	13.33	0.0016683	267	27	25	25	29	33	28	23	26	27	24	1.08271	0.114643	0.253495	Red
WP_029670784.1	MULTISPECIES: hypothetical protein [Hyphomicrobium]	9.61047	9378.94	F218320	Q07521-C6	389.93	50.5747	5	5	5	12.4748	0.00156126	117	13	11	12	12	13	11	12	11	10	12	1.08197	0.113657	0.095452	Red
WP_013947666.1	MULTISPECIES: 50S ribosomal protein L9 [Hyphomicrobium]	4.82244	20843.8	F218323	Q07524-C9	1110.78	91.7098	18	18	18	15.4003	0.0019274	321	28	33	35	36	35	33	27	22	36	36	1.08176	0.113382	0.433368	Red
WP_013947232.1	MULTISPECIES: triose-phosphate isomerase [Hyphomicrobium]	5.65171	26343.5	F218319	Q07520-C5	371.53	32.9457	6	3	6	3.49232	0.000437076	92	8	11	10	10	9	10	8	8	9	9	1.08163	0.113211	0.244584	Red
WP_013949777.1	threonine synthase [Hyphomicrobium sp. MC1]	5.39286	51119	F218314	Q07516-C1	989.64	37.155	14	11	15	2.81696	0.000352552	144	17	13	15	15	15	13	16	12	16	12	1.08108	0.112475	0.316419	Red
WP_013949433.1	MULTISPECIES: phosphoribosylamine--glycine ligase [Hyphomicrobium]	5.19728	44594.8	F218317	Q07518-C3	325.35	17.1765	7	5	11	1.50242	0.000188033	67	9	7	9	5	5	6	7	6	6	7	1.08108	0.112475	0.548541	Red
WP_013946214.1	MULTISPECIES: orotate phosphoribosyltransferase [Hyphomicrobium]	6.62248	20280.8	F218319	Q07520-C5	356.325	29.6875	7	7	8	3.30362	0.00041346	67	7	4	6	8	10	8	7	3	6	8	1.08108	0.112475	0.671687	Red
WP_013949994.1	MULTISPECIES: CoA ester lyase [Hyphomicrobium]	6.16145	34265.6	F218314	Q07516-C1	2934.94	89.6226	38	20	39	58.3092	0.0072976	1998	224	209	191	215	199	201	203	158	209	189	1.08083	0.112138	0.19295	Red
WP_013949479.1	MULTISPECIES: hypothetical protein [Hyphomicrobium]	8.18798	17445.1	F218319	Q07520-C5	737.55	48.1481	11	11	11	8.36911	0.00104742	146	16	14	13	16	17	14	13	13	16	14	1.08	0.111031	0.229637	Red
WP_013948176.1	MULTISPECIES: 50S ribosomal protein L18 [Hyphomicrobium]	10.7854	12723	F218319	Q07520-C5	572.3	60.8333	9	9	9	11.4753	0.00143618	146	16	14	16	13	17	15	15	12	15	13	1.08	0.111031	0.251667	Red
WP_013945685.1	MULTISPECIES: O-succinylhomoserine sulfhydrylase [Hyphomicrobium]	6.10435	43692.1	F218314	Q07516-C1	1604.43	79.9007	26	13	27	8.14792	0.00101974	356	42	31	43	40	29	31	35	28	41	36	1.07955	0.110424	0.468425	Red
WP_013947760.1	MULTISPECIES: carbamoyl-phosphate synthase small subunit [Hyphomicrobium]	6.01332	43130.7	F218318	Q07519-C4	892.26	40.6015	16	16	20	4.01106	0.000501998	173	19	16	15	24	16	18	20	8	21	16	1.07955	0.110424	0.636577	Red
WP_024274958.1	aldo/keto reductase [Hyphomicrobium sp. 802]	5.84698	37576.1	F218318	Q07519-C4	919.35	48.3871	15	10	18	5.32253	0.000666133	200	19	22	23	23	17	20	19	14	23	20	1.07921	0.109973	0.423241	Red
WP_013949359.1	MULTISPECIES: hypothetical protein [Hyphomicrobium]	4.95136	14513.4	F218324	Q07525-C10	405.07	36.8794	7	7	7	8.4749	0.00106066	123	13	14	12	13	12	9	9	10	15	16	1.07812	0.108524	0.556446	Red
WP_013948120.1	MULTISPECIES: aminotransferase class V-fold PLP-dependent enzyme [Hyphomicrobium]	6.30668	45348.4	F218318	Q07519-C4	889.76	43.5897	13	10	15	5.09389	0.000637518	231	25	26	23	26	20	24	25	18	26	18	1.07759	0.107803	0.416626	Red
WP_024274921.1	MULTISPECIES: cobaltochelatase subunit CobS [Hyphomicrobium]	6.14995	37081.1	F218318	Q07519-C4	1197.75	64.2643	22	11	24	9.87027	0.0012353	366	36	36	36	45	37	33	43	32	38	30	1.07735	0.107484	0.37084	Red
WP_024275827.1	MULTISPECIES: NAD(P)/FAD-dependent oxidoreductase [Hyphomicrobium]	6.02211	37090.4	F218321	Q07522-C7	932.495	53.9589	16	14	16	7.0099	0.000877314	260	24	25	29	27	30	26	29	19	26	25	1.07692	0.106915	0.350046	Red
WP_013947549.1	MULTISPECIES: hypothetical protein [Hyphomicrobium]	6.82163	52630.6	F218321	Q07522-C7	466.32	23.9085	9	9	14	1.86203	0.00023304	98	11	9	10	11	10	11	12	7	8	9	1.07692	0.106915	0.458249	Red
WP_013948773.1	methyltransferase domain-containing protein [Hyphomicrobium sp. MC1]	5.48702	44340.6	F218317	Q07518-C3	437.65	20.5314	6	6	7	0.99232	0.000124192	44	0	7	8	0	8	7	6	2	0	6	1.07692	0.106915	0.868032	Red
WP_013947321.1	MULTISPECIES: superoxide dismutase [Hyphomicrobium]	8.61926	26933.8	F218315	Q07517-C2	226.47	23.0769	4	3	4	1.63364	0.000204455	44	3	6	4	6	4	3	4	3	6	5	1.07692	0.106915	0.645387	Red
WP_013946187.1	MULTISPECIES: DUF1049 domain-containing protein [Hyphomicrobium]	11.2484	12847.1	F218315	Q07517-C2	185.85	24.1379	3	3	3	3.42491	0.000428639	44	4	4	6	3	6	4	5	4	2	6	1.07692	0.106915	0.666697	Red
WP_013946916.1	N-acetyltransferase [Hyphomicrobium sp. MC1]	5.6762	16562.4	F218321	Q07522-C7	94.15	17.931	2	2	3	1.02642	0.00012846	17	2	2	1	2	2	2	3	2	1	0	1.07692	0.106915	0.729378	Red
WP_013948151.1	MULTISPECIES: DUF2750 domain-containing protein [Hyphomicrobium]	6.14111	25431.5	F218314	Q07516-C1	123.87	9.78723	2	2	2	0.668461	8.36602e-05	17	2	2	2	1	2	2	1	1	2	2	1.07692	0.106915	0.545424	Red
WP_013948170.1	MULTISPECIES: adenylate kinase [Hyphomicrobium]	6.15077	21171.3	F218319	Q07520-C5	776.92	67.5127	14	6	16	9.82462	0.00122959	208	20	22	21	21	24	20	21	17	21	21	1.07619	0.105933	0.159432	Red
WP_013949680.1	MULTISPECIES: beta-ketoacyl-ACP reductase [Hyphomicrobium]	8.83017	25621.2	F218323	Q07524-C9	1476.03	92.562	22	22	22	25.2915	0.00316532	648	75	65	61	67	68	59	60	52	75	66	1.07571	0.105289	0.322417	Red
WP_013948488.1	MULTISPECIES: 30S ribosomal protein S2 [Hyphomicrobium]	6.67058	36104.9	F218318	Q07519-C4	2233.36	88.4498	37	12	40	24.7889	0.00310242	895	96	88	89	98	93	86	92	72	101	80	1.07569	0.10526	0.268495	Red
WP_024276524.1	MULTISPECIES: NAD(P)-dependent alcohol dehydrogenase [Hyphomicrobium]	5.95151	37406.8	F218318	Q07519-C4	1361.14	62.6781	20	20	23	8.5546	0.00107064	320	30	35	35	39	27	37	31	24	35	27	1.07547	0.10497	0.47595	Red
WP_013949475.1	MULTISPECIES: D-glycerate dehydrogenase [Hyphomicrobium]	6.61685	35488.4	F218318	Q07519-C4	2157.25	87.5776	32	32	34	24.9096	0.00311752	884	93	89	94	104	78	85	86	71	101	83	1.07425	0.103324	0.344488	Red
WP_013214420.1	MULTISPECIES: 50S ribosomal protein L35 [Hyphomicrobium]	11.2793	7310.04	F218317	Q07518-C3	286.92	46.9697	6	6	7	13.9534	0.00174632	102	12	9	12	10	10	11	11	9	9	9	1.07407	0.103093	0.333074	Red
WP_013946144.1	MULTISPECIES: DNA-binding response regulator [Hyphomicrobium]	5.28653	22426.7	F218318	Q07519-C4	490.765	46.3415	7	7	9	3.34423	0.000418542	75	10	5	7	10	7	6	8	4	9	9	1.07317	0.10188	0.673253	Red
WP_013950004.1	MULTISPECIES: CarD family transcriptional regulator [Hyphomicrobium]	10.1473	36618	F218323	Q07524-C9	823.375	46.087	18	9	22	5.1614	0.000645967	189	20	19	19	23	17	19	23	12	23	14	1.07292	0.101538	0.593399	Red
WP_029670708.1	MULTISPECIES: methionine adenosyltransferase [Hyphomicrobium]	5.85521	43523.1	F218323	Q07524-C9	2129.6	70.1235	39	39	48	21.391	0.00267715	931	94	96	103	101	88	92	95	70	106	86	1.07269	0.101229	0.351343	Red
WP_013947681.1	MULTISPECIES: 4-hydroxythreonine-4-phosphate dehydrogenase PdxA [Hyphomicrobium]	5.48267	35544.6	F218323	Q07524-C9	534.53	35.3801	8	8	11	2.16629	0.000271119	77	10	8	6	8	8	6	8	8	9	6	1.07143	0.0995357	0.51081	Red
WP_013950402.1	MULTISPECIES: MFS transporter [Hyphomicrobium]	8.6511	50204.2	F218324	Q07525-C10	196	8.06794	3	3	5	0.378455	4.73649e-05	19	3	2	1	3	1	2	3	0	1	3	1.07143	0.0995357	0.79284	Red
WP_013946805.1	MULTISPECIES: SsrA-binding protein SmpB [Hyphomicrobium]	9.81529	17875.4	F218318	Q07519-C4	124.61	14.0127	3	3	4	1.06291	0.000133027	19	2	2	1	3	2	2	2	2	2	1	1.07143	0.0995357	0.610104	Red
WP_092864034.1	NAD(P)(+) transhydrogenase (Re/Si-specific) subunit alpha [Hyphomicrobium facile]	7.82914	39662.8	F218318	Q07519-C4	1196.13	48.285	19	0	3	1.2102	0.000151461	48	6	5	5	6	3	5	4	4	6	4	1.07143	0.0995357	0.573089	Red
WP_015596528.1	phosphate ABC transporter substrate-binding protein PstS [Hyphomicrobium denitrificans]	7.68044	36456.8	F218317	Q07518-C3	291.91	12.9683	4	2	2	0.521165	6.52256e-05	19	2	2	3	2	1	2	1	2	2	2	1.07143	0.0995357	0.610104	Red
WP_013948115.1	MULTISPECIES: fructose-bisphosphatase class II [Hyphomicrobium]	5.65187	35068.2	F218323	Q07524-C9	1544.28	78.0781	24	24	28	22.385	0.00280156	785	84	78	75	88	81	75	85	58	88	73	1.07031	0.0980321	0.387696	Red
WP_013945709.1	poly(3-hydroxybutyrate) depolymerase [Hyphomicrobium sp. MC1]	5.25213	46522.7	F218318	Q07519-C4	347.88	28.3753	8	7	8	1.07474	0.000134508	50	0	6	5	11	4	7	5	2	5	5	1.06897	0.0962153	0.844313	Red
WP_013950295.1	MULTISPECIES: NADPH-dependent oxidoreductase [Hyphomicrobium]	6.59104	21655.2	F218320	Q07521-C6	309.01	35.1759	6	6	7	2.30892	0.000288969	50	5	5	3	8	5	8	3	3	6	4	1.06897	0.0962153	0.758752	Red
WP_013946022.1	MULTISPECIES: ribosome-associated translation inhibitor RaiA [Hyphomicrobium]	6.51027	22617.5	F218314	Q07516-C1	448.63	50.9804	9	6	12	3.58129	0.000448211	81	11	8	6	9	8	9	7	5	9	9	1.06818	0.0951572	0.613001	Red
WP_013946595.1	MULTISPECIES: DNA-binding response regulator [Hyphomicrobium]	5.20352	25845.5	F218314	Q07516-C1	624.59	46.5517	10	6	11	6.65494	0.000832889	172	19	15	17	20	18	16	18	13	19	17	1.06818	0.0951572	0.398002	Red
WP_013215050.1	30S ribosomal protein S19 [Hyphomicrobium denitrificans]	10.5874	10338.5	F218320	Q07521-C6	553.29	82.6087	11	10	11	19.6353	0.00245742	203	17	20	21	23	24	23	18	17	21	19	1.06796	0.0948592	0.416046	Red
WP_013947041.1	MULTISPECIES: NADP-dependent isocitrate dehydrogenase [Hyphomicrobium]	7.0834	45476.3	F218318	Q07519-C4	2331.99	84.9754	37	22	42	14.5131	0.00181636	660	66	63	71	77	64	73	72	47	69	58	1.0679	0.0947782	0.462604	Red
WP_013948173.1	MULTISPECIES: 50S ribosomal protein L30 [Hyphomicrobium]	10.6582	6962.89	F218315	Q07517-C2	365.2	61.2903	5	5	5	16.0853	0.00201313	112	7	14	13	12	12	12	11	11	10	10	1.0678	0.0946369	0.556214	Red
WP_013947006.1	MULTISPECIES: hypothetical protein [Hyphomicrobium]	10.4303	19631.5	F218324	Q07525-C10	304.3	52	8	8	9	2.64881	0.000331508	52	5	4	7	4	7	5	4	2	5	9	1.06667	0.0931094	0.772418	Red
WP_024275889.1	MULTISPECIES: alpha-hydroxy-acid oxidizing protein [Hyphomicrobium]	8.68418	41118.3	F218321	Q07522-C7	146.4	12.1693	4	4	6	0.510722	6.39186e-05	21	4	1	2	2	2	2	4	1	3	0	1.06667	0.0931094	0.822694	Red
WP_013946980.1	GFA family protein [Hyphomicrobium sp. MC1]	5.73698	14208.7	F218324	Q07525-C10	191.95	43.0769	3	3	4	1.47797	0.000184973	21	3	1	2	3	2	2	2	1	2	3	1.06667	0.0931094	0.69409	Red
WP_013950426.1	YARHG domain-containing protein [Hyphomicrobium sp. MC1]	6.16902	24758.4	F218320	Q07521-C6	161.13	15.6118	4	4	4	0.848196	0.000106155	21	4	1	1	4	1	4	1	0	4	1	1.06667	0.0931094	0.862001	Red
WP_024276034.1	MULTISPECIES: hypothetical protein [Hyphomicrobium]	4.46048	9647.81	F218320	Q07521-C6	130.78	32.5843	2	2	2	2.17666	0.000272416	21	2	2	2	2	3	2	2	1	3	2	1.06667	0.0931094	0.610104	Red
WP_083528146.1	bifunctional folylpolyglutamate synthase/dihydrofolate synthase [Hyphomicrobium sp. CS1BSMeth3]	6.2895	45636.3	F218319	Q07520-C5	77.9	5.36131	2	2	2	0.46016	5.75906e-05	21	2	3	2	2	2	3	3	2	2	0	1.06667	0.0931094	0.745423	Red
WP_013947674.1	MULTISPECIES: 3-oxoacyl-[acyl-carrier-protein] reductase [Hyphomicrobium]	8.65565	25973.3	F218319	Q07520-C5	999.23	73.3871	16	11	18	14.0914	0.00176358	366	33	33	34	41	48	35	37	26	41	38	1.06593	0.0921182	0.555646	Red
WP_013950027.1	MULTISPECIES: bifunctional glutamate N-acetyltransferase/amino-acid acetyltransferase ArgJ [Hyphomicrobium]	6.03121	43802.3	F218324	Q07525-C10	776.38	46.0241	15	12	17	3.35599	0.000420014	147	15	15	15	15	16	12	13	11	14	21	1.06579	0.0919225	0.604173	Red
WP_013948565.1	chorismate synthase [Hyphomicrobium sp. MC1]	6.60617	38622.7	F218318	Q07519-C4	820.09	43.3702	11	2	13	3.80606	0.000476341	147	15	14	14	18	15	16	16	10	18	11	1.06579	0.0919225	0.584591	Red
WP_013948163.1	MULTISPECIES: PDZ domain-containing protein [Hyphomicrobium]	6.93659	50559.4	F218317	Q07518-C3	1306.35	52.4109	25	20	29	7.55547	0.000945593	382	40	40	42	35	40	41	41	29	35	39	1.06316	0.0883559	0.385145	Red
WP_013946197.1	MULTISPECIES: thioredoxin [Hyphomicrobium]	6.81733	11714	F218315	Q07517-C2	883.5	97.2727	13	13	13	21.6834	0.00271376	254	28	29	24	28	22	26	22	22	25	28	1.0625	0.0874628	0.397772	Red
WP_024276098.1	serine--tRNA ligase [Hyphomicrobium sp. 802]	5.22944	47051.9	F218314	Q07516-C1	1036.73	39.2019	18	0	2	0.488822	6.11777e-05	23	3	2	2	3	2	2	3	1	3	2	1.0625	0.0874628	0.668428	Red
WP_013948181.1	MULTISPECIES: 50S ribosomal protein L24 [Hyphomicrobium]	10.3611	11899.6	F218323	Q07524-C9	574.46	64.8148	11	9	12	18.7402	0.0023454	223	25	18	20	28	24	24	22	17	25	20	1.06195	0.0867116	0.559291	Red
WP_013947592.1	MULTISPECIES: phosphopyruvate hydratase [Hyphomicrobium]	4.69751	45078.9	F218320	Q07521-C6	2271.96	72.4299	29	18	33	22.0502	0.00275966	994	99	104	94	106	109	104	101	82	106	89	1.0616	0.0862425	0.303398	Red
WP_092862513.1	DNA-binding response regulator [Hyphomicrobium facile]	5.96981	20834.9	F218320	Q07521-C6	879	61.7021	13	1	15	10.7992	0.00135156	225	4	40	31	4	37	39	32	29	4	5	1.0614	0.0859732	0.899848	Red
WP_013949626.1	MULTISPECIES: cytochrome c biogenesis protein [Hyphomicrobium]	6.49284	34648.8	F218317	Q07518-C3	481.76	40.3175	10	8	14	3.63649	0.00045512	126	10	15	15	14	11	11	13	9	17	11	1.06061	0.0848889	0.654019	Red
WP_013948814.1	MULTISPECIES: acetyl-CoA carboxylase biotin carboxylase subunit [Hyphomicrobium]	5.90019	48794.2	F218317	Q07518-C3	1763.11	69.9552	29	25	35	10.2676	0.00128503	501	56	54	54	54	40	55	53	45	44	46	1.06048	0.0847227	0.441303	Red
WP_013950026.1	MULTISPECIES: peptidyl-prolyl cis-trans isomerase [Hyphomicrobium]	6.0788	33655.8	F218323	Q07524-C9	1150.72	47.0588	21	16	26	11.0233	0.00137961	371	37	38	36	44	36	40	33	29	41	37	1.05946	0.0833284	0.440567	Red
WP_013946403.1	MULTISPECIES: pyruvate kinase [Hyphomicrobium]	6.29783	51619.1	F218320	Q07521-C6	1343.03	66.9439	22	14	26	7.18726	0.00089951	371	37	41	40	37	36	45	33	26	42	34	1.05946	0.0833284	0.562103	Red
WP_013949445.1	glucose-6-phosphate isomerase [Hyphomicrobium sp. MC1]	6.02344	47417.8	F218323	Q07524-C9	1176.9	58.0931	18	17	19	7.86624	0.000984487	373	37	40	39	36	40	37	40	31	41	32	1.05914	0.082893	0.359365	Red
WP_013946139.1	MULTISPECIES: SRPBCC family protein [Hyphomicrobium]	4.92631	19003.8	F218323	Q07524-C9	566.72	49.4382	10	10	10	8.68247	0.00108664	165	17	16	16	22	14	20	16	7	19	18	1.05882	0.0824622	0.723301	Red
WP_013945939.1	hypothetical protein [Hyphomicrobium sp. MC1]	7.69056	16923.6	F218320	Q07521-C6	139.05	28.2051	3	3	3	1.47723	0.00018488	25	2	2	2	3	4	3	2	1	2	4	1.05882	0.0824622	0.765941	Red
WP_013948503.1	MULTISPECIES: NADH-quinone oxidoreductase subunit L [Hyphomicrobium]	6.45716	71668.8	F218315	Q07517-C2	167.74	3.68098	2	2	2	0.348827	4.36569e-05	25	2	3	3	3	2	2	1	4	2	3	1.05882	0.0824622	0.736268	Red
WP_013950301.1	MULTISPECIES: ribonuclease PH [Hyphomicrobium]	6.5344	26162.3	F218323	Q07524-C9	732.92	51.4768	14	14	15	7.72103	0.000966314	202	24	18	18	22	22	21	18	15	28	16	1.05825	0.0816838	0.663935	Red
WP_013946533.1	MULTISPECIES: co-chaperone GroES [Hyphomicrobium]	5.83972	10994.9	F218324	Q07525-C10	941.29	94.2308	17	17	17	38.1994	0.00478078	420	42	44	41	45	44	42	39	34	41	48	1.05742	0.0805434	0.361666	Red
WP_013950353.1	MULTISPECIES: beta-ketoacyl-[acyl-carrier-protein] synthase I [Hyphomicrobium]	5.65161	43155.4	F218318	Q07519-C4	1387.16	67.8049	22	20	26	9.77862	0.00122383	422	50	39	44	48	36	47	50	28	44	36	1.05714	0.0801703	0.631984	Red
WP_013950320.1	MULTISPECIES: F0F1 ATP synthase subunit gamma [Hyphomicrobium]	9.7792	31748.7	F218318	Q07519-C4	1163.48	70.068	22	22	23	12.1895	0.00152555	387	37	39	38	45	40	42	39	32	43	32	1.05699	0.0799683	0.453213	Red
WP_024275092.1	MULTISPECIES: AMP-dependent synthetase [Hyphomicrobium]	5.85986	53278.5	F218323	Q07524-C9	807.37	31.2253	15	7	19	3.97909	0.000497997	212	20	22	21	23	23	18	20	18	24	23	1.05556	0.0780025	0.419347	Red
WP_013947769.1	MULTISPECIES: hypothetical protein [Hyphomicrobium]	5.61379	16124	F218322	Q07523-C8	250.99	58.3333	5	5	5	3.96923	0.000496762	64	5	4	7	9	8	6	6	6	5	8	1.05556	0.0780025	0.715908	Red
WP_013946937.1	thioesterase [Hyphomicrobium sp. MC1]	6.3903	14084.3	F218319	Q07520-C5	208.3	31.6176	4	4	4	1.91703	0.000239923	27	3	2	2	3	4	3	3	0	3	4	1.05556	0.0780025	0.804574	Red
WP_013950016.1	3-dehydroquinate synthase [Hyphomicrobium sp. MC1]	6.70217	63187.3	F218320	Q07521-C6	951.12	38.6054	18	1	20	3.38676	0.000423864	214	20	23	22	22	23	27	28	25	2	22	1.05505	0.0773057	0.816155	Red
WP_013948554.1	MULTISPECIES: 3-mercaptopyruvate sulfurtransferase [Hyphomicrobium]	6.6694	31366.1	F218323	Q07524-C9	728.72	52.2648	16	8	16	8.12979	0.00101747	255	28	22	26	30	25	28	23	20	34	19	1.05426	0.0762356	0.667462	Red
WP_013950300.1	heat-inducible transcriptional repressor HrcA [Hyphomicrobium sp. MC1]	5.87724	38858.9	F218323	Q07524-C9	512.16	32.5843	9	9	12	1.69845	0.000212567	66	9	8	6	7	4	10	6	2	9	5	1.05405	0.0759489	0.818381	Red
WP_050976837.1	MULTISPECIES: HU family DNA-binding protein [Hyphomicrobium]	10.8557	9093.27	F218317	Q07518-C3	668.07	61.9048	10	10	10	36.6205	0.00458318	333	34	31	34	34	38	30	33	31	32	36	1.05389	0.0757273	0.269521	Red
WP_013946654.1	MULTISPECIES: Tol-Pal system beta propeller repeat protein TolB [Hyphomicrobium]	6.17551	49201.8	F218317	Q07518-C3	1843.84	69.6429	28	22	30	11.6866	0.00146262	575	61	58	59	60	57	59	56	47	59	59	1.05263	0.0740006	0.274557	Red
WP_013950365.1	MULTISPECIES: ribosome maturation factor RimP [Hyphomicrobium]	4.53532	23273.9	F218318	Q07519-C4	303.91	42.2535	6	6	6	2.92173	0.000365665	68	6	7	6	11	5	8	4	4	9	8	1.05263	0.0740006	0.796914	Red
WP_013947733.1	MULTISPECIES: DUF3126 domain-containing protein [Hyphomicrobium]	4.61399	8083.08	F218319	Q07520-C5	281.67	61.9718	5	5	5	8.41264	0.00105287	68	7	6	6	8	8	7	6	6	7	7	1.05263	0.0740006	0.461672	Red
WP_013946634.1	MULTISPECIES: fructose-bisphosphate aldolase class I [Hyphomicrobium]	8.50205	37360.3	F218317	Q07518-C3	1302.81	76.7442	24	9	32	12.3661	0.00154766	462	47	46	49	48	47	48	48	39	49	41	1.05217	0.0733732	0.317619	Red
WP_013216581.1	30S ribosomal protein S21 [Hyphomicrobium denitrificans]	11.6449	13241	F218315	Q07517-C2	382.14	39.2308	8	8	9	14.1228	0.00176752	187	16	20	20	20	20	18	18	17	20	18	1.05208	0.073249	0.323694	Red
WP_013946026.1	MULTISPECIES: ribonuclease D [Hyphomicrobium]	6.29292	22659.7	F218324	Q07525-C10	466.86	69.4175	10	10	12	4.81031	0.000602027	109	12	11	11	11	11	11	10	8	12	12	1.05172	0.0727563	0.476728	Red
WP_013950412.1	MULTISPECIES: NAD(P)-dependent glycerol-3-phosphate dehydrogenase [Hyphomicrobium]	6.61051	35068.6	F218315	Q07517-C2	396.92	26.3314	7	7	9	1.99609	0.000249817	70	7	9	6	8	6	6	8	7	7	6	1.05128	0.0721498	0.582261	Red
WP_013946275.1	MULTISPECIES: 3-deoxy-manno-octulosonate cytidylyltransferase [Hyphomicrobium]	5.91047	26470	F218324	Q07525-C10	219.72	19.2623	4	4	4	1.17114	0.000146572	31	3	2	4	3	4	2	4	2	3	4	1.05	0.0703893	0.740709	Red
WP_013947741.1	MULTISPECIES: methylenetetrahydrofolate reductase [NAD(P)H] [Hyphomicrobium]	6.26675	33235.1	F218318	Q07519-C4	1001.21	64.4737	17	17	17	8.39475	0.00105063	279	31	26	24	36	26	28	27	19	32	30	1.04965	0.069902	0.664995	Red
WP_024276399.1	MULTISPECIES: protease modulator HflC [Hyphomicrobium]	6.39158	34067.7	F218314	Q07516-C1	1260.81	59.8662	23	17	26	9.80401	0.00122701	334	40	31	34	39	27	35	35	26	39	28	1.04762	0.0671142	0.653793	Red
WP_024276405.1	class II fumarate hydratase [Hyphomicrobium sp. 802]	6.05446	49726.3	F218323	Q07524-C9	1267.5	61.5551	20	17	22	5.85203	0.000732402	291	28	31	29	31	30	30	31	24	35	22	1.04762	0.0671142	0.595102	Red
WP_013947582.1	MULTISPECIES: pirin family protein [Hyphomicrobium]	5.2026	33656	F218323	Q07524-C9	194.53	22.8013	5	5	7	0.980509	0.000122714	33	4	3	3	5	2	4	3	1	5	3	1.04762	0.0671142	0.817469	Red
WP_013946752.1	MULTISPECIES: HIT family protein [Hyphomicrobium]	6.57627	15045.9	F218319	Q07520-C5	167.84	39.5683	4	4	6	2.19329	0.000274498	33	2	3	4	3	5	4	4	2	3	3	1.04762	0.0671142	0.760634	Red
WP_013947734.1	MULTISPECIES: serine O-acetyltransferase [Hyphomicrobium]	6.82705	29413.1	F218323	Q07524-C9	167.75	17.0909	4	4	5	1.12195	0.000140416	33	3	3	4	3	4	4	4	0	4	4	1.04762	0.0671142	0.821052	Red
WP_013946580.1	MULTISPECIES: pyrroline-5-carboxylate reductase [Hyphomicrobium]	5.96675	27670.7	F218315	Q07517-C2	153.17	17.8182	4	4	4	1.1926	0.000149258	33	3	4	4	3	3	3	3	1	4	5	1.04762	0.0671142	0.78848	Red
WP_013948535.1	MULTISPECIES: ATP-dependent Clp protease proteolytic subunit [Hyphomicrobium]	5.46202	24189	F218324	Q07525-C10	529.22	38.2488	12	5	12	13.8906	0.00173846	336	30	32	32	40	38	33	35	26	34	36	1.04734	0.0667261	0.559481	Red
WP_013946166.1	MULTISPECIES: complex I NDUFA9 subunit family protein [Hyphomicrobium]	9.87423	34328.2	F218317	Q07518-C3	789.82	63.2716	14	14	15	6.08829	0.00076197	209	19	23	24	20	21	18	19	20	25	20	1.04673	0.0658879	0.531108	Red
WP_013950322.1	MULTISPECIES: F0F1 ATP synthase subunit beta [Hyphomicrobium]	5.10957	50922.2	F218321	Q07522-C7	2722.78	91.4046	36	14	39	42.1624	0.00527677	2147	213	235	213	211	226	213	216	184	220	216	1.04649	0.0655579	0.261596	Red
WP_013946330.1	MULTISPECIES: cobalamin biosynthesis protein CobW [Hyphomicrobium]	4.83338	37181.2	F218314	Q07516-C1	964.08	48.9855	16	11	18	10.4623	0.00130939	389	39	39	39	40	42	40	43	28	42	37	1.04615	0.065095	0.547563	Red
WP_013950249.1	MULTISPECIES: argininosuccinate synthase [Hyphomicrobium]	5.78303	45311.7	F218321	Q07522-C7	952.995	55.9902	20	1	22	3.70765	0.000464026	168	24	7	23	26	6	29	33	9	5	6	1.04598	0.0648511	0.917517	Red
WP_013946393.1	MULTISPECIES: histidinol-phosphatase [Hyphomicrobium]	5.78569	29125.1	F218323	Q07524-C9	251.49	21.1111	5	5	6	1.20171	0.000150399	35	4	3	4	5	2	4	3	2	5	3	1.04545	0.0641303	0.788543	Red
WP_024276156.1	elongation factor Ts [Hyphomicrobium sp. 802]	5.95274	33565.6	F218315	Q07517-C2	2288.5	81.0726	36	27	40	21.8676	0.00273681	734	72	77	76	82	68	68	74	62	85	70	1.04396	0.062061	0.501018	Red
WP_024275708.1	MULTISPECIES: pyrroloquinoline quinone biosynthesis protein PqqC [Hyphomicrobium]	6.55935	29581.2	F218314	Q07516-C1	766.57	58.1395	14	11	18	6.01734	0.000753091	178	22	17	16	21	15	18	21	13	20	15	1.04348	0.0614005	0.706517	Red
WP_013946266.1	MULTISPECIES: NlpC/P60 family protein [Hyphomicrobium]	5.50404	32756.6	F218314	Q07516-C1	285.43	29.3333	6	4	7	1.12955	0.000141366	37	6	4	2	4	3	5	5	0	5	3	1.04348	0.0614005	0.870533	Red
WP_013950345.1	MULTISPECIES: dUTP diphosphatase [Hyphomicrobium]	10.1225	19347.6	F218315	Q07517-C2	200.63	18.0328	4	4	4	1.91238	0.000239341	37	4	5	4	3	3	4	4	3	4	3	1.04348	0.0614005	0.668428	Red
WP_013216599.1	pyruvate kinase [Hyphomicrobium denitrificans]	6.58266	51667.1	F218317	Q07518-C3	441.81	15.1767	7	2	2	0.716122	8.96252e-05	37	4	3	3	4	5	3	5	3	4	3	1.04348	0.0614005	0.724507	Red
WP_013947080.1	MULTISPECIES: adenylosuccinate lyase [Hyphomicrobium]	6.36526	48459.2	F218314	Q07516-C1	1415.3	58.8506	25	10	30	8.56391	0.0010718	415	41	45	46	43	37	49	49	30	42	33	1.04327	0.0611115	0.689888	Red
WP_013948473.1	MULTISPECIES: glutamate--tRNA ligase [Hyphomicrobium]	5.967	57317.8	F218318	Q07519-C4	1439.01	55.8541	25	23	30	6.45524	0.000807895	370	35	36	38	38	42	40	44	26	40	31	1.04301	0.060754	0.669494	Red
WP_013945708.1	MULTISPECIES: hypothetical protein [Hyphomicrobium]	9.23757	35280.8	F218323	Q07524-C9	459.2	42.4051	10	10	10	3.76976	0.000471798	133	14	12	14	16	12	12	14	10	18	11	1.04286	0.0605415	0.7204	Red
WP_013946573.1	ribose-phosphate pyrophosphokinase [Hyphomicrobium sp. MC1]	8.36965	35778.9	F218323	Q07524-C9	1062.56	71.5152	17	16	17	6.45632	0.000808031	231	26	23	22	27	20	21	23	21	28	20	1.04237	0.0598715	0.618316	Red
WP_013949473.1	MULTISPECIES: aminotransferase class V-fold PLP-dependent enzyme [Hyphomicrobium]	7.18599	43483.2	F218317	Q07518-C3	1416.12	68.7345	22	17	25	8.64702	0.0010822	376	40	36	35	43	38	38	42	27	40	37	1.04233	0.0598094	0.608343	Red
WP_029671142.1	MULTISPECIES: hypoxanthine phosphoribosyltransferase [Hyphomicrobium]	5.08549	19823.5	F218314	Q07516-C1	502.66	61.1111	10	7	14	4.43917	0.000555577	88	12	8	7	8	10	10	8	8	9	8	1.04167	0.0588937	0.698401	Red
WP_013949993.1	MULTISPECIES: ADP-forming succinate--CoA ligase subunit beta [Hyphomicrobium]	5.65918	41831.9	F218317	Q07518-C3	3270.6	91.2371	45	20	47	46.902	0.00586995	1962	192	203	209	198	199	202	212	163	206	178	1.04141	0.0585352	0.45022	Red
WP_013947841.1	MULTISPECIES: DUF2059 domain-containing protein [Hyphomicrobium]	6.35166	17873	F218321	Q07522-C7	255.625	48.4848	7	7	8	5.03554	0.000630215	90	8	9	8	12	9	9	8	5	11	11	1.04082	0.0577155	0.773115	Red
WP_013947735.1	MULTISPECIES: enoyl-CoA hydratase [Hyphomicrobium]	5.73892	28094.4	F218323	Q07524-C9	673.85	54.3071	12	11	13	5.08997	0.000637028	143	16	15	11	15	16	15	14	11	16	14	1.04	0.0565835	0.643947	Red
WP_013947679.1	MULTISPECIES: guanylate kinase [Hyphomicrobium]	6.32288	24587.7	F218323	Q07524-C9	250.76	30.9417	5	5	7	1.6675	0.000208693	41	5	4	3	5	4	4	5	3	5	3	1.04	0.0565835	0.740709	Red
WP_013946777.1	MULTISPECIES: Asp-tRNA(Asn)/Glu-tRNA(Gln) amidotransferase GatCAB subunit B [Hyphomicrobium]	5.40927	53753.6	F218320	Q07521-C6	1287.01	51.927	21	16	25	5.54381	0.000693827	298	26	31	31	32	32	32	33	26	27	28	1.03974	0.056216	0.522057	Red
WP_035575800.1	MULTISPECIES: MexE family multidrug efflux RND transporter periplasmic adaptor subunit [Hyphomicrobium]	6.03228	43179.6	F218314	Q07516-C1	743.04	40.8978	14	14	16	3.35807	0.000420274	145	15	12	13	19	15	16	15	10	17	13	1.03947	0.0558532	0.73714	Red
WP_013945999.1	MULTISPECIES: hypothetical protein [Hyphomicrobium]	5.51646	19517.4	F218318	Q07519-C4	820.38	51.3966	12	12	13	10.1448	0.00126966	198	16	16	17	27	25	23	17	12	22	23	1.03922	0.0554951	0.810395	Red
WP_013947836.1	MULTISPECIES: glutamate--tRNA ligase [Hyphomicrobium]	5.44832	50665.1	F218320	Q07521-C6	829.925	40.1316	18	17	22	3.94749	0.000494042	200	20	20	17	24	21	25	25	11	20	17	1.03883	0.0549665	0.79059	Red
WP_013948375.1	MULTISPECIES: methylmalonate-semialdehyde dehydrogenase (CoA acylating) [Hyphomicrobium]	6.33295	53567.5	F218321	Q07522-C7	1345.63	52.6104	24	23	28	5.71242	0.000714929	306	30	31	31	33	31	33	35	23	31	28	1.03871	0.0547925	0.604397	Red
WP_013946935.1	L,D-transpeptidase [Hyphomicrobium sp. MC1]	9.92289	30081.9	F218314	Q07516-C1	887.78	58.9091	16	16	16	13.6959	0.00171409	412	50	37	45	43	35	42	40	35	42	43	1.03865	0.0547059	0.621351	Red
WP_024275911.1	MULTISPECIES: carboxynorspermidine decarboxylase [Hyphomicrobium]	5.82147	41426.2	F218315	Q07517-C2	661.82	35.6955	9	9	12	2.31738	0.000290028	96	9	11	10	9	10	10	12	10	8	7	1.03846	0.0544478	0.68948	Red
WP_013947042.1	RNA methyltransferase [Hyphomicrobium sp. 802]	8.04838	46764	F218321	Q07522-C7	384.74	23.5294	7	7	7	0.91951	0.00011508	43	5	6	4	3	4	3	8	2	6	2	1.03846	0.0544478	0.883659	Red
WP_013947531.1	MULTISPECIES: aromatic hydrocarbon degradation membrane protein [Hyphomicrobium]	5.24196	44058.5	F218317	Q07518-C3	595.95	25.0597	9	8	9	3.42726	0.000428934	151	16	15	15	14	17	16	16	11	15	16	1.03797	0.0537713	0.60347	Red
WP_013950175.1	MULTISPECIES: BAX inhibitor (BI)-1/YccA family protein [Hyphomicrobium]	9.23864	27014.7	F218318	Q07519-C4	234.94	16.6008	3	3	3	3.70169	0.000463279	100	10	12	11	10	8	11	10	11	7	10	1.03704	0.0524674	0.696862	Red
WP_013946804.1	4-hydroxy-tetrahydrodipicolinate synthase [Hyphomicrobium sp. MC1]	5.61629	31668.1	F218314	Q07516-C1	1037.17	77.027	17	12	18	5.08398	0.000636277	161	28	28	0	0	26	0	28	22	29	0	1.03571	0.0506261	0.950572	Red
WP_013945740.1	MULTISPECIES: glycosyl transferase family 1 [Hyphomicrobium]	4.88072	48417.8	F218321	Q07522-C7	348.17	25	6	6	9	0.970718	0.000121489	47	5	6	3	5	5	6	6	2	5	4	1.03571	0.0506261	0.829542	Red
WP_013947660.1	MULTISPECIES: KR domain-containing protein [Hyphomicrobium]	7.8479	25787.7	F218318	Q07519-C4	307.14	23.8683	7	3	8	1.82257	0.000228101	47	5	2	4	7	6	5	4	2	7	5	1.03571	0.0506261	0.869982	Red
WP_013950146.1	MULTISPECIES: ParA family protein [Hyphomicrobium]	6.11054	30209.7	F218319	Q07520-C5	319.04	24.911	6	6	7	1.55579	0.000194713	47	6	6	2	3	7	4	6	4	5	4	1.03571	0.0506261	0.855828	Red
WP_013947501.1	MULTISPECIES: HlyD family secretion protein [Hyphomicrobium]	6.76381	30904.3	F218318	Q07519-C4	280.43	30.3754	6	6	6	1.52083	0.000190337	47	4	5	4	7	4	5	5	4	5	4	1.03571	0.0506261	0.763757	Red
WP_092865383.1	30S ribosomal protein S4 [Hyphomicrobium facile]	10.2926	23395.6	F218317	Q07518-C3	769.46	51.7073	16	0	3	2.00892	0.000251424	47	5	4	5	6	4	4	4	5	5	5	1.03571	0.0506261	0.668428	Red
WP_013950246.1	MULTISPECIES: agmatine deiminase family protein [Hyphomicrobium]	4.89334	36240.6	F218318	Q07519-C4	508.98	36.3636	11	6	15	2.98009	0.000372968	108	13	7	10	15	10	10	12	7	13	11	1.03448	0.0489096	0.82245	Red
WP_024276384.1	MULTISPECIES: rRNA pseudouridine synthase [Hyphomicrobium]	10.1117	29147.7	F218315	Q07517-C2	422.31	33.9623	9	9	9	3.70526	0.000463726	108	11	12	11	11	10	12	11	7	13	10	1.03448	0.0489096	0.726339	Red
WP_013946193.1	MULTISPECIES: aldehyde dehydrogenase [Hyphomicrobium]	6.04521	55660.1	F218315	Q07517-C2	2246.08	64.4269	31	14	35	21.2001	0.00265327	1180	111	124	123	125	117	120	138	89	116	117	1.03419	0.0484985	0.649709	Red
WP_013945680.1	ornithine carbamoyltransferase [Hyphomicrobium sp. MC1]	7.14954	35551.3	F218323	Q07524-C9	1250.08	76.8519	21	21	25	8.12909	0.00101738	289	26	33	31	35	22	29	28	21	36	28	1.03401	0.0482552	0.773871	Red
WP_013948182.1	MULTISPECIES: 50S ribosomal protein L14 [Hyphomicrobium]	10.7887	13197.3	F218319	Q07520-C5	682.5	61.4754	11	11	13	22.0499	0.00275962	291	23	29	30	31	35	30	27	23	32	31	1.03378	0.0479345	0.703697	Red
WP_013950497.1	MULTISPECIES: 2-dehydropantoate 2-reductase [Hyphomicrobium]	6.03356	35692.8	F218323	Q07524-C9	563.455	36.2275	10	10	14	3.13789	0.000392718	112	11	12	9	14	11	13	11	5	14	12	1.03333	0.0473057	0.829465	Red
WP_013950150.1	tRNA uridine-5-carboxymethylaminomethyl(34) synthesis GTPase MnmE [Hyphomicrobium sp. MC1]	4.992	47933.1	F218319	Q07520-C5	297.91	16.6667	6	6	10	1.06398	0.000133161	51	6	3	6	5	6	6	5	2	6	6	1.03333	0.0473057	0.842107	Red
WP_024276168.1	bestrophin [Hyphomicrobium sp. 802]	6.32508	32514.1	F218323	Q07524-C9	311.87	26.3514	6	6	6	1.56855	0.000196309	51	4	5	6	6	5	5	5	4	6	5	1.03333	0.0473057	0.69409	Red
WP_013946775.1	MULTISPECIES: chorismate mutase [Hyphomicrobium]	5.22627	13450.6	F218319	Q07520-C5	267.56	50.8621	5	5	5	3.79164	0.000474537	51	4	4	5	5	8	5	6	1	7	6	1.03333	0.0473057	0.880206	Red
WP_045834705.1	argininosuccinate synthase [Hyphomicrobium sp. 99]	6.02461	45486.9	F218321	Q07522-C7	874.335	42.5428	17	0	10	1.16517	0.000145825	53	9	5	0	7	6	6	9	0	7	4	1.03226	0.0458037	0.927998	Red
WP_013949973.1	MULTISPECIES: peptidase [Hyphomicrobium]	5.13937	27431	F218314	Q07516-C1	655.96	44.2623	12	11	15	4.37461	0.000547498	120	14	11	13	12	11	11	12	11	12	13	1.03125	0.0443941	0.582261	Red
WP_013948362.1	MULTISPECIES: SDR family NAD(P)-dependent oxidoreductase [Hyphomicrobium]	4.97079	26513.4	F218320	Q07521-C6	337.44	27.8431	5	5	8	2.07442	0.000259621	55	5	4	5	7	7	6	5	5	5	6	1.03125	0.0443941	0.769391	Red
WP_013946736.1	cysteine desulfurase [Hyphomicrobium sp. MC1]	6.22218	46693	F218321	Q07522-C7	1226.77	48.7119	20	1	21	6.78903	0.000849671	317	34	35	31	32	29	35	38	26	30	27	1.03106	0.0441226	0.708871	Red
WP_013948782.1	MULTISPECIES: 3'(2'),5'-bisphosphate nucleotidase CysQ [Hyphomicrobium]	7.02241	31742.6	F218323	Q07524-C9	410.05	36.5188	7	6	10	1.7957	0.000224737	57	7	7	4	6	5	6	6	4	7	5	1.0303	0.0430687	0.802885	Red
WP_029671170.1	MULTISPECIES: lipid-A-disaccharide synthase [Hyphomicrobium]	8.7173	42118.8	F218322	Q07523-C8	375.67	25.7653	5	5	5	1.35332	0.000169372	57	7	6	5	5	6	4	6	7	5	6	1.0303	0.0430687	0.760634	Red
WP_013948513.1	MULTISPECIES: NADH-quinone oxidoreductase subunit NuoD [Hyphomicrobium]	6.06786	44703.8	F218320	Q07521-C6	1155.71	65.404	22	10	26	7.44904	0.000932273	333	36	32	32	36	33	40	40	23	32	29	1.02959	0.0420641	0.781596	Red
WP_013946727.1	MULTISPECIES: thioredoxin-dependent thiol peroxidase [Hyphomicrobium]	8.42864	17174.9	F218319	Q07520-C5	240.61	40	5	5	7	3.43524	0.000429932	59	4	5	6	7	8	5	7	4	6	7	1.02941	0.0418202	0.832917	Red
WP_013947325.1	MULTISPECIES: hypothetical protein [Hyphomicrobium]	9.75676	7861.92	F218314	Q07516-C1	221.04	36.6197	4	4	4	7.50453	0.000939218	59	6	8	5	6	5	5	7	5	5	7	1.02941	0.0418202	0.79247	Red
WP_013948385.1	MULTISPECIES: 6,7-dimethyl-8-ribityllumazine synthase [Hyphomicrobium]	6.07834	17749.2	F218319	Q07520-C5	447.23	67.6647	8	8	8	7.32429	0.000916661	130	10	14	12	15	15	14	12	12	12	14	1.02899	0.0412227	0.725515	Red
WP_013949510.1	MULTISPECIES: translation initiation factor IF-1 [Hyphomicrobium]	9.79219	10776.5	F218318	Q07519-C4	413.89	72.1649	6	6	6	12.2489	0.00153299	132	12	12	12	15	16	14	11	12	14	14	1.02857	0.040642	0.720896	Red
WP_024275767.1	hypothetical protein [Hyphomicrobium sp. 802]	9.134	43641.4	F218317	Q07518-C3	485.54	32.398	9	9	10	1.44358	0.00018067	63	4	7	10	5	6	8	5	6	8	4	1.02778	0.0395284	0.882114	Red
WP_013947044.1	MULTISPECIES: 30S ribosomal protein S4 [Hyphomicrobium]	10.2675	23325.5	F218317	Q07518-C3	1171.99	74.1463	22	7	24	23.7937	0.00297786	555	56	55	56	57	57	54	54	51	57	58	1.02509	0.03575	0.332147	Red
WP_013948612.1	MULTISPECIES: RNA polymerase sigma factor RpoH [Hyphomicrobium]	5.98351	34149.7	F218314	Q07516-C1	683.61	42.3841	13	12	18	4.451	0.000557058	152	18	14	16	18	11	18	16	9	16	16	1.025	0.0356239	0.849523	Red
WP_013948201.1	MULTISPECIES: 50S ribosomal protein L10 [Hyphomicrobium]	9.81933	18051	F218318	Q07519-C4	1045.56	69.9422	17	8	17	17.7275	0.00221866	320	31	30	25	39	37	35	30	27	32	34	1.02454	0.0349761	0.79154	Red
WP_013950201.1	MULTISPECIES: succinate dehydrogenase iron-sulfur subunit [Hyphomicrobium]	7.44065	29921.9	F218314	Q07516-C1	808.645	59.4595	17	16	17	8.18799	0.00102475	245	27	25	20	30	22	26	27	18	25	25	1.02381	0.0339473	0.807647	Red
WP_013948172.1	MULTISPECIES: 50S ribosomal protein L15 [Hyphomicrobium]	10.4392	19563.8	F218318	Q07519-C4	903.15	55.9783	15	8	16	13.4432	0.00168247	263	27	25	26	29	26	27	22	22	29	30	1.02222	0.0317089	0.7561	Red
WP_013950389.1	MULTISPECIES: ATP-dependent protease [Hyphomicrobium]	4.83042	25297.1	F218319	Q07520-C5	557.77	48.8987	9	4	10	3.20195	0.000400735	81	6	8	7	8	12	8	8	5	10	9	1.02222	0.0317089	0.883381	Red
WP_024275273.1	MULTISPECIES: phenylalanine--tRNA ligase subunit alpha [Hyphomicrobium]	5.349	39618.1	F218323	Q07524-C9	640.07	31.8436	13	7	14	4.39193	0.000549666	174	18	17	16	21	16	19	18	9	21	19	1.02198	0.0313642	0.868286	Red
WP_024275833.1	MULTISPECIES: ABC transporter substrate-binding protein [Hyphomicrobium]	6.44408	66333.7	F218322	Q07523-C8	563.81	25.5034	11	11	17	1.2814	0.000160372	85	7	8	11	7	10	9	6	12	9	6	1.02128	0.0303736	0.889144	Red
WP_013946531.1	MULTISPECIES: superoxide dismutase [Hyphomicrobium]	6.1226	22114.1	F218319	Q07520-C5	946.81	53.5714	16	14	16	12.526	0.00156767	277	25	29	26	29	31	30	27	19	28	33	1.02113	0.030162	0.824306	Red
WP_013945670.1	MULTISPECIES: DNA-binding response regulator [Hyphomicrobium]	5.97881	21401.2	F218323	Q07524-C9	909.18	76.6839	15	3	15	8.5042	0.00106433	182	38	4	4	42	4	3	3	4	43	37	1.02105	0.0300572	0.97553	Red
WP_013948202.1	MULTISPECIES: 50S ribosomal protein L1 [Hyphomicrobium]	9.69517	25664.7	F218323	Q07524-C9	952.29	63.0522	19	6	22	14.8843	0.00186282	382	41	39	33	39	41	40	32	31	45	41	1.02062	0.0294438	0.803656	Red
WP_013945972.1	MULTISPECIES: 16S rRNA (cytosine(1402)-N(4))-methyltransferase RsmH [Hyphomicrobium]	7.12383	37300.4	F218321	Q07522-C7	591.7	45.5072	9	8	11	2.43965	0.000305331	91	10	6	12	10	8	9	11	8	10	7	1.02	0.0285692	0.876439	Red
WP_013946733.1	Fe-S cluster assembly protein SufB [Hyphomicrobium sp. MC1]	6.0539	54345.4	F218319	Q07520-C5	1155.79	43.5583	18	4	22	3.60656	0.000451374	196	20	16	16	23	24	22	20	24	18	13	1.01961	0.0280144	0.878334	Red
WP_013946013.1	MULTISPECIES: translation initiation factor IF-3 [Hyphomicrobium]	8.96435	20106.5	F218317	Q07518-C3	646.23	73.2955	13	9	15	9.84756	0.00123246	198	20	20	18	19	23	21	19	18	20	20	1.01942	0.027745	0.695988	Red
WP_013949739.1	MULTISPECIES: glycine--tRNA ligase subunit alpha [Hyphomicrobium]	5.26348	35402.5	F218323	Q07524-C9	398.27	28.8889	8	8	10	2.68343	0.00033584	95	10	10	8	9	11	9	11	3	16	8	1.01923	0.0274807	0.930638	Red
WP_013947267.1	beta-hydroxylase [Hyphomicrobium sp. MC1]	7.90219	34106.8	F218319	Q07520-C5	463.49	40.9231	9	9	10	2.84401	0.000355938	97	6	10	10	12	11	9	14	6	11	8	1.01887	0.026967	0.90963	Red
WP_013950209.1	MULTISPECIES: DNA-binding response regulator [Hyphomicrobium]	5.79448	25298.3	F218323	Q07524-C9	465.88	43.8596	7	7	9	3.83425	0.00047987	97	12	9	9	10	9	10	12	7	12	7	1.01887	0.026967	0.879544	Red
WP_013950154.1	MULTISPECIES: transcription termination factor Rho [Hyphomicrobium]	7.05043	47128.9	F218317	Q07518-C3	2417.87	82.6603	39	10	44	18.5024	0.00231564	872	89	85	91	92	83	96	95	71	92	78	1.01831	0.0261721	0.775695	Red
WP_013946631.1	MULTISPECIES: hypothetical protein [Hyphomicrobium]	8.3192	38619	F218320	Q07521-C6	440.26	33.3333	8	8	9	2.71887	0.000340276	105	14	11	10	12	6	12	10	9	11	10	1.01754	0.025091	0.893424	Red
WP_013945728.1	MULTISPECIES: lytic murein transglycosylase [Hyphomicrobium]	9.56538	30402.6	F218323	Q07524-C9	606.82	46.7857	12	12	16	3.651	0.000456936	111	11	12	10	11	12	12	13	5	14	11	1.01667	0.0238467	0.907401	Red
WP_013948166.1	MULTISPECIES: DNA-directed RNA polymerase subunit alpha [Hyphomicrobium]	5.22064	37861.8	F218323	Q07524-C9	2002.49	95	33	33	38	16.6659	0.00208579	631	63	62	63	66	64	65	66	45	72	65	1.01572	0.0225074	0.839452	Red
WP_013947721.1	MULTISPECIES: hypothetical protein [Hyphomicrobium]	4.80711	21501	F218319	Q07520-C5	802.465	57.8947	15	15	19	11.7204	0.00146685	252	22	22	26	26	31	25	26	20	28	26	1.01538	0.0220263	0.856278	Red
WP_013946379.1	MULTISPECIES: ferrochelatase [Hyphomicrobium]	7.6647	40192.6	F218323	Q07524-C9	644.825	46.7422	12	8	13	3.0105	0.000376775	121	13	12	12	13	11	11	14	7	15	13	1.01538	0.0220263	0.897086	Red
WP_013948191.1	MULTISPECIES: 50S ribosomal protein L4 [Hyphomicrobium]	10.0594	22431.2	F218323	Q07524-C9	1261.12	78.6408	23	20	26	18.5902	0.00232662	417	43	41	42	45	39	43	36	37	48	43	1.01415	0.0202724	0.813112	Red
WP_013949634.1	MULTISPECIES: hybrid sensor histidine kinase/response regulator [Hyphomicrobium]	5.35789	68223.2	F218322	Q07523-C8	680.18	20.9524	12	12	15	1.94948	0.000243984	133	13	13	16	13	12	13	11	17	10	15	1.01408	0.0201779	0.894687	Red
WP_013948398.1	MULTISPECIES: porphobilinogen synthase [Hyphomicrobium]	5.26231	37461.2	F218314	Q07516-C1	677.18	43.2665	12	10	14	3.55034	0.000444337	133	15	14	13	14	11	15	15	9	15	12	1.01408	0.0201779	0.889154	Red
WP_013948510.1	MULTISPECIES: NADH-quinone oxidoreductase subunit NuoE [Hyphomicrobium]	5.65918	44330.1	F218314	Q07516-C1	998.23	39.9516	16	11	17	6.45159	0.000807439	286	30	30	27	30	27	31	31	20	30	30	1.01361	0.0194962	0.865112	Red
WP_013950349.1	MULTISPECIES: D-glycerate dehydrogenase [Hyphomicrobium]	7.17336	36768.1	F218323	Q07524-C9	1726.91	75.6024	27	21	27	15.9377	0.00199466	586	60	55	59	70	51	61	64	39	71	56	1.01351	0.0193653	0.901997	Red
WP_013949412.1	MULTISPECIES: ATP phosphoribosyltransferase regulatory subunit [Hyphomicrobium]	4.90009	42431.6	F218318	Q07519-C4	662.82	35.9694	14	13	17	3.32299	0.000415884	141	16	14	14	18	9	18	15	8	19	10	1.01333	0.0191088	0.941577	Red
WP_013946570.1	MULTISPECIES: 50S ribosomal protein L25 [Hyphomicrobium]	8.96619	24952.2	F218317	Q07518-C3	1102.22	65.8228	17	13	17	17.9142	0.00224203	447	42	47	44	46	46	45	43	41	46	47	1.01322	0.0189416	0.679914	Red
WP_013948516.1	MULTISPECIES: NADH-quinone oxidoreductase subunit C [Hyphomicrobium]	5.01602	24130.4	F218323	Q07524-C9	609.21	58.9623	11	10	15	6.00902	0.00075205	145	16	10	15	16	16	15	14	8	18	17	1.01299	0.0186157	0.926889	Red
WP_024276138.1	gfo/Idh/MocA family oxidoreductase [Hyphomicrobium sp. MC1]	6.55955	37563.4	F218321	Q07522-C7	1083.33	53.5294	20	20	21	8.09298	0.00101286	304	33	31	31	36	22	30	35	26	34	26	1.01282	0.0183785	0.897913	Red
WP_013947029.1	MULTISPECIES: RNA polymerase-binding protein DksA [Hyphomicrobium]	10.1034	28303.3	F218323	Q07524-C9	634.41	36.6412	10	8	12	5.26441	0.000658859	149	14	14	14	16	17	15	13	13	19	14	1.01266	0.0181473	0.880753	Red
WP_013948325.1	MULTISPECIES: channel protein TolC [Hyphomicrobium]	6.1568	52968.3	F218318	Q07519-C4	2234.44	66.1191	33	24	38	15.0279	0.00188079	796	75	83	81	82	79	82	80	72	76	86	1.00998	0.0143197	0.78405	Red
WP_013948185.1	MULTISPECIES: 50S ribosomal protein L16 [Hyphomicrobium]	11.45	15095.5	F218314	Q07516-C1	439.22	56.6176	9	9	10	12.7853	0.00160012	193	20	16	20	22	19	20	19	17	20	20	1.0099	0.0142139	0.86608	Red
WP_013950137.1	MULTISPECIES: heme-binding protein [Hyphomicrobium]	5.73555	13977.1	F218324	Q07525-C10	713.41	79.1045	12	12	13	14.5238	0.0018177	203	22	16	19	21	24	18	18	17	20	28	1.00943	0.0135465	0.93667	Red
WP_013948180.1	MULTISPECIES: 50S ribosomal protein L5 [Hyphomicrobium]	9.77424	24695.2	F218323	Q07524-C9	1196.82	63.3929	21	20	25	17.6553	0.00220962	436	43	45	40	47	44	42	43	35	52	45	1.00901	0.0129391	0.897629	Red
WP_013948435.1	MULTISPECIES: DegT/DnrJ/EryC1/StrS family aminotransferase [Hyphomicrobium]	6.19003	39896.3	F218318	Q07519-C4	983.33	57.2603	19	19	22	6.39158	0.000799928	255	27	24	28	32	17	27	30	23	33	14	1.00758	0.0108883	0.962716	Red
WP_013947512.1	MULTISPECIES: formylmethanofuran--tetrahydromethanopterin N-formyltransferase [Hyphomicrobium]	5.82664	31451	F218323	Q07524-C9	1217.76	81.7276	20	17	24	21.8117	0.00272981	686	72	63	65	77	67	69	74	57	78	64	1.00576	0.00829137	0.931377	Red
WP_013948193.1	MULTISPECIES: elongation factor Tu [Hyphomicrobium]	5.70252	43983.7	F218314	Q07516-C1	3473.38	90.5473	48	10	50	64.1375	0.00802702	2821	285	290	279	284	274	298	306	238	289	278	1.00212	0.00305764	0.962951	Red
WP_013947514.1	MULTISPECIES: formylmethanofuran dehydrogenase subunit B [Hyphomicrobium]	5.41284	45611.5	F218323	Q07524-C9	1885.06	74.7073	26	26	29	19.5565	0.00244756	892	91	80	91	96	88	94	98	71	95	88	1	0	1	Red
WP_013948195.1	MULTISPECIES: 30S ribosomal protein S7 [Hyphomicrobium]	10.3382	17867.3	F218324	Q07525-C10	1115.81	81.4103	22	8	25	23.8424	0.00298396	426	42	46	40	39	46	42	37	43	43	48	1	0	1	Red
WP_013945978.1	MULTISPECIES: UDP-N-acetylmuramoyl-L-alanine--D-glutamate ligase [Hyphomicrobium]	5.64691	49428.7	F218314	Q07516-C1	713.43	33.758	13	13	20	2.87282	0.000359544	142	15	15	16	13	12	16	17	13	14	11	1	0	1	Red
WP_081740984.1	hypothetical protein [Hyphomicrobium sp. 802]	7.70023	70139.1	F218317	Q07518-C3	904.08	24.037	14	14	16	2.28118	0.000285497	160	15	16	19	16	14	14	15	17	18	16	1	0	1	Red
WP_013947656.1	methionine--tRNA ligase [Hyphomicrobium sp. MC1]	5.33438	57925.9	F218320	Q07521-C6	698.78	25.1938	12	7	15	2.72762	0.000341371	158	17	13	15	15	19	20	14	14	15	16	1	0	1	Red
WP_013950352.1	MULTISPECIES: bifunctional 3-hydroxydecanoyl-ACP dehydratase/trans-2-decenoyl-ACP isomerase [Hyphomicrobium]	5.74904	18860.9	F218323	Q07524-C9	561.01	56.8966	10	10	14	8.2711	0.00103516	156	17	13	15	16	17	14	14	14	17	19	1	0	1	Red
WP_013946657.1	MULTISPECIES: tol-pal system protein YbgF [Hyphomicrobium]	5.6032	35576.7	F218318	Q07519-C4	621.2	36.3897	11	11	14	2.92327	0.000365857	104	11	12	7	13	9	11	11	8	11	11	1	0	1	Red
WP_013946701.1	phosphomethylpyrimidine synthase ThiC [Hyphomicrobium sp. MC1]	5.80926	67677.9	F218322	Q07523-C8	579.2	22.3127	10	10	14	0.975208	0.000122051	66	5	7	7	7	7	7	5	13	3	5	1	0	1	Red
WP_013949720.1	MULTISPECIES: phosphoribosylformylglycinamidine cyclo-ligase [Hyphomicrobium]	5.38289	39193.5	F218321	Q07522-C7	529.82	36.5079	10	5	11	3.41894	0.000427892	134	12	12	14	18	11	15	16	12	10	14	1	0	1	Red
WP_013949971.1	MULTISPECIES: phosphoribulokinase [Hyphomicrobium]	6.60366	33297	F218319	Q07520-C5	535.6	46.0481	9	9	11	3.06333	0.000383387	102	9	9	8	14	11	11	9	9	12	10	1	0	1	Red
WP_024276137.1	MULTISPECIES: NAD-dependent epimerase [Hyphomicrobium]	5.82142	35712.1	F218314	Q07516-C1	544.56	35.2025	10	10	11	2.46415	0.000308397	88	10	8	10	9	7	10	11	8	8	7	1	0	1	Red
WP_013950384.1	DNA mismatch repair protein MutS [Hyphomicrobium sp. MC1]	5.78825	102040	F218324	Q07525-C10	608.56	14.1499	10	3	11	0.254802	3.18893e-05	26	6	0	7	0	0	0	0	0	0	13	1	0	1	Red
WP_013950002.1	MULTISPECIES: porin family protein [Hyphomicrobium]	4.81237	25598.4	F218319	Q07520-C5	616.67	61.0169	10	10	10	6.2504	0.000782259	160	19	12	14	16	19	17	16	16	16	15	1	0	1	Red
WP_024275011.1	MULTISPECIES: 1-(5-phosphoribosyl)-5-[(5-phosphoribosylamino)methylideneamino]imidazole-4-carboxamide isomerase [Hyphomicrobium]	5.40099	25547.7	F218320	Q07521-C6	421.95	45.4545	7	7	10	3.28797	0.000411501	84	9	7	5	10	11	10	9	6	9	8	1	0	1	Red
WP_013947067.1	phosphoribosylformylglycinamidine synthase subunit PurQ [Hyphomicrobium sp. MC1]	5.40242	25039.4	F218323	Q07524-C9	446.69	55.3648	9	9	9	4.87232	0.000609787	122	11	12	9	15	14	12	10	11	14	14	1	0	1	Red
WP_013946136.1	VWA domain-containing protein [Hyphomicrobium sp. MC1]	9.11376	36500.5	F218320	Q07521-C6	399.51	36.2275	8	8	9	1.69861	0.000212587	62	8	5	7	4	7	8	6	5	6	6	1	0	1	Red
WP_024275770.1	glucose-1-phosphate thymidylyltransferase [Hyphomicrobium sp. 802]	5.39776	31900.6	F218317	Q07518-C3	399.52	25.6849	7	5	8	2.88395	0.000360937	92	10	8	10	7	11	8	10	6	12	10	1	0	1	Red
WP_013948256.1	DUF4198 domain-containing protein [Hyphomicrobium sp. MC1]	6.22351	29285.2	F218318	Q07519-C4	495.48	31.8352	7	7	8	2.59517	0.000324794	76	7	5	7	10	9	8	7	6	9	8	1	0	1	Red
WP_013949633.1	MULTISPECIES: DNA-binding response regulator [Hyphomicrobium]	6.00279	26360.9	F218319	Q07520-C5	331.35	26.7782	5	5	8	1.44153	0.000180413	38	5	1	4	3	6	4	6	1	3	5	1	0	1	Red
WP_013948471.1	MULTISPECIES: transcriptional repressor LexA [Hyphomicrobium]	8.7608	26758.2	F218323	Q07524-C9	316.555	27.9352	5	5	8	1.34538	0.000168379	36	4	5	5	2	2	3	4	3	5	3	1	0	1	Red
WP_013948307.1	MULTISPECIES: beta-N-acetylhexosaminidase [Hyphomicrobium]	4.89718	35822.4	F218320	Q07521-C6	357.93	30.8824	6	6	8	1.28411	0.000160711	46	5	4	4	6	4	7	2	5	7	2	1	0	1	Red
WP_013949905.1	MULTISPECIES: response regulator [Hyphomicrobium]	8.95131	13984.5	F218319	Q07520-C5	400.02	53.4884	6	6	7	6.29269	0.000787552	88	9	8	7	9	11	7	10	7	10	10	1	0	1	Red
WP_013950038.1	MULTISPECIES: adenosylmethionine--8-amino-7-oxononanoate transaminase [Hyphomicrobium]	5.82689	45692.3	F218319	Q07520-C5	442.33	26.969	6	6	7	1.22559	0.000153387	56	6	4	4	7	7	5	7	5	6	5	1	0	1	Red
WP_013948218.1	MULTISPECIES: glucan export ABC transporter ATP-binding protein [Hyphomicrobium]	6.82275	62440.5	F218321	Q07522-C7	218.94	10.3215	4	4	7	0.224213	2.80611e-05	14	2	1	1	1	2	1	4	2	0	0	1	0	1	Red
WP_013949677.1	MULTISPECIES: hydroxyacylglutathione hydrolase [Hyphomicrobium]	5.5551	27826.1	F218323	Q07524-C9	298.83	20.7031	5	5	6	2.0125	0.000251871	56	6	6	4	7	5	7	5	4	7	5	1	0	1	Red
WP_024275688.1	MULTISPECIES: RNA polymerase sigma factor [Hyphomicrobium]	6.53021	20894.9	F218320	Q07521-C6	248.03	32.973	5	5	6	1.24432	0.000155731	26	2	2	2	3	4	5	2	0	4	2	1	0	1	Red
WP_013948369.1	MULTISPECIES: gamma-glutamyl-gamma-aminobutyrate hydrolase [Hyphomicrobium]	5.63321	26639.8	F218321	Q07522-C7	256.95	24.4	5	5	6	1.20121	0.000150336	32	4	2	2	3	5	1	5	2	4	4	1	0	1	Red
WP_013950360.1	MULTISPECIES: tRNA pseudouridine(55) synthase TruB [Hyphomicrobium]	6.55096	32744.2	F218323	Q07524-C9	252.8	20.5882	4	4	6	0.916193	0.000114665	30	2	3	2	4	4	2	2	2	5	4	1	0	1	Red
WP_013947827.1	methionine gamma-lyase [Hyphomicrobium sp. MC1]	7.26563	46116.1	F218318	Q07519-C4	170.27	15.4567	5	5	6	0.6939	8.6844e-05	32	1	4	4	5	2	5	2	2	4	3	1	0	1	Red
WP_024276485.1	phosphoribosylglycinamide formyltransferase [Hyphomicrobium sp. 802]	6.75057	23232.1	F218323	Q07524-C9	179.99	23.9631	5	5	6	0.516526	6.4645e-05	12	0	3	0	0	3	0	0	0	6	0	1	0	1	Red
WP_013947227.1	MULTISPECIES: histidine phosphatase family protein [Hyphomicrobium]	6.06944	18691.7	F218319	Q07520-C5	284.52	41.7647	5	5	5	2.35399	0.00029461	44	0	5	3	6	8	4	4	3	5	6	1	0	1	Red
WP_013947096.1	MULTISPECIES: hypothetical protein [Hyphomicrobium]	9.41827	19364.9	F218323	Q07524-C9	170.1	15.0838	4	4	5	1.85903	0.000232664	36	3	3	4	4	4	3	3	4	4	4	1	0	1	Red
WP_013948394.1	MULTISPECIES: murein L,D-transpeptidase [Hyphomicrobium]	9.76014	49499.8	F218321	Q07522-C7	154.44	12	4	4	5	0.525255	6.57375e-05	26	3	2	3	2	3	1	4	3	3	2	1	0	1	Red
WP_013948590.1	MULTISPECIES: quinolinate synthase NadA [Hyphomicrobium]	6.27514	38832.7	F218323	Q07524-C9	157.73	15.3409	3	3	5	0.515029	6.44577e-05	20	3	2	1	3	1	3	2	0	3	2	1	0	1	Red
WP_013947930.1	MULTISPECIES: decarboxylase [Hyphomicrobium]	5.19754	43344	F218320	Q07521-C6	176.02	11.4796	4	4	5	0.415282	5.1974e-05	18	3	0	0	3	3	4	3	0	0	2	1	0	1	Red
WP_013947568.1	isovaleryl-CoA dehydrogenase [Hyphomicrobium sp. MC1]	7.6534	59770.5	F218324	Q07525-C10	168.9	9.5064	3	3	5	0.200768	2.51268e-05	12	0	1	2	1	2	1	0	2	0	3	1	0	1	Red
WP_013949493.1	MULTISPECIES: dihydrofolate reductase [Hyphomicrobium]	5.2211	19014.8	F218317	Q07518-C3	153.02	32.7586	3	3	4	1.15699	0.000144801	22	2	2	3	2	2	2	2	2	2	3	1	0	1	Red
WP_029671076.1	glutaminase [Hyphomicrobium sp. 802]	6.53113	33242	F218323	Q07524-C9	308.15	22.6837	4	4	4	1.0228	0.000128007	34	4	3	3	4	3	3	4	3	4	3	1	0	1	Red
WP_013946021.1	MULTISPECIES: nitrogen regulatory protein [Hyphomicrobium]	5.27902	16350.6	F218317	Q07518-C3	107.17	17.5325	2	2	4	0.856236	0.000107161	14	1	1	2	2	1	2	1	0	2	2	1	0	1	Red
WP_013950304.1	non-canonical purine NTP pyrophosphatase, RdgB/HAM1 family [Hyphomicrobium sp. MC1]	5.21231	31122.7	F218321	Q07522-C7	151.39	17.4658	4	4	4	0.642619	8.04259e-05	20	3	2	3	2	0	0	4	1	4	1	1	0	1	Red
WP_013946421.1	MULTISPECIES: ABC transporter substrate-binding protein [Hyphomicrobium]	6.5365	31539.3	F218323	Q07524-C9	122.66	13.2867	3	3	4	0.443891	5.55545e-05	14	2	1	1	2	1	2	1	0	3	1	1	0	1	Red
WP_013946233.1	MULTISPECIES: phosphate ABC transporter ATP-binding protein PstB [Hyphomicrobium]	6.00473	29296.1	F218323	Q07524-C9	174.53	16.8582	4	4	4	0.341342	4.27202e-05	10	1	2	1	1	0	0	0	0	4	1	1	0	1	Red
WP_013950148.1	tRNA uridine-5-carboxymethylaminomethyl(34) synthesis enzyme MnmG [Hyphomicrobium sp. MC1]	5.88966	69686.2	F218322	Q07523-C8	185.25	6.21118	4	4	4	0.1148	1.43677e-05	8	0	2	1	1	0	0	0	4	0	0	1	0	1	Red
WP_013950270.1	MULTISPECIES: hypothetical protein [Hyphomicrobium]	5.21967	11228.7	F218323	Q07524-C9	242.58	44.1176	4	4	3	4.09665	0.00051271	46	4	3	5	6	5	7	5	3	4	4	1	0	1	Red
WP_013947234.1	preprotein translocase subunit SecG [Hyphomicrobium sp. MC1]	9.68801	12256.6	F218318	Q07519-C4	161.39	41.6	3	3	3	2.12131	0.000265489	26	2	1	2	5	3	3	3	2	3	2	1	0	1	Red
WP_013950294.1	MULTISPECIES: orotidine-5'-phosphate decarboxylase [Hyphomicrobium]	5.14775	24527	F218318	Q07519-C4	102.54	7.69231	2	2	3	0.815426	0.000102053	20	2	1	2	3	2	2	2	2	3	1	1	0	1	Red
WP_013950136.1	YggS family pyridoxal phosphate-dependent enzyme [Hyphomicrobium sp. MC1]	5.80849	24613.9	F218318	Q07519-C4	114.81	11.0619	3	3	3	0.731295	9.15241e-05	18	3	0	2	4	0	3	1	1	3	1	1	0	1	Red
WP_013945695.1	hypothetical protein [Hyphomicrobium sp. MC1]	7.71556	27817.8	F218323	Q07524-C9	142.19	14.741	3	3	3	0.718964	8.99809e-05	20	2	2	2	2	2	2	2	2	3	1	1	0	1	Red
WP_013946460.1	alpha/beta hydrolase [Hyphomicrobium sp. MC1]	9.42404	25032.1	F218323	Q07524-C9	124.36	17.3729	3	3	3	0.639178	7.99954e-05	16	0	2	2	3	1	2	1	1	3	1	1	0	1	Red
WP_013949778.1	MULTISPECIES: SURF1 family protein [Hyphomicrobium]	6.98535	29958.4	F218323	Q07524-C9	143.8	12.0301	2	2	3	0.534075	6.68413e-05	16	2	1	2	2	1	2	2	0	2	2	1	0	1	Red
WP_013947746.1	MULTISPECIES: hypothetical protein [Hyphomicrobium]	3.99292	21221.1	F218318	Q07519-C4	103.64	15.0943	2	2	3	0.376983	4.71807e-05	8	0	1	0	2	1	1	0	0	0	3	1	0	1	Red
WP_013947090.1	MULTISPECIES: ABC transporter ATP-binding protein/permease [Hyphomicrobium]	7.22944	72414.1	F218321	Q07522-C7	96.92	3.99386	2	2	3	0.220951	2.76528e-05	16	2	1	2	1	2	1	2	2	2	1	1	0	1	Red
WP_024276126.1	MULTISPECIES: hypothetical protein [Hyphomicrobium]	5.70268	50128.7	F218321	Q07522-C7	118.275	5.50847	2	2	3	0.199487	2.49664e-05	10	2	1	0	1	1	1	2	1	1	0	1	0	1	Red
WP_013949963.1	MULTISPECIES: protein glxC [Hyphomicrobium]	6.70856	24147.2	F218323	Q07524-C9	63.03	8.77193	2	2	3	0.165651	2.07318e-05	4	0	0	0	1	1	0	0	0	2	0	1	0	1	Red
WP_024275364.1	DNA polymerase III subunit gamma/tau [Hyphomicrobium sp. 802]	5.09387	65724.1	F218324	Q07525-C10	1058.39	41.5033	23	2	3	0.121721	1.52338e-05	8	0	1	1	1	1	0	1	1	0	2	1	0	1	Red
WP_013949658.1	GTP 3',8-cyclase MoaA [Hyphomicrobium sp. MC1]	6.72144	38079.6	F218319	Q07520-C5	124.31	5.27859	1	1	3	0.105043	1.31465e-05	4	0	1	0	0	1	0	0	0	1	1	1	0	1	Red
WP_092869728.1	saccharopine dehydrogenase [Hyphomicrobium facile]	5.57212	45337	F218320	Q07521-C6	864.995	42.0792	16	1	3	0.0882282	1.10421e-05	4	1	0	0	1	0	1	1	0	0	0	1	0	1	Red
WP_013946461.1	penicillin-insensitive murein endopeptidase [Hyphomicrobium sp. MC1]	9.40569	52458.2	F218323	Q07524-C9	59.78	3.38645	2	2	3	0.0762512	9.54311e-06	4	0	0	1	1	0	0	0	0	2	0	1	0	1	Red
WP_092869071.1	MOSC domain-containing protein [Hyphomicrobium facile]	6.61005	28213.7	F218324	Q07525-C10	152.08	9.30233	4	3	2	1.63042	0.000204052	46	5	5	4	5	4	5	5	3	5	5	1	0	1	Red
WP_029670874.1	hypothetical protein [Hyphomicrobium sp. 802]	9.07645	14443.3	F218319	Q07520-C5	151	21.4815	2	2	2	1.5232	0.000190634	22	2	2	2	2	3	2	2	2	3	2	1	0	1	Red
WP_045835868.1	50S ribosomal protein L1 [Hyphomicrobium sp. 99]	9.69517	25683.7	F218320	Q07521-C6	737.56	50.6024	14	2	2	1.24593	0.000155932	32	3	4	3	3	3	3	3	3	3	4	1	0	1	Red
WP_035575835.1	hypothetical protein [Hyphomicrobium sp. 802]	11.3987	18493	F218317	Q07518-C3	81.66	9.03226	2	1	2	0.97334	0.000121817	18	2	2	3	2	0	2	3	1	1	2	1	0	1	Red
WP_013947764.1	MULTISPECIES: VOC family protein [Hyphomicrobium]	5.66281	17998.9	F218318	Q07519-C4	103.31	10.3659	2	2	2	0.888945	0.000111255	16	1	1	1	3	2	2	2	0	2	2	1	0	1	Red
WP_013948213.1	MULTISPECIES: 6-carboxytetrahydropterin synthase [Hyphomicrobium]	4.96445	14441.4	F218319	Q07520-C5	103.19	20.1493	2	2	2	0.830944	0.000103995	12	0	2	0	2	2	2	0	0	2	2	1	0	1	Red
WP_092869057.1	S41 family peptidase [Hyphomicrobium facile]	5.24641	50935	F218322	Q07523-C8	1115.14	46.4286	18	3	2	0.785314	9.82848e-05	40	4	4	5	4	3	3	4	4	4	5	1	0	1	Red
WP_045836454.1	pyrroloquinoline quinone biosynthesis protein PqqC [Hyphomicrobium sp. 99]	6.83931	29483.1	F218320	Q07521-C6	362.31	16.6667	5	2	2	0.678355	8.48984e-05	20	2	1	2	3	2	2	2	2	2	2	1	0	1	Red
WP_013950376.1	MULTISPECIES: ribosomal-protein-alanine N-acetyltransferase [Hyphomicrobium]	8.00636	17883.5	F218319	Q07520-C5	138.91	12.5749	2	2	2	0.559174	6.99826e-05	10	1	1	0	1	2	1	1	1	1	1	1	0	1	Red
WP_013946438.1	MULTISPECIES: myristoyl transferase [Hyphomicrobium]	5.48891	36846.1	F218320	Q07521-C6	89.87	5.55556	2	2	2	0.542798	6.7933e-05	20	2	2	2	3	1	2	2	1	3	2	1	0	1	Red
WP_013947768.1	MULTISPECIES: hypothetical protein [Hyphomicrobium]	6.75635	22915.8	F218320	Q07521-C6	121.77	15.0485	2	2	2	0.43638	5.46145e-05	10	1	1	1	1	1	2	1	0	1	1	1	0	1	Red
WP_013947244.1	ABC transporter [Hyphomicrobium sp. 802]	8.64257	37420.6	F218317	Q07518-C3	95.64	9.14454	2	2	2	0.427571	5.3512e-05	16	1	1	2	1	3	2	2	1	1	2	1	0	1	Red
WP_029671013.1	MULTISPECIES: hypothetical protein [Hyphomicrobium]	11.3797	9584.2	F218318	Q07519-C4	78.01	9.41176	2	2	2	0.417354	5.22333e-05	4	0	0	0	2	0	1	0	0	1	0	1	0	1	Red
WP_013947672.1	MULTISPECIES: glyoxalase [Hyphomicrobium]	5.63658	19446.8	F218319	Q07520-C5	71.63	10.0559	2	2	2	0.411379	5.14856e-05	8	1	0	0	1	2	0	1	1	0	2	1	0	1	Red
WP_013947068.1	MULTISPECIES: hypothetical protein [Hyphomicrobium]	6.58296	15692	F218319	Q07520-C5	104.53	12.3288	1	1	2	0.382361	4.78538e-05	6	0	1	0	1	1	1	1	0	1	0	1	0	1	Red
WP_013949870.1	MULTISPECIES: precorrin-6A synthase (deacetylating) [Hyphomicrobium]	5.02267	28109.7	F218320	Q07521-C6	117.82	9.84252	2	2	2	0.355749	4.45232e-05	10	1	1	1	1	1	2	1	1	0	1	1	0	1	Red
WP_013214081.1	argininosuccinate lyase [Hyphomicrobium denitrificans]	8.54432	51020.3	F218323	Q07524-C9	819.14	33.2623	14	3	2	0.352801	4.41542e-05	18	1	2	2	2	2	1	2	2	2	2	1	0	1	Red
WP_013948270.1	MULTISPECIES: hypothetical protein [Hyphomicrobium]	6.01577	25547.6	F218317	Q07518-C3	105.18	12.2363	2	2	2	0.313141	3.91906e-05	8	1	1	2	0	0	1	1	1	0	1	1	0	1	Red
WP_013949625.1	MULTISPECIES: hypothetical protein [Hyphomicrobium]	4.99854	12825.6	F218324	Q07525-C10	83.34	15.2542	1	1	2	0.311876	3.90323e-05	4	0	0	0	1	1	0	0	0	1	1	1	0	1	Red
WP_013946699.1	hypothetical protein [Hyphomicrobium sp. MC1]	5.87821	26131.2	F218323	Q07524-C9	112.73	14.6552	2	2	2	0.306148	3.83154e-05	8	1	0	1	1	1	1	1	0	2	0	1	0	1	Red
WP_013946061.1	MULTISPECIES: thiamine pyrophosphate-binding protein [Hyphomicrobium]	5.49785	59847.8	F218321	Q07522-C7	102.88	4.33996	2	2	2	0.300763	3.76415e-05	18	2	1	3	2	1	2	2	1	2	2	1	0	1	Red
WP_013216873.1	ABC transporter ATP-binding protein [Hyphomicrobium denitrificans]	7.03509	26646.2	F218318	Q07519-C4	135.98	13.2	3	1	2	0.300231	3.75749e-05	8	1	1	0	1	1	1	2	0	1	0	1	0	1	Red
WP_013946517.1	MULTISPECIES: DUF302 domain-containing protein [Hyphomicrobium]	5.13216	13772.3	F218320	Q07521-C6	91.08	17.1875	2	2	2	0.290438	3.63493e-05	4	0	0	0	2	0	2	0	0	0	0	1	0	1	Red
WP_013949624.1	MULTISPECIES: hypothetical protein [Hyphomicrobium]	5.70835	32354.4	F218323	Q07524-C9	78.12	8.49673	2	2	2	0.247261	3.09456e-05	8	1	1	1	1	0	0	1	0	2	1	1	0	1	Red
WP_024275070.1	LysR family transcriptional regulator [Hyphomicrobium sp. 802]	8.63633	32983.6	F218318	Q07519-C4	58.07	6.84039	2	2	2	0.242545	3.03553e-05	8	0	2	0	2	0	1	1	0	2	0	1	0	1	Red
WP_013946553.1	tRNA (cytidine(34)-2'-O)-methyltransferase [Hyphomicrobium sp. MC1]	8.80246	16651.7	F218318	Q07519-C4	90.82	21.1538	2	2	2	0.240216	3.00638e-05	4	0	0	0	2	0	1	0	0	1	0	1	0	1	Red
WP_013948712.1	MULTISPECIES: DNA-binding response regulator [Hyphomicrobium]	6.45379	25880.9	F218319	Q07520-C5	106.46	17.0306	2	2	2	0.231831	2.90145e-05	6	0	1	0	0	2	1	1	1	0	0	1	0	1	Red
WP_013946822.1	MULTISPECIES: LysR family transcriptional regulator [Hyphomicrobium]	8.98674	30873.3	F218323	Q07524-C9	75.26	9.57447	2	2	2	0.194343	2.43227e-05	6	0	0	0	0	3	0	0	0	3	0	1	0	1	Red
WP_046846322.1	leucyl aminopeptidase [Hyphomicrobium sp. GJ21]	6.97799	53895.8	F218314	Q07516-C1	368.755	19.057	7	3	2	0.185543	2.32214e-05	10	2	0	1	1	1	1	1	0	2	1	1	0	1	Red
WP_015600030.1	ATP-dependent chaperone ClpB [Hyphomicrobium denitrificans]	5.96634	95200.3	F218322	Q07523-C8	1959.96	36.2269	35	0	2	0.168067	2.10341e-05	16	2	1	2	3	0	3	0	3	0	2	1	0	1	Red
WP_041319731.1	NAD-dependent DNA ligase LigA [Hyphomicrobium denitrificans]	6.74787	77812.7	F218321	Q07522-C7	237.31	5.19663	4	2	2	0.154216	1.93007e-05	12	1	2	1	1	1	1	1	1	2	1	1	0	1	Red
WP_013946200.1	nucleotidyltransferase family protein [Hyphomicrobium sp. MC1]	7.15184	26724	F218323	Q07524-C9	139.46	12.1951	2	2	2	0.149678	1.87327e-05	4	1	0	0	1	0	0	0	0	2	0	1	0	1	Red
WP_013948584.1	L,D-transpeptidase [Hyphomicrobium sp. MC1]	9.71643	27123.8	F218314	Q07516-C1	120.68	13.8889	2	2	2	0.147472	1.84566e-05	4	2	0	0	0	0	1	0	0	1	0	1	0	1	Red
WP_013946921.1	MULTISPECIES: hypothetical protein [Hyphomicrobium]	9.29973	15081.9	F218315	Q07517-C2	34.8	5.7971	1	1	2	0.132609	1.65965e-05	2	0	1	0	0	0	0	0	0	1	0	1	0	1	Red
WP_013948576.1	threonylcarbamoyl-AMP synthase [Hyphomicrobium sp. MC1]	5.79985	33812.1	F218318	Q07519-C4	58.82	7.76398	2	2	2	0.118301	1.48058e-05	4	0	0	0	2	0	0	0	0	1	1	1	0	1	Red
WP_092866288.1	NAD(P)H-quinone oxidoreductase [Hyphomicrobium facile]	7.06709	34247.1	F218318	Q07519-C4	170.86	9.81595	4	1	2	0.116798	1.46177e-05	4	1	0	0	1	0	0	0	2	0	0	1	0	1	Red
WP_045837738.1	methylmalonyl Co-A mutase-associated GTPase MeaB [Hyphomicrobium sp. 99]	8.00544	35383.6	F218318	Q07519-C4	299.3	21.021	5	2	2	0.113047	1.41482e-05	4	0	0	0	2	0	1	0	0	1	0	1	0	1	Red
WP_013948740.1	MULTISPECIES: alpha/beta hydrolase [Hyphomicrobium]	6.14085	39696.5	F218318	Q07519-C4	38.03	2.38095	1	1	2	0.100764	1.2611e-05	4	1	0	0	1	0	0	1	1	0	0	1	0	1	Red
WP_046845751.1	GDP-mannose 4,6-dehydratase [Hyphomicrobium sp. GJ21]	5.55388	40246.4	F218321	Q07522-C7	121.86	5.32213	2	1	2	0.0993879	1.24387e-05	4	0	1	1	0	0	1	0	1	0	0	1	0	1	Red
WP_013948656.1	MULTISPECIES: TetR/AcrR family transcriptional regulator [Hyphomicrobium]	8.88455	21092.1	F218319	Q07520-C5	79.13	9.27835	1	1	2	0.0948224	1.18673e-05	2	0	0	0	0	1	1	0	0	0	0	1	0	1	Red
WP_072390998.1	MATE family efflux transporter [Hyphomicrobium sp. CS1BSMeth3]	9.87745	46821.4	F218320	Q07521-C6	34.38	1.78971	1	1	2	0.0854311	1.0692e-05	4	1	0	0	1	0	1	0	0	1	0	1	0	1	Red
WP_013949609.1	glycerol kinase [Hyphomicrobium sp. MC1]	5.03984	50103.4	F218315	Q07517-C2	96.1	2.32068	1	1	2	0.0798348	9.99161e-06	4	1	1	0	0	0	0	1	1	0	0	1	0	1	Red
WP_045837067.1	two-component system response regulator GlrR [Hyphomicrobium sp. 99]	5.97968	54961.1	F218314	Q07516-C1	524.795	23.0616	11	1	2	0.0727788	9.10852e-06	4	1	0	1	0	0	2	0	0	0	0	1	0	1	Red
WP_013949613.1	signal transduction histidine kinase [Hyphomicrobium sp. 802]	5.93383	58078.3	F218317	Q07518-C3	36.6	1.83824	1	1	2	0.0688726	8.61964e-06	4	0	0	1	0	1	1	0	1	0	0	1	0	1	Red
WP_013948572.1	histone deacetylase [Hyphomicrobium sp. MC1]	5.484	34246	F218320	Q07521-C6	66.02	4.4586	1	1	2	0.058401	7.30909e-06	2	1	0	0	0	0	1	0	0	0	0	1	0	1	Red
WP_013948383.1	MULTISPECIES: thiamine-phosphate kinase [Hyphomicrobium]	4.84611	35721.4	F218323	Q07524-C9	34.51	9.0379	1	1	2	0.0559889	7.0072e-06	2	0	0	1	0	0	0	0	0	1	0	1	0	1	Red
WP_013947497.1	MULTISPECIES: GlxA family transcriptional regulator [Hyphomicrobium]	9.15251	38870.1	F218314	Q07516-C1	57.54	2.01149	1	1	2	0.0514534	6.43957e-06	2	0	0	1	0	0	0	1	0	0	0	1	0	1	Red
WP_015597237.1	methylase [Hyphomicrobium denitrificans]	6.39219	156692	F218318	Q07519-C4	71.18	0.55517	2	2	2	0.0510557	6.38979e-06	8	0	1	1	1	1	0	1	0	2	1	1	0	1	Red
WP_013946350.1	MULTISPECIES: signal transduction histidine kinase [Hyphomicrobium]	7.25162	68280.9	F218321	Q07522-C7	88.9	2.33281	1	1	2	0.0292908	3.66584e-06	2	0	0	0	1	0	0	1	0	0	0	1	0	1	Red
WP_013216592.1	L,D-transpeptidase [Hyphomicrobium denitrificans]	6.55694	71847.9	F218314	Q07516-C1	24.89	1.07034	1	1	2	0.0278366	3.48385e-06	2	1	0	0	0	0	0	1	0	0	0	1	0	1	Red
WP_013946928.1	MULTISPECIES: type I glutamate--ammonia ligase [Hyphomicrobium]	5.4727	51884.3	F218319	Q07520-C5	1946.3	70.5757	30	12	33	19.9868	0.00250141	1037	102	96	97	104	118	115	116	92	96	101	-1.00575	-0.00826762	0.926547	Red
WP_013948371.1	MULTISPECIES: aldehyde dehydrogenase [Hyphomicrobium]	5.77726	53122.5	F218321	Q07522-C7	1108.11	59.798	19	14	24	4.68728	0.000586629	249	26	23	28	25	22	27	30	17	26	25	-1.00775	-0.0111406	0.936809	Red
WP_013947511.1	MULTISPECIES: formylmethanofuran dehydrogenase subunit C [Hyphomicrobium]	7.8571	27310.4	F218314	Q07516-C1	637.89	42.5926	9	9	9	6.92044	0.000866117	189	20	18	19	18	19	22	21	16	20	16	-1.0101	-0.0144996	0.885785	Red
WP_013948811.1	MULTISPECIES: DSBA oxidoreductase [Hyphomicrobium]	7.00279	30732.7	F218318	Q07519-C4	831.98	71.5789	15	15	17	5.75935	0.000720802	177	16	12	16	25	19	18	15	11	25	20	-1.01075	-0.01543	0.951615	Red
WP_013950481.1	MULTISPECIES: 3-hydroxybutyryl-CoA dehydrogenase [Hyphomicrobium]	5.93981	33701.4	F218323	Q07524-C9	679.965	54.3689	12	12	15	5.19267	0.00064988	175	24	14	16	17	16	15	13	15	27	18	-1.01087	-0.0155969	0.949018	Red
WP_013948167.1	MULTISPECIES: 30S ribosomal protein S11 [Hyphomicrobium]	10.5131	14123.4	F218315	Q07517-C2	706.45	73.4848	10	10	11	12.3908	0.00155075	175	17	19	15	17	19	16	17	16	21	18	-1.01087	-0.0155969	0.871059	Red
WP_013947934.1	MULTISPECIES: threonine ammonia-lyase [Hyphomicrobium]	6.33188	43814.5	F218320	Q07521-C6	675.245	39.6181	11	11	15	3.85717	0.000482738	169	18	16	19	17	14	20	18	14	18	15	-1.01124	-0.0161197	0.889569	Red
WP_013947023.1	MULTISPECIES: membrane protein [Hyphomicrobium]	5.86768	42378.8	F218321	Q07522-C7	720.33	44.5596	15	15	17	3.94065	0.000493186	167	16	15	17	18	17	17	21	15	18	13	-1.01136	-0.0163018	0.895506	Red
WP_013947021.1	MULTISPECIES: 3-hydroxybutyrate dehydrogenase [Hyphomicrobium]	6.20158	27518.2	F218318	Q07519-C4	1008.29	65.1163	15	15	15	18.2788	0.00228766	503	58	47	46	56	43	57	51	39	60	46	-1.01176	-0.0168738	0.903618	Red
WP_013947022.1	MULTISPECIES: acetoacetate decarboxylase [Hyphomicrobium]	5.88481	27241.3	F218323	Q07524-C9	1186.32	77.7328	18	11	19	11.2329	0.00140584	306	26	27	29	38	32	29	27	25	38	35	-1.01274	-0.0182622	0.90574	Red
WP_013946995.1	MULTISPECIES: peptidylprolyl isomerase [Hyphomicrobium]	5.63076	17451.6	F218315	Q07517-C2	631.1	79.1139	10	7	10	16.8466	0.0021084	294	29	35	25	30	27	33	28	28	32	27	-1.01325	-0.0189831	0.85233	Red
WP_013946192.1	bifunctional folylpolyglutamate synthase/dihydrofolate synthase [Hyphomicrobium sp. MC1]	5.73984	49866.4	F218323	Q07524-C9	695.96	37.4732	13	13	15	2.82755	0.000353878	141	13	13	14	15	15	14	16	11	17	13	-1.01333	-0.0191088	0.869164	Red
WP_013950319.1	MULTISPECIES: F0F1 ATP synthase subunit alpha [Hyphomicrobium]	6.8911	54638.7	F218314	Q07516-C1	3791.38	74.8527	60	18	66	37.995	0.00475521	2076	211	207	216	203	194	230	228	185	208	194	-1.01351	-0.0193653	0.783751	Red
WP_013215045.1	MULTISPECIES: 30S ribosomal protein S10 [Hyphomicrobium]	10.0886	11697.4	F218314	Q07516-C1	446.48	83.3333	12	12	13	11.0281	0.00138021	129	16	9	12	14	13	14	10	12	15	14	-1.01449	-0.0207586	0.894843	Red
WP_013946240.1	MULTISPECIES: peptidase [Hyphomicrobium]	4.84376	46430.1	F218314	Q07516-C1	1073.88	35.8796	14	14	16	8.67972	0.0010863	403	41	39	38	43	39	42	40	36	42	43	-1.01463	-0.0209596	0.707343	Red
WP_013950212.1	MULTISPECIES: nitrogen regulatory protein P-II 1 [Hyphomicrobium]	8.92519	12143.6	F218319	Q07520-C5	748.91	95.5357	12	5	12	19.9282	0.00249409	242	22	23	25	23	27	28	29	16	23	26	-1.016	-0.0229004	0.879067	Red
WP_013948485.1	MULTISPECIES: ribosome recycling factor [Hyphomicrobium]	9.48145	21191.3	F218324	Q07525-C10	955.765	78.0749	17	8	19	16.5634	0.00207296	351	32	33	33	37	39	30	36	31	40	40	-1.01676	-0.0239789	0.819535	Red
WP_013947264.1	MULTISPECIES: methenyltetrahydromethanopterin cyclohydrolase [Hyphomicrobium]	5.24789	33625.3	F218323	Q07524-C9	1526.57	71.1599	25	23	26	13.3828	0.0016749	450	47	42	40	51	43	46	46	35	58	42	-1.01754	-0.025091	0.855885	Red
WP_013950477.1	MULTISPECIES: acetylglutamate kinase [Hyphomicrobium]	6.46626	34227.3	F218323	Q07524-C9	1052.46	75.1553	18	13	20	6.25232	0.000782499	214	21	20	18	26	21	23	21	17	27	20	-1.01802	-0.0257631	0.855368	Red
WP_013946190.1	MULTISPECIES: tryptophan synthase subunit alpha [Hyphomicrobium]	6.7608	29124.3	F218318	Q07519-C4	471.07	43.4783	6	6	7	3.46789	0.000434018	101	9	10	10	11	10	11	11	6	12	11	-1.01818	-0.0259952	0.864952	Red
WP_013947375.1	MULTISPECIES: efflux RND transporter periplasmic adaptor subunit [Hyphomicrobium]	7.73038	41339.9	F218315	Q07517-C2	829.92	68.8144	16	14	16	5.03146	0.000629704	208	21	27	19	19	17	22	28	15	23	17	-1.01852	-0.0264722	0.893019	Red
WP_013946232.1	MULTISPECIES: phosphate transport system regulatory protein PhoU [Hyphomicrobium]	5.45251	27063.8	F218320	Q07521-C6	607.43	49.3671	11	8	12	3.65802	0.000457813	99	9	8	7	15	10	11	10	7	14	8	-1.01852	-0.0264722	0.916826	Red
WP_013946135.1	hypothetical protein [Hyphomicrobium sp. MC1]	6.35196	36779.3	F218321	Q07522-C7	470.755	29.0123	10	10	10	2.69173	0.00033688	99	10	10	8	11	10	12	13	6	11	8	-1.01852	-0.0264722	0.891317	Red
WP_024275892.1	MULTISPECIES: acetyl-CoA C-acyltransferase [Hyphomicrobium]	6.51881	46048.4	F218314	Q07516-C1	1136.9	52.194	16	12	21	4.43012	0.000554445	204	23	20	18	22	18	25	26	12	22	18	-1.01887	-0.026967	0.890056	Red
WP_013948174.1	MULTISPECIES: 30S ribosomal protein S5 [Hyphomicrobium]	11.1294	20566	F218320	Q07521-C6	1010.02	72.7749	18	18	22	20.2275	0.00253154	416	45	40	42	42	37	45	44	39	43	39	-1.01896	-0.0270937	0.673172	Red
WP_013947696.1	MULTISPECIES: sigma-54-dependent Fis family transcriptional regulator [Hyphomicrobium]	5.86702	51502.3	F218318	Q07519-C4	1979.81	68.2403	35	35	39	12.0383	0.00150663	620	65	54	61	66	61	71	64	53	65	60	-1.01923	-0.0274807	0.751649	Red
WP_013950354.1	MULTISPECIES: enoyl-[acyl-carrier-protein] reductase FabI [Hyphomicrobium]	5.72195	30634.5	F218318	Q07519-C4	1314.7	73.7024	21	8	20	9.89081	0.00123787	303	31	30	29	36	24	29	31	27	34	32	-1.01935	-0.0276563	0.799579	Red
WP_013948183.1	MULTISPECIES: 30S ribosomal protein S17 [Hyphomicrobium]	10.28	8890.86	F218323	Q07524-C9	640.86	75	12	9	13	21.1453	0.00264641	188	16	15	19	22	21	21	20	16	24	14	-1.02041	-0.0291463	0.863586	Red
WP_013950126.1	MULTISPECIES: ADP-forming succinate--CoA ligase subunit beta [Hyphomicrobium]	5.57765	42845.5	F218323	Q07524-C9	2595.05	84.2105	39	15	45	20.0488	0.00250917	859	89	78	79	89	90	97	92	66	98	81	-1.02093	-0.0298843	0.794252	Red
WP_013950129.1	cell division protein ZapE [Hyphomicrobium sp. MC1]	6.71198	40833.3	F218323	Q07524-C9	485.555	22.6158	8	8	11	2.03266	0.000254394	83	8	7	9	8	9	12	9	5	9	7	-1.02174	-0.0310269	0.876914	Red
WP_013946203.1	adenosylhomocysteinase [Hyphomicrobium sp. MC1]	6.21385	51381.2	F218315	Q07517-C2	3507.78	88.0597	52	28	55	50.2324	0.00628676	2581	270	270	263	272	201	263	270	250	250	272	-1.02264	-0.0322963	0.704571	Red
WP_024275355.1	type II and III secretion system protein [Hyphomicrobium sp. 802]	5.24022	56897.5	F218324	Q07525-C10	770.28	36.1111	14	9	20	2.88238	0.00036074	164	19	14	15	20	13	16	18	16	16	17	-1.02326	-0.0331669	0.794358	Red
WP_041301184.1	bifunctional phosphopantothenoylcysteine decarboxylase/phosphopantothenate--cysteine ligase CoaBC [Hyphomicrobium sp. MC1]	6.88844	43772.2	F218323	Q07524-C9	355.26	18.7348	5	5	5	1.71342	0.00021444	75	7	7	7	9	7	9	9	5	10	5	-1.02381	-0.0339473	0.868526	Red
WP_013949673.1	MULTISPECIES: histidinol-phosphate transaminase [Hyphomicrobium]	6.34164	39187.4	F218314	Q07516-C1	1027.65	59.9455	19	19	23	6.20097	0.000776072	243	25	24	22	28	21	26	29	21	27	20	-1.024	-0.0342157	0.786674	Red
WP_072397195.1	superoxide dismutase [Hyphomicrobium sp. CS1GBMeth3]	5.75461	22089.9	F218319	Q07520-C5	147.56	7.14286	3	2	2	3.30468	0.000413592	73	7	6	6	7	10	7	10	6	7	7	-1.02439	-0.0347654	0.846502	Red
WP_013947528.1	MULTISPECIES: phosphoglycerate kinase [Hyphomicrobium]	5.37435	42264.3	F218320	Q07521-C6	848.33	54.8387	17	11	20	5.4656	0.000684039	231	25	20	22	26	21	27	25	17	27	21	-1.02521	-0.0359196	0.798674	Red
WP_013948828.1	RsmB/NOP family class I SAM-dependent RNA methyltransferase [Hyphomicrobium sp. MC1]	6.97564	45542.6	F218321	Q07522-C7	724.94	38.3721	14	10	16	3.29362	0.000412207	150	14	14	13	13	20	16	21	9	16	14	-1.02532	-0.0360693	0.869119	Red
WP_013947266.1	MULTISPECIES: NAD(P)-dependent methylene tetrahydromethanopterin dehydrogenase [Hyphomicrobium]	5.65667	32141.6	F218320	Q07521-C6	1517.81	86.711	23	19	23	26.4766	0.00331363	851	83	77	81	89	90	100	91	67	97	76	-1.02588	-0.0368653	0.758724	Red
WP_013949657.1	MULTISPECIES: molybdopterin-guanine dinucleotide biosynthesis protein B [Hyphomicrobium]	6.12501	19880.6	F218324	Q07525-C10	372.32	45.6989	7	7	8	3.26952	0.000409192	65	6	6	5	8	7	7	7	3	7	9	-1.02703	-0.0384741	0.862255	Red
WP_013946629.1	MULTISPECIES: hypothetical protein [Hyphomicrobium]	6.45159	38294	F218321	Q07522-C7	621.165	34.8571	12	8	13	3.6037	0.000451015	138	15	11	12	15	15	13	14	13	18	12	-1.0274	-0.0389941	0.777005	Red
WP_013950040.1	MULTISPECIES: hypothetical protein [Hyphomicrobium]	6.18946	20657.6	F218324	Q07525-C10	401.54	42.7083	7	7	9	3.04973	0.000381684	63	6	7	4	7	7	7	7	5	4	9	-1.02778	-0.0395284	0.854193	Red
WP_013950221.1	diaminopimelate epimerase [Hyphomicrobium sp. MC1]	5.16385	31292.8	F218320	Q07521-C6	477.34	33.564	7	7	8	2.01324	0.000251964	63	6	5	6	7	7	8	5	7	6	6	-1.02778	-0.0395284	0.760634	Red
WP_013946527.1	MULTISPECIES: methylmalonyl-CoA mutase [Hyphomicrobium]	5.35263	65486.7	F218322	Q07523-C8	1957.09	61.2179	28	16	34	7.61987	0.000953653	499	44	51	52	51	48	48	49	63	46	47	-1.02789	-0.0396837	0.700935	Red
WP_013946183.1	MULTISPECIES: 30S ribosomal protein S1 [Hyphomicrobium]	5.48211	62748.9	F218318	Q07519-C4	3315.72	75.9162	54	8	67	20.08	0.00251309	1260	116	123	117	131	134	131	129	135	126	118	-1.02875	-0.040898	0.458825	Red
WP_013950125.1	MULTISPECIES: succinate--CoA ligase subunit alpha [Hyphomicrobium]	5.98627	30504.9	F218323	Q07524-C9	1567.43	65.5518	23	10	25	22.6193	0.00283088	690	66	60	64	79	71	70	77	56	78	69	-1.02899	-0.0412227	0.706529	Red
WP_024275759.1	TonB-dependent siderophore receptor [Hyphomicrobium sp. 802]	5.04797	83249.2	F218322	Q07523-C8	1264.62	28.7599	20	3	21	0.684692	8.56915e-05	57	11	0	0	0	17	0	1	27	0	1	-1.0303	-0.0430687	0.975896	Red
WP_013948291.1	MULTISPECIES: protein translocase subunit SecF [Hyphomicrobium]	8.8201	35024.9	F218321	Q07522-C7	337.37	22.8395	6	4	9	1.62741	0.000203676	57	7	6	4	4	7	6	9	7	5	2	-1.0303	-0.0430687	0.886046	Red
WP_013950262.1	MULTISPECIES: imidazole glycerol phosphate synthase subunit HisH [Hyphomicrobium]	6.23475	23444.2	F218323	Q07524-C9	295.41	40.0922	6	4	6	2.4313	0.000304286	57	5	5	5	7	6	6	5	4	7	7	-1.0303	-0.0430687	0.785386	Red
WP_013949414.1	histidine--tRNA ligase [Hyphomicrobium sp. MC1]	5.46273	54909.2	F218314	Q07516-C1	1209.5	55.4217	22	13	28	5.62747	0.000704297	309	32	30	32	31	27	30	28	31	35	33	-1.03185	-0.0452293	0.531108	Red
WP_013948187.1	MULTISPECIES: 50S ribosomal protein L22 [Hyphomicrobium]	10.1675	15926.8	F218323	Q07524-C9	801.61	65.0685	12	12	12	15.1945	0.00190165	242	23	22	21	26	27	26	22	22	30	23	-1.03226	-0.0458037	0.689226	Red
WP_013946914.1	MULTISPECIES: DUF1269 domain-containing protein [Hyphomicrobium]	5.15067	18107.4	F218318	Q07519-C4	276.65	29.4798	6	6	8	2.92697	0.000366321	53	4	3	4	10	5	8	6	0	7	6	-1.03226	-0.0458037	0.917534	Red
WP_013949800.1	MULTISPECIES: hypothetical protein [Hyphomicrobium]	7.67508	65030.7	F218320	Q07521-C6	662.15	29.7521	12	12	16	1.72226	0.000215547	112	12	11	10	12	10	14	14	11	8	10	-1.03333	-0.0473057	0.761358	Red
WP_013949988.1	MULTISPECIES: DUF2541 domain-containing protein [Hyphomicrobium]	9.76474	50486.3	F218324	Q07525-C10	1278.95	36.2832	27	27	29	8.06159	0.00100894	407	33	40	43	37	47	43	48	34	38	44	-1.03415	-0.0484404	0.693802	Red
WP_013950370.1	MULTISPECIES: HlyC/CorC family transporter [Hyphomicrobium]	4.90699	37804.8	F218321	Q07522-C7	232.67	19.5906	6	6	7	1.29613	0.000162215	49	5	4	6	6	3	7	7	2	4	5	-1.03448	-0.0489096	0.862816	Red
WP_013947334.1	MULTISPECIES: hypothetical protein [Hyphomicrobium]	9.81171	13333.5	F218324	Q07525-C10	191.74	51.3514	4	4	4	3.67495	0.000459933	49	4	5	5	4	6	5	5	4	5	6	-1.03448	-0.0489096	0.69409	Red
WP_013949681.1	MULTISPECIES: acetyl-CoA C-acetyltransferase [Hyphomicrobium]	7.67247	40980	F218320	Q07521-C6	2141.68	89.3939	29	18	32	29.8438	0.00373506	1223	106	120	128	128	119	134	137	98	141	112	-1.03465	-0.0491476	0.665483	Red
WP_024275576.1	pyridoxine 5'-phosphate synthase [Hyphomicrobium sp. 802]	8.48911	28191.9	F218323	Q07524-C9	787.42	56.5385	13	9	15	7.80366	0.000976655	220	21	20	22	23	22	22	23	21	27	19	-1.0354	-0.0501858	0.597112	Red
WP_013948448.1	MULTISPECIES: FkbM family methyltransferase [Hyphomicrobium]	6.10456	31689.7	F218320	Q07521-C6	339.92	32.852	6	6	7	1.48313	0.000185619	47	6	4	2	5	6	7	5	2	5	5	-1.03571	-0.0506261	0.859694	Red
WP_013946554.1	MULTISPECIES: ubiquinol-cytochrome c reductase iron-sulfur subunit [Hyphomicrobium]	7.65299	22381.4	F218318	Q07519-C4	238.89	22.2222	4	4	6	2.09996	0.000262817	47	5	5	3	5	5	6	5	3	6	4	-1.03571	-0.0506261	0.785386	Red
WP_013946625.1	MULTISPECIES: 50S ribosomal protein L31 [Hyphomicrobium]	6.81856	8437.09	F218320	Q07521-C6	251.75	79.7297	4	4	4	5.57064	0.000697185	47	4	3	2	8	6	6	6	3	5	4	-1.03571	-0.0506261	0.87551	Red
WP_024275502.1	MULTISPECIES: formate dehydrogenase subunit alpha [Hyphomicrobium]	5.7794	106612	F218320	Q07521-C6	2386.36	50.4663	40	40	53	6.19067	0.000774783	660	69	66	60	68	61	71	66	81	65	53	-1.03647	-0.0516842	0.643817	Red
WP_013945696.1	MULTISPECIES: 2,3,4,5-tetrahydropyridine-2,6-dicarboxylate N-succinyltransferase [Hyphomicrobium]	5.65059	29622.2	F218324	Q07525-C10	691.63	37.5	12	12	13	7.15681	0.000895699	212	21	22	19	23	19	24	23	14	25	22	-1.0367	-0.0519946	0.720738	Red
WP_013946994.1	MULTISPECIES: peptidylprolyl isomerase [Hyphomicrobium]	6.57274	19442.8	F218318	Q07519-C4	567.98	60.3352	9	6	9	7.97212	0.000997738	155	13	14	13	20	16	18	16	13	17	15	-1.03704	-0.0524674	0.714693	Red
WP_029670879.1	GTPase Era [Hyphomicrobium sp. 802]	6.14218	34119.8	F218314	Q07516-C1	322.19	29.2208	8	3	9	1.31888	0.000165062	45	8	0	0	10	4	6	6	0	10	1	-1.03704	-0.0524674	0.94367	Red
WP_013949453.1	MULTISPECIES: DUF1013 domain-containing protein [Hyphomicrobium]	5.86937	27320.1	F218323	Q07524-C9	753.32	58.1301	13	9	17	9.5534	0.00119564	261	23	26	23	31	25	31	25	21	32	24	-1.03759	-0.053242	0.70886	Red
WP_013948475.1	MULTISPECIES: citrate (Si)-synthase [Hyphomicrobium]	6.83246	48726.4	F218314	Q07516-C1	1729.68	75	29	8	30	14.2223	0.00177997	693	75	65	66	73	61	80	76	60	78	59	-1.03768	-0.0533632	0.638286	Red
WP_013947677.1	MULTISPECIES: endolytic transglycosylase MltG [Hyphomicrobium]	9.01521	48368	F218324	Q07525-C10	299.61	19.1537	5	5	9	0.889017	0.000111264	43	6	3	5	3	4	3	4	5	3	7	-1.03846	-0.0544478	0.838608	Red
WP_013949375.1	FAD-binding protein [Hyphomicrobium sp. MC1]	9.13748	45557.9	F218321	Q07522-C7	224.93	11.7506	5	5	7	0.943855	0.000118127	43	5	6	5	2	3	5	6	3	5	3	-1.03846	-0.0544478	0.838506	Red
WP_013946696.1	MULTISPECIES: polysaccharide deacetylase family protein [Hyphomicrobium]	6.25045	45406.6	F218314	Q07516-C1	723.94	31.25	12	12	13	3.19337	0.000399661	145	17	12	12	16	14	17	11	14	15	17	-1.03947	-0.0558532	0.701572	Red
WP_013946534.1	MULTISPECIES: chaperonin GroEL [Hyphomicrobium]	5.46166	57988.6	F218320	Q07521-C6	5616.9	92.7007	74	46	83	85.0512	0.0106445	4932	433	475	452	511	547	505	520	507	489	493	-1.03962	-0.0560567	0.410756	Red
WP_013948242.1	DUF4118 domain-containing protein [Hyphomicrobium sp. MC1]	9.54703	38841.7	F218317	Q07518-C3	483.11	25.8427	5	5	7	1.05557	0.000132108	41	3	4	6	4	3	4	5	4	4	4	-1.04	-0.0565835	0.745423	Red
WP_013950128.1	MULTISPECIES: malate dehydrogenase [Hyphomicrobium]	5.73396	33165.1	F218323	Q07524-C9	1863.18	86.6873	24	13	26	22.6443	0.00283401	751	73	62	68	81	84	73	80	48	101	81	-1.04021	-0.056881	0.762184	Red
WP_013946415.1	MULTISPECIES: NAD synthetase [Hyphomicrobium]	5.9097	48903.9	F218314	Q07516-C1	673.09	21.9409	10	7	10	3.92607	0.000491361	192	19	17	19	22	17	19	22	22	19	16	-1.0404	-0.0571439	0.596581	Red
WP_051463122.1	TolC family protein [Hyphomicrobium sp. 802]	9.056	52294.4	F218324	Q07525-C10	1907.26	57.7406	32	28	36	11.3588	0.00142159	594	57	58	56	57	63	63	64	60	52	64	-1.04054	-0.0573332	0.388533	Red
WP_024275697.1	3-deoxy-8-phosphooctulonate synthase [Hyphomicrobium sp. 802]	7.73969	30386.9	F218318	Q07519-C4	551.31	37.5	9	9	11	2.89598	0.000362442	88	9	6	8	12	8	10	8	8	10	9	-1.04167	-0.0588937	0.723996	Red
WP_013946327.1	MULTISPECIES: cobyric acid synthase [Hyphomicrobium]	5.79709	51849	F218321	Q07522-C7	279.27	17.9592	5	5	11	0.752184	9.41384e-05	39	4	3	5	4	3	5	6	2	5	2	-1.04167	-0.0588937	0.835075	Red
WP_013946783.1	quinone oxidoreductase [Hyphomicrobium sp. MC1]	6.26246	34603.9	F218321	Q07522-C7	235.54	23.913	6	6	8	1.12704	0.000141053	39	5	2	4	6	2	3	6	2	7	2	-1.04167	-0.0588937	0.883497	Red
WP_013950327.1	MULTISPECIES: ubiquinol oxidase subunit II [Hyphomicrobium]	8.47531	41707.2	F218323	Q07524-C9	286.77	14.1361	4	4	6	0.93509	0.00011703	39	4	5	4	3	3	4	5	2	5	4	-1.04167	-0.0588937	0.771705	Red
WP_013217117.1	MULTISPECIES: 50S ribosomal protein L28 [Hyphomicrobium]	10.7741	10838	F218318	Q07519-C4	107.49	17.5258	2	2	2	3.59844	0.000450357	39	3	4	3	5	4	5	3	3	5	4	-1.04167	-0.0588937	0.740709	Red
WP_013946383.1	MULTISPECIES: UTP--glucose-1-phosphate uridylyltransferase [Hyphomicrobium]	6.51544	32593	F218323	Q07524-C9	1596.96	91.2752	24	19	27	14.543	0.00182011	474	51	41	40	56	44	49	52	35	54	52	-1.04219	-0.059624	0.67649	Red
WP_013946181.1	MULTISPECIES: branched-chain alpha-keto acid dehydrogenase subunit E2 [Hyphomicrobium]	5.4361	45169.8	F218320	Q07521-C6	551.21	31.4421	10	10	11	1.90393	0.000238283	86	6	9	11	8	8	12	9	7	11	5	-1.04255	-0.060121	0.799817	Red
WP_013948171.1	MULTISPECIES: preprotein translocase subunit SecY [Hyphomicrobium]	9.76474	47974	F218314	Q07516-C1	364.53	15.66	9	9	11	1.79264	0.000224355	86	12	10	8	6	6	11	12	8	8	5	-1.04255	-0.060121	0.820218	Red
WP_013950287.1	MULTISPECIES: 50S ribosomal protein L19 [Hyphomicrobium]	9.39383	26122.1	F218323	Q07524-C9	1700.98	82.684	29	14	34	23.4667	0.00293694	613	58	57	57	65	63	64	64	55	71	59	-1.04262	-0.0602175	0.440605	Red
WP_013948158.1	MULTISPECIES: RluA family pseudouridine synthase [Hyphomicrobium]	9.8568	36833.5	F218323	Q07524-C9	357.69	28.0967	10	10	13	2.28053	0.000285417	84	12	9	6	11	3	10	7	5	12	9	-1.04348	-0.0614005	0.85056	Red
WP_013948555.1	MULTISPECIES: glutathione peroxidase [Hyphomicrobium]	6.41821	21336.6	F218319	Q07520-C5	216.16	34.715	4	4	4	1.73411	0.00021703	37	3	3	3	3	6	3	6	2	5	3	-1.04348	-0.0614005	0.838506	Red
WP_013946735.1	Fe-S cluster assembly protein SufD [Hyphomicrobium sp. MC1]	4.98413	47186.2	F218322	Q07523-C8	888.26	41.3483	15	10	18	3.64513	0.000456201	172	17	18	17	15	17	16	21	21	15	15	-1.04494	-0.0634254	0.612936	Red
WP_013948533.1	MULTISPECIES: endopeptidase La [Hyphomicrobium]	5.71265	89645.4	F218322	Q07523-C8	3893.13	71.2871	67	19	73	13.4419	0.00168229	1205	108	117	117	118	129	108	119	155	117	117	-1.04545	-0.0641303	0.566157	Red
WP_013946191.1	MULTISPECIES: acetyl-CoA carboxylase carboxyltransferase subunit beta [Hyphomicrobium]	8.84622	39139.1	F218320	Q07521-C6	1128.99	66.0167	21	21	23	6.64298	0.000831391	260	27	27	23	26	24	31	28	20	31	23	-1.04545	-0.0641303	0.630993	Red
WP_013947653.1	D-alanyl-D-alanine carboxypeptidase [Hyphomicrobium sp. MC1]	9.37732	42565.1	F218320	Q07521-C6	484.39	22.7041	10	10	14	1.87947	0.000235223	80	9	8	6	8	8	11	8	4	10	8	-1.04545	-0.0641303	0.769391	Red
WP_013950406.1	MULTISPECIES: acetate--CoA ligase [Hyphomicrobium]	5.77393	71762.9	F218318	Q07519-C4	2035.48	49.6914	29	17	35	7.27395	0.00091036	522	45	48	51	59	52	55	56	52	53	51	-1.04615	-0.065095	0.383216	Red
WP_013948189.1	MULTISPECIES: 50S ribosomal protein L2 [Hyphomicrobium]	10.9853	30049.1	F218318	Q07519-C4	1249.08	65.8182	21	8	24	17.3716	0.00217411	522	49	54	49	57	46	53	58	44	66	46	-1.04615	-0.065095	0.611893	Red
WP_013947687.1	MULTISPECIES: leucyl aminopeptidase [Hyphomicrobium]	6.64328	53695.9	F218320	Q07521-C6	2439.48	82.9077	40	35	43	17.0404	0.00213267	915	92	91	88	91	85	105	97	81	96	89	-1.04646	-0.0655174	0.369652	Red
WP_013949876.1	MULTISPECIES: DNA starvation/stationary phase protection protein [Hyphomicrobium]	5.06208	19962.9	F218323	Q07524-C9	767.7	77.7143	13	9	14	12.7236	0.0015924	254	23	25	26	26	24	26	23	21	29	31	-1.04651	-0.0655883	0.563236	Red
WP_013948567.1	class I SAM-dependent RNA methyltransferase [Hyphomicrobium sp. MC1]	7.09659	43618.3	F218323	Q07524-C9	328.825	17.3594	7	7	7	0.756564	9.46866e-05	33	0	4	0	7	5	0	0	0	11	6	-1.04762	-0.0671142	0.941528	Red
WP_013946706.1	DUF58 domain-containing protein [Hyphomicrobium sp. MC1]	9.28552	36834.8	F218323	Q07524-C9	381.03	22.2892	6	2	6	0.895892	0.000112124	33	4	3	3	3	3	3	4	2	5	3	-1.04762	-0.0671142	0.729378	Red
WP_045835251.1	insulinase family protein [Hyphomicrobium sp. 99]	5.85966	51657.3	F218322	Q07523-C8	636.1	21.4437	11	1	2	0.638826	7.99512e-05	33	3	3	3	4	3	3	3	3	4	4	-1.04762	-0.0671142	0.545424	Red
WP_024275653.1	MULTISPECIES: acetolactate synthase small subunit [Hyphomicrobium]	6.99139	19841.7	F218320	Q07521-C6	693.16	74.0331	10	10	10	8.06383	0.00100922	160	14	16	15	15	18	17	17	14	18	16	-1.04819	-0.0679041	0.428448	Red
WP_024275010.1	MULTISPECIES: imidazoleglycerol-phosphate dehydratase HisB [Hyphomicrobium]	6.29799	21679.2	F218315	Q07517-C2	264.16	39.7959	6	5	7	3.41341	0.0004272	74	9	9	6	6	6	6	8	5	9	10	-1.04878	-0.0687128	0.744461	Red
WP_013946559.1	adenine phosphoribosyltransferase [Hyphomicrobium sp. MC1]	5.65734	19261.3	F218320	Q07521-C6	412.58	54.1899	7	6	7	3.73807	0.000467832	72	5	7	7	8	8	9	7	5	8	8	-1.05	-0.0703893	0.659092	Red
WP_013947235.1	hypothetical protein [Hyphomicrobium sp. MC1]	7.69542	19943.2	F218323	Q07524-C9	278.34	28.866	6	6	7	3.61026	0.000451837	72	7	7	7	8	6	7	5	8	9	8	-1.05	-0.0703893	0.613308	Red
WP_013950397.1	MULTISPECIES: hypothetical protein [Hyphomicrobium]	9.18093	30874.1	F218318	Q07519-C4	237.25	20.068	5	5	7	1.00408	0.000125664	31	3	2	2	5	3	3	3	2	3	5	-1.05	-0.0703893	0.79247	Red
WP_013950160.1	MULTISPECIES: shikimate dehydrogenase [Hyphomicrobium]	5.98377	29887.2	F218321	Q07522-C7	184.095	20.6522	4	4	6	1.03723	0.000129813	31	3	3	3	4	2	3	4	2	4	3	-1.05	-0.0703893	0.69409	Red
WP_024274922.1	MULTISPECIES: molecular chaperone DnaJ [Hyphomicrobium]	9.72563	23710.9	F218323	Q07524-C9	147.39	26.9231	3	3	5	1.30742	0.000163628	31	4	2	2	4	3	4	2	3	4	3	-1.05	-0.0703893	0.740709	Red
WP_013948277.1	MULTISPECIES: outer membrane protein assembly factor BamE [Hyphomicrobium]	9.29906	17313.9	F218322	Q07523-C8	114.95	12.963	2	2	2	1.79047	0.000224084	31	2	4	2	3	4	3	1	3	5	4	-1.05	-0.0703893	0.809752	Red
WP_072390477.1	Crp/Fnr family transcriptional regulator [Hyphomicrobium sp. CS1BSMeth3]	7.90301	25984.6	F218317	Q07518-C3	63.78	6.08696	2	2	2	1.19302	0.00014931	31	3	3	3	3	3	3	4	2	4	3	-1.05	-0.0703893	0.621308	Red
WP_013948531.1	MULTISPECIES: HU family DNA-binding protein [Hyphomicrobium]	9.92846	9917.37	F218314	Q07516-C1	635.69	66.3043	12	12	13	27.5275	0.00344516	273	35	0	32	38	28	32	29	21	33	25	-1.05072	-0.0713846	0.853888	Red
WP_013947807.1	autotransporter domain-containing protein [Hyphomicrobium sp. MC1]	4.56471	58771.9	F218323	Q07524-C9	332.29	16.9065	5	5	5	1.19105	0.000149063	70	5	9	6	7	7	6	8	6	8	8	-1.05128	-0.0721498	0.641726	Red
WP_013948479.1	MULTISPECIES: UDP-3-O-(3-hydroxymyristoyl)glucosamine N-acyltransferase [Hyphomicrobium]	6.40492	36078.6	F218321	Q07522-C7	912.83	50.1416	13	7	15	6.31953	0.000790911	228	24	21	24	21	21	24	28	20	26	19	-1.05172	-0.0727563	0.547424	Red
WP_024275406.1	glycerate kinase [Hyphomicrobium sp. 802]	5.54166	44192.9	F218320	Q07521-C6	1320.85	54.0603	22	11	26	7.71617	0.000965705	341	35	29	38	35	29	41	38	24	38	34	-1.05263	-0.0740006	0.620881	Red
WP_013947936.1	MULTISPECIES: NAD(P)-dependent oxidoreductase [Hyphomicrobium]	6.07885	30711.1	F218319	Q07520-C5	371.525	22.1843	6	6	8	2.21418	0.000277113	68	7	6	7	6	7	7	8	5	7	8	-1.05263	-0.0740006	0.531755	Red
WP_013948165.1	MULTISPECIES: 50S ribosomal protein L17 [Hyphomicrobium]	10.3669	16119.7	F218323	Q07524-C9	674.755	65.2482	15	15	16	16.1914	0.00202641	261	24	26	24	26	27	26	28	20	31	29	-1.05303	-0.074547	0.511274	Red
WP_013948177.1	MULTISPECIES: 50S ribosomal protein L6 [Hyphomicrobium]	9.87142	19347.5	F218323	Q07524-C9	1483.19	82.7778	22	22	26	25.4813	0.00318907	493	49	42	50	54	45	56	44	41	60	52	-1.05306	-0.0745893	0.550762	Red
WP_013947972.1	MULTISPECIES: saccharopine dehydrogenase [Hyphomicrobium]	5.37875	45471.9	F218320	Q07521-C6	1359.8	60.8911	24	7	28	9.94019	0.00124405	452	43	40	47	44	46	50	53	37	52	40	-1.05333	-0.0749621	0.524682	Red
WP_013950161.1	MULTISPECIES: dephospho-CoA kinase [Hyphomicrobium]	5.69194	22534.7	F218322	Q07523-C8	534.28	43.9024	9	9	10	6.39014	0.000799748	144	15	12	14	15	14	12	16	16	14	16	-1.05333	-0.0749621	0.43623	Red
WP_013949785.1	MULTISPECIES: cytochrome c oxidase subunit II [Hyphomicrobium]	6.17024	35912.8	F218318	Q07519-C4	886.115	55.6575	17	17	17	9.27247	0.00116048	333	30	34	31	37	30	36	39	29	37	30	-1.05389	-0.0757273	0.478872	Red
WP_013948613.1	RluA family pseudouridine synthase [Hyphomicrobium sp. MC1]	9.62018	39225.8	F218318	Q07519-C4	144.43	10.2493	4	4	5	0.688322	8.61458e-05	27	2	2	2	4	3	5	2	1	3	3	-1.05556	-0.0780025	0.804154	Red
WP_045837209.1	hypothetical protein [Hyphomicrobium sp. 99]	9.51907	6643.62	F218318	Q07519-C4	247.87	21.6667	4	4	4	9.6333	0.00120564	64	5	5	6	7	8	8	8	5	7	5	-1.05556	-0.0780025	0.666842	Red
WP_013948164.1	MULTISPECIES: epimerase [Hyphomicrobium]	6.12076	39566.7	F218318	Q07519-C4	170.38	10.2703	4	4	4	0.682392	8.54037e-05	27	3	2	1	4	3	2	4	2	4	2	-1.05556	-0.0780025	0.784489	Red
WP_013946768.1	dihydroorotase [Hyphomicrobium sp. MC1]	8.31654	47609.9	F218320	Q07521-C6	987.51	47.6298	18	1	22	2.85655	0.000357507	136	19	23	2	21	1	25	23	18	2	2	-1.05634	-0.0790716	0.911418	Red
WP_024276490.1	S49 family peptidase [Hyphomicrobium sp. 802]	9.11438	29890.9	F218323	Q07524-C9	635.1	41.5162	9	2	12	4.54988	0.000569433	136	12	14	13	15	12	14	13	11	18	14	-1.05634	-0.0790716	0.555322	Red
WP_013948534.1	MULTISPECIES: ATP-dependent Clp protease ATP-binding subunit ClpX [Hyphomicrobium]	5.73432	45738	F218320	Q07521-C6	1444.29	59.8558	25	25	32	10.8444	0.00135721	496	47	46	51	53	44	55	54	44	54	48	-1.05691	-0.0798533	0.33347	Red
WP_013948386.1	MULTISPECIES: 3,4-dihydroxy-2-butanone-4-phosphate synthase [Hyphomicrobium]	5.7083	40997.4	F218320	Q07521-C6	1069.46	65.1832	20	17	24	5.92721	0.000741811	243	27	22	25	25	19	30	23	22	29	21	-1.05691	-0.0798533	0.566936	Red
WP_013948282.1	hypothetical protein [Hyphomicrobium sp. MC1]	8.91395	12490	F218323	Q07524-C9	275.95	23.0769	4	4	4	10.7286	0.00134272	134	13	12	12	14	14	15	15	13	14	12	-1.05714	-0.0801703	0.310061	Red
WP_013946797.1	xanthine dehydrogenase family protein molybdopterin-binding subunit [Hyphomicrobium sp. MC1]	6.27452	77109.4	F218322	Q07523-C8	1414.83	32.9609	26	26	27	2.16575	0.000271051	167	22	19	21	0	19	29	0	57	0	0	-1.05814	-0.0815299	0.93752	Red
WP_024276046.1	pyridoxal phosphate-dependent aminotransferase [Hyphomicrobium sp. 802]	8.99343	44693.3	F218314	Q07516-C1	1272.42	55.1471	23	17	28	6.08592	0.000761674	272	31	25	25	24	27	31	29	20	32	28	-1.05839	-0.081877	0.538083	Red
WP_013948536.1	trigger factor [Hyphomicrobium sp. MC1]	4.86093	50443.1	F218323	Q07524-C9	2403.78	61.1479	40	18	48	15.8396	0.00198238	799	72	75	68	83	90	81	86	78	82	84	-1.05852	-0.0820542	0.322303	Red
WP_013949342.1	MULTISPECIES: EfeM/EfeO family lipoprotein [Hyphomicrobium]	4.86722	30489.5	F218318	Q07519-C4	759.28	60.4396	14	14	19	4.26377	0.000533625	130	9	12	9	22	11	12	9	5	21	20	-1.05882	-0.0824622	0.844448	Red
WP_013949972.1	MULTISPECIES: class 1 fructose-bisphosphatase [Hyphomicrobium]	6.56466	37996.6	F218318	Q07519-C4	446.53	26.513	7	6	8	1.57909	0.000197628	60	8	6	3	8	4	8	5	5	8	5	-1.05882	-0.0824622	0.759261	Red
WP_013946257.1	Flp pilus assembly protein CpaB [Hyphomicrobium sp. MC1]	10.0275	28305.2	F218321	Q07522-C7	257.44	20.6767	4	4	4	0.88323	0.000110539	25	3	3	1	3	2	2	4	4	2	1	-1.05882	-0.0824622	0.789558	Red
WP_013947288.1	MULTISPECIES: MFS transporter [Hyphomicrobium]	9.14689	57870.6	F218322	Q07523-C8	129.42	3.64964	2	2	2	0.431999	5.40661e-05	25	3	3	2	2	2	3	3	3	3	1	-1.05882	-0.0824622	0.683316	Red
WP_013950207.1	MULTISPECIES: cell envelope biogenesis protein LolA [Hyphomicrobium]	5.5457	27466.3	F218323	Q07524-C9	543.15	49.3927	10	10	12	4.66025	0.000583247	128	14	11	10	14	13	14	14	9	14	15	-1.0597	-0.0836579	0.568611	Red
WP_013949995.1	MULTISPECIES: aminotransferase class V-fold PLP-dependent enzyme [Hyphomicrobium]	7.08544	43784.4	F218317	Q07518-C3	3264.57	91.133	44	22	46	66.7361	0.00835225	2922	265	274	278	296	305	309	344	240	343	268	-1.06044	-0.0846571	0.46724	Red
WP_013945683.1	acetylornithine deacetylase [Hyphomicrobium sp. MC1]	5.41918	42040.5	F218319	Q07520-C5	615.73	39.5887	11	11	13	1.37962	0.000172665	58	0	0	12	0	16	0	15	0	0	15	-1.06061	-0.0848889	0.939006	Red
WP_013946416.1	MULTISPECIES: hypothetical protein [Hyphomicrobium]	6.3191	52167.5	F218318	Q07519-C4	329.07	13.8528	7	7	9	1.1118	0.000139146	58	6	4	6	7	5	6	6	5	8	5	-1.06061	-0.0848889	0.607584	Red
WP_013948192.1	MULTISPECIES: 50S ribosomal protein L3 [Hyphomicrobium]	10.3263	25064.3	F218320	Q07521-C6	1205.77	72.103	23	19	24	21.2254	0.00265643	532	56	48	46	59	49	61	55	45	64	49	-1.06084	-0.0852023	0.485031	Red
WP_024275633.1	recombinase RecA [Hyphomicrobium sp. 802]	5.41586	40316.3	F218320	Q07521-C6	1645.14	77.4536	27	13	31	12.2779	0.00153662	495	54	49	48	56	33	56	55	44	61	39	-1.06122	-0.0857299	0.615658	Red
WP_013946241.1	MULTISPECIES: multicopper oxidase family protein [Hyphomicrobium]	6.57887	52610.2	F218314	Q07516-C1	759.26	39.1304	15	15	19	3.64948	0.000456745	192	23	18	15	21	16	21	19	19	21	19	-1.06122	-0.0857299	0.483184	Red
WP_013947286.1	MULTISPECIES: NADH dehydrogenase (ubiquinone) Fe-S protein 4 [Hyphomicrobium]	9.51846	11591.9	F218319	Q07520-C5	370.28	60.396	5	5	5	7.85031	0.000982493	91	8	8	8	9	11	11	9	8	9	10	-1.06122	-0.0857299	0.46124	Red
WP_013945694.1	MULTISPECIES: succinyl-diaminopimelate desuccinylase [Hyphomicrobium]	5.42266	41932.5	F218323	Q07524-C9	805.34	48.4615	15	6	16	5.31807	0.000665574	223	24	21	22	23	18	25	26	20	25	19	-1.06195	-0.0867116	0.456032	Red
WP_045834746.1	succinate dehydrogenase flavoprotein subunit [Hyphomicrobium sp. 99]	6.32508	67133.6	F218321	Q07522-C7	1797.52	60	28	1	2	0.3426	4.28776e-05	23	2	1	2	3	3	1	3	2	4	2	-1.0625	-0.0874628	0.760634	Red
WP_013950098.1	MULTISPECIES: bifunctional methylenetetrahydrofolate dehydrogenase/methenyltetrahydrofolate cyclohydrolase FolD [Hyphomicrobium]	8.23808	30636.3	F218320	Q07521-C6	1432.44	84.0136	22	10	24	20.8902	0.00261448	640	62	56	62	62	68	69	69	55	77	60	-1.06349	-0.0888093	0.38802	Red
WP_013947206.1	glutamine synthetase [Hyphomicrobium sp. MC1]	5.12076	51682.2	F218321	Q07522-C7	724.725	34.3348	14	4	15	2.9217	0.000365661	151	18	15	13	13	14	16	16	13	17	16	-1.0641	-0.0896372	0.411694	Red
WP_013948496.1	MULTISPECIES: proline--tRNA ligase [Hyphomicrobium]	5.49734	57242.1	F218319	Q07520-C5	1217.6	50.1961	21	14	22	4.87404	0.000610003	279	28	25	26	23	33	30	36	25	25	28	-1.06429	-0.0898855	0.517235	Red
WP_013947268.1	MULTISPECIES: 4a-hydroxytetrahydrobiopterin dehydratase [Hyphomicrobium]	6.51784	14203.2	F218318	Q07519-C4	415.08	52	9	5	10	5.98458	0.000748991	85	7	6	7	13	8	8	9	7	12	8	-1.06522	-0.0911479	0.702741	Red
WP_013946047.1	MULTISPECIES: hypothetical protein [Hyphomicrobium]	5.3008	17070.6	F218318	Q07519-C4	419.94	45.283	7	7	7	6.79531	0.000850456	116	10	7	12	17	10	14	13	7	14	12	-1.06557	-0.0916305	0.714605	Red
WP_013948186.1	MULTISPECIES: 30S ribosomal protein S3 [Hyphomicrobium]	10.5647	30406.3	F218320	Q07521-C6	1023.95	63.5379	21	15	22	13.1223	0.0016423	399	39	37	40	43	34	40	42	44	43	37	-1.06566	-0.0917426	0.220272	Red
WP_013947230.1	MULTISPECIES: anthranilate synthase component I [Hyphomicrobium]	5.20224	56326.9	F218320	Q07521-C6	1393.82	53.9499	25	18	26	5.91192	0.000739897	333	27	30	31	36	37	37	35	29	37	34	-1.06627	-0.0925661	0.385274	Red
WP_013950190.1	MULTISPECIES: carbonic anhydrase [Hyphomicrobium]	6.83195	23530.8	F218321	Q07522-C7	917.81	86.3208	16	16	17	14.1517	0.00177113	333	34	30	33	32	32	40	39	23	37	33	-1.06627	-0.0925661	0.521871	Red
WP_013948130.1	MULTISPECIES: SDR family NAD(P)-dependent oxidoreductase [Hyphomicrobium]	6.32845	27584.3	F218323	Q07524-C9	458.97	35.9848	7	7	9	3.00896	0.000376581	83	8	6	8	9	9	7	9	5	13	9	-1.06667	-0.0931094	0.692244	Red
WP_013946227.1	MULTISPECIES: 5-(carboxyamino)imidazole ribonucleotide mutase [Hyphomicrobium]	8.03739	16905.9	F218319	Q07520-C5	138.13	36.5854	3	3	3	1.24217	0.000155462	21	2	2	1	2	3	3	3	0	3	2	-1.06667	-0.0931094	0.772936	Red
WP_013946796.1	MULTISPECIES: (2Fe-2S)-binding protein [Hyphomicrobium]	5.84514	15649.8	F218322	Q07523-C8	129.89	32.6667	2	2	2	1.34187	0.00016794	21	2	2	2	2	2	2	2	3	2	2	-1.06667	-0.0931094	0.373901	Red
WP_029670984.1	MULTISPECIES: DNA-binding response regulator [Hyphomicrobium]	5.98714	25476.4	F218323	Q07524-C9	483.19	48.6726	8	8	8	4.39623	0.000550203	112	11	10	8	12	13	11	13	9	12	13	-1.0678	-0.0946369	0.503168	Red
WP_013945716.1	MULTISPECIES: hypothetical protein [Hyphomicrobium]	9.76489	42059.7	F218323	Q07524-C9	302.38	16.6667	6	6	8	1.18879	0.000148781	50	6	5	3	5	5	4	5	5	6	6	-1.06897	-0.0962153	0.535816	Red
WP_013950283.1	MULTISPECIES: thioredoxin-disulfide reductase [Hyphomicrobium]	5.30739	34499.5	F218321	Q07522-C7	920.87	67.3913	13	12	14	5.76821	0.000721911	199	16	19	20	22	19	19	24	18	24	18	-1.06931	-0.096676	0.437679	Red
WP_013949497.1	MULTISPECIES: hypothetical protein [Hyphomicrobium]	5.55372	24423.7	F218319	Q07520-C5	322.98	24.0909	4	4	4	3.23457	0.000404817	79	7	9	4	9	9	9	9	9	8	6	-1.06977	-0.0972972	0.616148	Red
WP_013950165.1	MULTISPECIES: Tim44 domain-containing protein [Hyphomicrobium]	5.49064	27373.3	F218320	Q07521-C6	566.155	54.9801	11	11	13	3.94545	0.000493787	108	9	12	9	10	12	13	11	9	14	9	-1.07018	-0.0978473	0.534605	Red
WP_013948598.1	MULTISPECIES: hypothetical protein [Hyphomicrobium]	4.0859	28909.7	F218319	Q07520-C5	441.92	26.0377	7	7	8	7.74825	0.000969721	224	20	20	19	23	26	25	24	17	27	23	-1.0708	-0.0986843	0.473757	Red
WP_013949484.1	DUF87 domain-containing protein [Hyphomicrobium sp. MC1]	6.32917	72037.1	F218322	Q07523-C8	597.18	20.4511	10	9	11	0.666323	8.33927e-05	48	9	4	5	4	1	3	5	12	2	3	-1.07143	-0.0995357	0.862405	Red
WP_013945756.1	MULTISPECIES: KR domain-containing protein [Hyphomicrobium]	9.71848	30478.1	F218321	Q07522-C7	301.69	27.3723	6	6	9	1.5749	0.000197105	48	5	5	3	5	5	5	6	3	7	4	-1.07143	-0.0995357	0.639092	Red
WP_024275490.1	hypothetical protein [Hyphomicrobium sp. 802]	9.23389	13484.8	F218320	Q07521-C6	388.47	44.8	5	5	6	5.71012	0.000714642	77	6	7	7	9	8	10	9	4	10	7	-1.07143	-0.0995357	0.649334	Red
WP_013946285.1	MULTISPECIES: tRNA pseudouridine(38-40) synthase TruA [Hyphomicrobium]	9.09464	29209.9	F218323	Q07524-C9	147.12	12.782	3	3	5	0.650463	8.14077e-05	19	2	2	1	2	2	2	2	0	3	3	-1.07143	-0.0995357	0.745423	Red
WP_013949887.1	MULTISPECIES: GMP synthase [Hyphomicrobium]	4.9943	26552.1	F218323	Q07524-C9	116.59	13.0252	3	3	4	0.715574	8.95566e-05	19	2	1	1	2	3	1	3	1	3	2	-1.07143	-0.0995357	0.740709	Red
WP_013946576.1	SAM-dependent methyltransferase [Hyphomicrobium sp. MC1]	5.35641	40738.9	F218320	Q07521-C6	216.02	10.0529	3	3	4	0.466385	5.83696e-05	19	1	1	2	3	2	3	2	1	3	1	-1.07143	-0.0995357	0.740709	Red
WP_013948461.1	MULTISPECIES: NAD-dependent epimerase [Hyphomicrobium]	6.16876	37106.6	F218323	Q07524-C9	125.99	10.4478	3	3	3	0.512038	6.40833e-05	19	2	1	1	3	2	2	3	1	3	1	-1.07143	-0.0995357	0.740709	Red
WP_013946767.1	glycerol-3-phosphate 1-O-acyltransferase PlsY [Hyphomicrobium sp. MC1]	10.2771	21635.2	F218320	Q07521-C6	137.94	10.4762	2	2	2	0.878199	0.00010991	19	2	2	2	2	1	2	2	2	2	2	-1.07143	-0.0995357	0.373901	Red
WP_013947530.1	MULTISPECIES: bifunctional hydroxymethylpyrimidine kinase/phosphomethylpyrimidine kinase [Hyphomicrobium]	5.76647	27666.4	F218323	Q07524-C9	86.83	9.19118	2	2	2	0.686755	8.59497e-05	19	2	2	1	2	2	2	2	1	3	2	-1.07143	-0.0995357	0.610104	Red
WP_013946277.1	DNA polymerase III subunit gamma/tau [Hyphomicrobium sp. MC1]	5.08626	65691	F218320	Q07521-C6	1182.51	43.9542	23	21	32	4.1406	0.00051821	272	26	22	26	31	26	30	32	22	27	30	-1.07353	-0.102362	0.401747	Red
WP_024275257.1	gamma-glutamyl-gamma-aminobutyrate hydrolase family protein [Hyphomicrobium sp. 802]	5.09525	27816	F218323	Q07524-C9	378.08	43.2432	7	7	8	2.62439	0.000328451	73	7	6	6	9	7	7	7	6	9	9	-1.075	-0.104337	0.481453	Red
WP_013945679.1	MULTISPECIES: acetylornithine transaminase [Hyphomicrobium]	5.7128	43669.4	F218320	Q07521-C6	896.23	46.6507	15	11	17	4.71726	0.000590381	206	21	18	19	25	16	24	22	20	21	20	-1.07692	-0.106915	0.384841	Red
WP_013948312.1	MULTISPECIES: exodeoxyribonuclease III [Hyphomicrobium]	6.22203	28740.6	F218323	Q07524-C9	382.78	36.5385	8	6	9	2.47037	0.000309175	71	6	7	7	9	5	8	6	5	11	7	-1.07692	-0.106915	0.639542	Red
WP_013947658.1	MBL fold metallo-hydrolase [Hyphomicrobium sp. MC1]	6.40385	29087.5	F218323	Q07524-C9	336.88	28.6792	6	6	6	1.51268	0.000189317	44	5	2	4	4	6	5	2	2	8	6	-1.07692	-0.106915	0.775121	Red
WP_024275407.1	MULTISPECIES: hydrogen peroxide-inducible genes activator [Hyphomicrobium]	6.46667	34165.3	F218323	Q07524-C9	198.9	20.712	5	5	6	1.28786	0.00016118	44	4	3	3	6	5	4	5	3	7	4	-1.07692	-0.106915	0.666842	Red
WP_013947257.1	MULTISPECIES: SAM-dependent methyltransferase [Hyphomicrobium]	7.13462	42759.3	F218321	Q07522-C7	141.08	9.16031	3	3	5	0.397574	4.97578e-05	17	0	1	1	5	1	3	3	1	1	1	-1.07692	-0.106915	0.847784	Red
WP_013950215.1	ribosome maturation factor RimM [Hyphomicrobium sp. MC1]	4.52351	20891.6	F218324	Q07525-C10	121.18	15.8163	2	2	3	0.813725	0.00010184	17	0	3	1	2	2	2	1	2	1	3	-1.07692	-0.106915	0.760634	Red
WP_013949373.1	phosphorylase [Hyphomicrobium sp. MC1]	9.55541	23642.6	F218314	Q07516-C1	166.49	22.9075	3	3	3	0.71904	8.99904e-05	17	3	1	1	2	1	2	2	1	3	1	-1.07692	-0.106915	0.724507	Red
WP_013949748.1	MULTISPECIES: uracil-DNA glycosylase [Hyphomicrobium]	7.71316	31281.1	F218323	Q07524-C9	176.12	16.0959	3	3	3	0.543458	6.80157e-05	17	2	2	2	2	0	1	1	2	3	2	-1.07692	-0.106915	0.724507	Red
WP_081740954.1	MULTISPECIES: DUF4440 domain-containing protein [Hyphomicrobium]	9.56078	43664.7	F218320	Q07521-C6	141.6	7.97101	2	2	2	0.38933	4.8726e-05	17	2	1	1	3	1	2	2	2	2	1	-1.07692	-0.106915	0.670716	Red
WP_013948585.1	dihydroorotase [Hyphomicrobium sp. MC1]	6.19156	48641.8	F218320	Q07521-C6	951.14	45.7207	16	4	18	3.59773	0.000450268	175	19	18	22	2	23	22	20	13	18	18	-1.07865	-0.109229	0.745897	Red
WP_013946999.1	MULTISPECIES: tRNA guanosine(34) transglycosylase Tgt [Hyphomicrobium]	6.28383	43683.1	F218318	Q07519-C4	658.68	31.25	10	3	11	1.57956	0.000197687	69	0	7	6	13	7	9	11	0	11	5	-1.07895	-0.109624	0.843889	Red
WP_013945975.1	MULTISPECIES: UDP-N-acetylmuramoyl-L-alanyl-D-glutamate--2,6-diaminopimelate ligase [Hyphomicrobium]	6.23787	49749.2	F218321	Q07522-C7	622.92	25.5187	12	8	15	2.4322	0.000304398	121	12	11	11	11	13	14	16	9	11	13	-1.07937	-0.110183	0.468567	Red
WP_013946760.1	MULTISPECIES: 50S ribosomal protein L33 [Hyphomicrobium]	10.2507	6324.57	F218317	Q07518-C3	383.745	76.3636	8	8	8	14.8627	0.00186011	94	6	8	11	10	10	11	10	9	9	10	-1.08	-0.111031	0.444464	Red
WP_013949955.1	MULTISPECIES: CBS domain-containing protein [Hyphomicrobium]	7.09638	44911.4	F218320	Q07521-C6	490.07	27.0732	11	11	16	2.04848	0.000256374	92	10	8	6	11	9	11	8	9	10	10	-1.08163	-0.113211	0.451943	Red
WP_013950017.1	hypothetical protein [Hyphomicrobium sp. MC1]	6.48758	66880.5	F218322	Q07523-C8	799.575	25.3145	11	11	14	1.37559	0.00017216	92	9	9	7	10	9	8	9	13	9	9	-1.08163	-0.113211	0.452826	Red
WP_013950231.1	MULTISPECIES: 3-isopropylmalate dehydrogenase [Hyphomicrobium]	5.74812	40002.8	F218323	Q07524-C9	1756.39	81.4016	27	15	34	14.174	0.00177392	567	57	56	52	59	48	64	64	43	67	57	-1.08303	-0.115077	0.372863	Red
WP_041299599.1	NAD(P)/FAD-dependent oxidoreductase [Hyphomicrobium sp. MC1]	7.8754	48518.4	F218321	Q07522-C7	1670.89	64.6259	28	15	30	10.6145	0.00132845	515	51	49	50	50	47	59	61	47	56	45	-1.08333	-0.115477	0.265501	Red
WP_013217292.1	MULTISPECIES: argininosuccinate synthase [Hyphomicrobium]	7.0425	45338.9	F218319	Q07520-C5	842.81	33.7408	15	0	17	2.53645	0.000317446	115	0	20	10	0	25	0	0	15	20	25	-1.08333	-0.115477	0.893641	Red
WP_013947701.1	MULTISPECIES: bifunctional 2-C-methyl-D-erythritol 4-phosphate cytidylyltransferase/2-C-methyl-D-erythritol 2,4-cyclodiphosphate synthase [Hyphomicrobium]	6.05799	41282.7	F218321	Q07522-C7	449.94	30.6329	9	9	11	2.18009	0.000272846	90	9	6	10	7	11	11	13	6	10	7	-1.08333	-0.115477	0.629211	Red
WP_013945737.1	MULTISPECIES: MBL fold metallo-hydrolase [Hyphomicrobium]	5.27053	32720.4	F218323	Q07524-C9	315.82	22.2222	6	6	9	1.22248	0.000152997	40	6	4	3	4	2	3	4	5	6	3	-1.08333	-0.115477	0.662837	Red
WP_013949766.1	hypothetical protein [Hyphomicrobium sp. MC1]	6.0994	21340.8	F218323	Q07524-C9	147.21	29.8077	3	3	3	0.702879	8.79677e-05	15	1	1	2	2	1	1	1	2	3	1	-1.08333	-0.115477	0.683316	Red
WP_024276185.1	chorismate synthase [Hyphomicrobium sp. 802]	6.37844	38630.6	F218318	Q07519-C4	581.03	32.5967	10	1	3	0.388293	4.85962e-05	15	1	1	1	2	2	1	4	1	0	2	-1.08333	-0.115477	0.792558	Red
WP_013948775.1	LysR family transcriptional regulator [Hyphomicrobium sp. MC1]	6.10078	33052.6	F218321	Q07522-C7	102.92	5.90164	2	2	2	0.453822	5.67974e-05	15	1	2	1	1	2	2	2	0	2	2	-1.08333	-0.115477	0.683316	Red
WP_013945701.1	MULTISPECIES: diaminopimelate decarboxylase [Hyphomicrobium]	5.55735	45800.7	F218320	Q07521-C6	831.93	41.5493	17	11	19	4.10475	0.000513723	188	19	17	19	16	19	24	23	15	18	18	-1.08421	-0.116645	0.415376	Red
WP_013949446.1	MULTISPECIES: insulinase family protein [Hyphomicrobium]	6.2847	50859.2	F218323	Q07524-C9	1211.91	50.1057	19	14	25	4.56161	0.000570902	232	23	18	22	25	23	28	26	20	25	22	-1.08621	-0.119299	0.309653	Red
WP_013946759.1	MULTISPECIES: PleD family two-component system response regulator [Hyphomicrobium]	6.03979	50814.3	F218314	Q07516-C1	769.07	36.6228	15	10	18	3.12904	0.00039161	159	17	15	15	17	12	16	19	18	18	12	-1.08642	-0.119582	0.394849	Red
WP_013947089.1	MULTISPECIES: LysM peptidoglycan-binding domain-containing protein [Hyphomicrobium]	8.65719	65238	F218318	Q07519-C4	286.43	14.2617	7	7	11	0.582482	7.28997e-05	38	4	2	5	7	0	3	4	4	4	5	-1.08696	-0.120294	0.762966	Red
WP_013949393.1	3-oxoacyl-ACP reductase FabG [Hyphomicrobium sp. MC1]	5.66843	26781.7	F218323	Q07524-C9	339.15	37.0656	7	7	8	3.21114	0.000401885	86	9	7	10	9	6	8	10	8	10	9	-1.08696	-0.120294	0.385107	Red
WP_024275870.1	MULTISPECIES: nucleoside triphosphate pyrophosphohydrolase [Hyphomicrobium]	5.16375	34239.7	F218320	Q07521-C6	311.03	22.9032	5	5	5	1.10982	0.000138898	38	3	4	4	3	4	5	4	3	4	4	-1.08696	-0.120294	0.348359	Red
WP_013950235.1	MULTISPECIES: inorganic diphosphatase [Hyphomicrobium]	5.65698	19579.1	F218323	Q07524-C9	477.56	62.7119	8	8	12	5.56716	0.000696749	109	10	10	9	12	11	13	11	6	13	14	-1.08772	-0.121306	0.540525	Red
WP_024276500.1	MULTISPECIES: homoserine kinase [Hyphomicrobium]	5.54125	35958.5	F218323	Q07524-C9	386.6	25.387	7	7	9	1.6964	0.00021231	61	5	5	6	8	5	7	5	3	11	6	-1.08824	-0.121991	0.69453	Red
WP_024275717.1	ubiquinone-dependent pyruvate dehydrogenase [Hyphomicrobium sp. 802]	6.32262	62227	F218323	Q07524-C9	1068.5	42.7574	17	17	21	4.00148	0.000500799	249	22	24	23	26	24	28	27	25	27	23	-1.08871	-0.122619	0.0866407	Red
WP_024276045.1	homoserine dehydrogenase [Hyphomicrobium sp. 802]	6.28914	46679.9	F218321	Q07522-C7	1586.97	78.6848	27	27	30	7.7121	0.000965196	360	36	32	36	35	33	38	45	29	43	33	-1.0904	-0.124851	0.353509	Red
WP_013947842.1	MULTISPECIES: ribose-5-phosphate isomerase RpiA [Hyphomicrobium]	4.23639	25049.1	F218318	Q07519-C4	781.21	67.0833	13	13	14	7.86456	0.000984277	197	18	16	16	23	21	23	20	16	22	22	-1.09091	-0.125531	0.364476	Red
WP_013949772.1	MULTISPECIES: hypothetical protein [Hyphomicrobium]	5.40559	29032	F218321	Q07522-C7	121.27	16.7273	3	3	4	0.447782	5.60415e-05	13	3	1	0	0	2	2	3	0	2	0	-1.09091	-0.125531	0.817085	Red
WP_013949617.1	MULTISPECIES: LLM class flavin-dependent oxidoreductase [Hyphomicrobium]	6.0745	36234.7	F218323	Q07524-C9	194.47	13.9881	3	3	4	0.358772	4.49015e-05	13	1	2	2	1	0	3	0	1	3	0	-1.09091	-0.125531	0.804574	Red
WP_013950386.1	GNAT family N-acetyltransferase [Hyphomicrobium sp. MC1]	9.51212	36243	F218321	Q07522-C7	107.14	10.559	2	2	2	0.35869	4.48913e-05	13	2	1	1	1	1	1	3	0	2	1	-1.09091	-0.125531	0.729378	Red
WP_045838227.1	NAD-dependent DNA ligase LigA [Hyphomicrobium sp. 99]	5.95336	77732.6	F218321	Q07522-C7	284.235	9.11641	5	1	2	0.16724	2.09307e-05	13	1	0	2	1	2	1	3	2	0	1	-1.09091	-0.125531	0.760634	Red
WP_013948499.1	MULTISPECIES: ribonuclease J [Hyphomicrobium]	6.23864	61372.3	F218321	Q07522-C7	1783.54	55.1664	26	21	30	5.4259	0.00067907	333	26	30	34	33	36	35	44	34	30	31	-1.09146	-0.126264	0.354285	Red
WP_013950501.1	aspartate kinase [Hyphomicrobium sp. MC1]	5.24804	44754.3	F218321	Q07522-C7	1010.03	46.4286	16	16	18	4.87104	0.000609628	218	18	21	20	23	22	26	27	19	22	20	-1.09174	-0.126633	0.31079	Red
WP_029670744.1	MULTISPECIES: glutamate 5-kinase [Hyphomicrobium]	7.85613	41033.7	F218320	Q07521-C6	485.03	29.3814	9	8	12	1.94962	0.000244001	80	10	5	7	9	7	10	7	8	10	7	-1.09302	-0.128324	0.490738	Red
WP_013949685.1	MULTISPECIES: 50S ribosomal protein L32 [Hyphomicrobium]	10.6598	7075.73	F218318	Q07519-C4	235.17	65.5738	6	6	7	11.3063	0.00141502	80	9	5	6	11	7	10	10	5	9	8	-1.09302	-0.128324	0.589272	Red
WP_013949365.1	MULTISPECIES: Hopanoid biosynthesis associated membrane protein HpnM [Hyphomicrobium]	9.69333	22697	F218318	Q07519-C4	673.665	52.6066	12	12	15	8.41522	0.00105319	191	16	17	15	21	22	19	19	20	19	23	-1.09375	-0.129283	0.300144	Red
WP_013945926.1	nicotinate phosphoribosyltransferase [Hyphomicrobium sp. MC1]	6.61793	49162.2	F218320	Q07521-C6	340.22	18.894	8	8	11	1.15943	0.000145106	57	4	5	6	5	7	9	7	2	6	6	-1.09375	-0.129283	0.649334	Red
WP_013947224.1	MULTISPECIES: indole-3-glycerol phosphate synthase TrpC [Hyphomicrobium]	6.13748	28439.1	F218323	Q07524-C9	318.69	27.1698	8	4	10	2.00428	0.000250843	57	5	4	6	7	5	6	5	4	8	7	-1.09375	-0.129283	0.51264	Red
WP_013946261.1	CpaF family protein [Hyphomicrobium sp. MC1]	5.46923	55051.4	F218322	Q07523-C8	405.12	21	7	4	9	1.0354	0.000129583	57	6	6	5	7	3	6	6	9	5	4	-1.09375	-0.129283	0.593344	Red
WP_013946582.1	MULTISPECIES: DNA-binding response regulator [Hyphomicrobium]	5.86334	26338.7	F218323	Q07524-C9	252.78	23.4043	5	5	8	1.29088	0.000161558	34	2	3	4	3	4	6	2	0	5	5	-1.09524	-0.131245	0.749379	Red
WP_013950030.1	MULTISPECIES: methyltransferase domain-containing protein [Hyphomicrobium]	6.24523	32924.7	F218318	Q07519-C4	198.7	16.8874	5	5	6	1.03266	0.000129241	34	3	3	2	5	3	4	4	2	4	4	-1.09524	-0.131245	0.545424	Red
WP_013946655.1	MULTISPECIES: peptidoglycan-associated lipoprotein Pal [Hyphomicrobium]	9.36418	18588.4	F218318	Q07519-C4	562.7	68.8235	9	9	11	7.69299	0.000962804	143	13	10	14	15	16	13	14	14	18	16	-1.09589	-0.132104	0.335243	Red
WP_013946931.1	bifunctional ADP-dependent NAD(P)H-hydrate dehydratase/NAD(P)H-hydrate epimerase [Hyphomicrobium sp. MC1]	6.61926	53732.2	F218321	Q07522-C7	770.73	36.699	13	13	15	2.2333	0.000279505	120	11	9	13	13	11	16	17	6	14	10	-1.09677	-0.133267	0.604233	Red
WP_013945980.1	MULTISPECIES: undecaprenyldiphospho-muramoylpentapeptide beta-N-acetylglucosaminyltransferase [Hyphomicrobium]	9.66669	39720.1	F218318	Q07519-C4	980.02	60.2667	20	14	28	5.13594	0.000642781	204	20	16	18	25	18	23	25	15	24	20	-1.09804	-0.13493	0.423981	Red
WP_013948038.1	MULTISPECIES: NAD kinase [Hyphomicrobium]	6.46708	29245.3	F218323	Q07524-C9	566.47	50.7692	10	10	10	3.31677	0.000415105	97	10	8	8	13	7	10	10	8	14	9	-1.09804	-0.13493	0.517367	Red
WP_024276481.1	MULTISPECIES: aspartate--tRNA ligase [Hyphomicrobium]	5.9098	67022	F218323	Q07524-C9	1766.96	55.1667	33	19	42	7.71389	0.00096542	517	48	49	42	50	57	51	49	58	57	56	-1.0996	-0.136981	0.13512	Red
WP_013946182.1	MULTISPECIES: dihydrolipoyl dehydrogenase [Hyphomicrobium]	5.88557	61179.9	F218320	Q07521-C6	530.46	18.6964	10	10	15	1.89605	0.000237297	116	12	10	10	15	8	14	13	11	10	13	-1.1	-0.137504	0.418758	Red
WP_013946605.1	excinuclease ABC subunit UvrB [Hyphomicrobium sp. MC1]	6.05283	105269	F218321	Q07522-C7	648.52	14.5723	10	9	15	0.702964	8.79784e-05	74	5	8	6	9	7	6	10	7	10	6	-1.1	-0.137504	0.510282	Red
WP_024275043.1	MULTISPECIES: XRE family transcriptional regulator [Hyphomicrobium]	5.48456	16911.7	F218318	Q07519-C4	426.31	44.1558	8	8	10	5.61742	0.00070304	95	4	9	11	12	9	7	9	11	11	12	-1.1	-0.137504	0.5624	Red
WP_013947715.1	MULTISPECIES: lipid A biosynthesis acyltransferase [Hyphomicrobium]	10.0421	38937.2	F218323	Q07524-C9	408.27	26.0355	9	9	9	1.9005	0.000237854	74	7	7	8	8	5	8	8	6	11	6	-1.1	-0.137504	0.479794	Red
WP_013946335.1	precorrin-3B C(17)-methyltransferase [Hyphomicrobium sp. MC1]	5.39567	26679.9	F218323	Q07524-C9	118.49	14.6825	3	3	4	0.412296	5.16003e-05	11	0	1	1	1	2	2	0	0	3	1	-1.1	-0.137504	0.772936	Red
WP_013947180.1	MULTISPECIES: urease accessory protein UreG [Hyphomicrobium]	5.68857	22939.9	F218322	Q07523-C8	96	8.37209	2	2	2	0.479513	6.00128e-05	11	1	1	1	1	1	1	0	2	1	2	-1.1	-0.137504	0.621308	Red
WP_013950094.1	MULTISPECIES: iron ABC transporter ATP-binding protein [Hyphomicrobium]	6.2368	28515.9	F218318	Q07519-C4	79.83	6.08365	2	1	2	0.38575	4.82779e-05	11	1	1	0	2	1	1	1	1	2	1	-1.1	-0.137504	0.610104	Red
WP_013950331.1	MULTISPECIES: SURF1 family protein [Hyphomicrobium]	6.45635	30639.8	F218324	Q07525-C10	105.08	7.06714	2	2	2	0.35901	4.49313e-05	11	1	1	1	1	1	1	1	1	1	2	-1.1	-0.137504	0.373901	Red
WP_013949871.1	MULTISPECIES: LysR family transcriptional regulator [Hyphomicrobium]	6.66618	33470.5	F218323	Q07524-C9	79.99	7.86885	2	2	2	0.328648	4.11314e-05	11	1	1	1	1	1	2	1	0	2	1	-1.1	-0.137504	0.621308	Red
WP_015599296.1	threonine synthase [Hyphomicrobium denitrificans]	5.71254	50859	F218324	Q07525-C10	281.79	15.0215	4	1	2	0.216284	2.70687e-05	11	1	1	1	1	1	1	1	1	1	2	-1.1	-0.137504	0.373901	Red
WP_013948224.1	MULTISPECIES: 50S ribosomal protein L13 [Hyphomicrobium]	9.99819	17306.5	F218314	Q07516-C1	661.3	65.3595	12	12	13	15.081	0.00188744	261	24	24	24	26	26	27	26	23	31	30	-1.10078	-0.13852	0.14808	Red
WP_013947952.1	MULTISPECIES: MarR family transcriptional regulator [Hyphomicrobium]	10.0053	16414.9	F218320	Q07521-C6	592.23	70.8609	9	9	9	8.22425	0.00102929	135	12	14	11	14	13	14	12	16	16	13	-1.10145	-0.139403	0.198422	Red
WP_013950276.1	MULTISPECIES: 3-isopropylmalate dehydratase small subunit [Hyphomicrobium]	5.436	22342.4	F218323	Q07524-C9	565.61	62.8713	9	3	9	5.1024	0.000638583	114	11	12	8	12	11	12	11	9	16	12	-1.10169	-0.139725	0.406391	Red
WP_013949713.1	MULTISPECIES: Ppx/GppA family phosphatase [Hyphomicrobium]	8.22382	55879.4	F218321	Q07522-C7	916.83	39.726	18	9	21	3.13175	0.000391949	175	16	17	17	16	17	18	21	16	19	18	-1.10227	-0.140481	0.0906278	Red
WP_013948326.1	MULTISPECIES: protein-L-isoaspartate O-methyltransferase [Hyphomicrobium]	5.37594	23010.2	F218323	Q07524-C9	464.94	53.4562	9	9	11	4.8674	0.000609172	112	11	10	7	13	12	14	14	8	13	10	-1.10345	-0.142019	0.470141	Red
WP_013945690.1	MULTISPECIES: KR domain-containing protein [Hyphomicrobium]	7.8431	26599.1	F218324	Q07525-C10	323.44	35.7977	6	6	9	1.91736	0.000239964	51	6	6	2	5	5	5	4	5	6	7	-1.10345	-0.142019	0.523473	Red
WP_013949630.1	MULTISPECIES: porin family protein [Hyphomicrobium]	4.13518	26910.7	F218321	Q07522-C7	231.12	8.81226	3	3	3	2.6012	0.000325549	70	7	8	8	5	5	7	8	8	8	6	-1.10526	-0.14439	0.34604	Red
WP_029670667.1	circularly permuted type 2 ATP-grasp protein [Hyphomicrobium sp. MC1]	5.10297	51500.7	F218321	Q07522-C7	1086.3	60.3448	20	15	27	5.57274	0.000697448	287	27	25	28	30	26	34	32	22	31	32	-1.10638	-0.145851	0.241583	Red
WP_024275550.1	dihydroorotase [Hyphomicrobium sp. 802]	8.31654	47623.9	F218320	Q07521-C6	985.48	50.5643	18	0	20	1.82681	0.000228632	87	0	0	21	0	20	1	1	0	24	20	-1.1087	-0.148863	0.894128	Red
WP_013949975.1	MULTISPECIES: alpha-E domain-containing protein [Hyphomicrobium]	6.72333	36398.3	F218323	Q07524-C9	683.2	42.2222	11	11	14	2.91222	0.000364475	106	8	9	10	12	11	14	13	4	14	11	-1.10909	-0.149378	0.575971	Red
WP_013947740.1	MULTISPECIES: class I SAM-dependent methyltransferase [Hyphomicrobium]	5.4953	25569.5	F218323	Q07524-C9	459.88	44.4444	7	7	10	4.14557	0.000518832	106	8	10	10	11	11	12	12	8	14	10	-1.10909	-0.149378	0.339052	Red
WP_013947294.1	MULTISPECIES: hydrophobe/amphiphile efflux-1 family RND transporter [Hyphomicrobium]	5.36899	113246	F218321	Q07522-C7	872.6	19.1065	13	11	17	1.27156	0.00015914	144	15	13	15	12	13	11	21	15	16	13	-1.10959	-0.150025	0.41209	Red
WP_013948370.1	MULTISPECIES: glutamine synthetase [Hyphomicrobium]	5.26103	48908.5	F218320	Q07521-C6	598.04	31.25	12	12	16	3.29186	0.000411988	161	13	14	16	18	15	20	19	13	18	15	-1.11111	-0.152003	0.287393	Red
WP_024275114.1	acetylornithine deacetylase [Hyphomicrobium sp. 802]	5.41918	42026.5	F218320	Q07521-C6	712.83	48.5861	14	14	16	2.02254	0.000253127	85	15	12	0	13	0	16	0	13	16	0	-1.11111	-0.152003	0.845623	Red
WP_013945727.1	MULTISPECIES: beta-ketoacyl-[acyl-carrier-protein] synthase II [Hyphomicrobium]	5.39005	43710.4	F218320	Q07521-C6	820.13	46.1358	11	10	12	2.3793	0.000297777	104	10	10	10	9	10	14	12	9	10	10	-1.11111	-0.152003	0.254635	Red
WP_013946333.1	MULTISPECIES: precorrin-8X methylmutase [Hyphomicrobium]	6.62288	21684.3	F218320	Q07521-C6	342.29	35.4067	6	6	9	2.16746	0.000271265	47	4	3	5	4	6	7	6	3	5	4	-1.11111	-0.152003	0.51264	Red
WP_013947927.1	MULTISPECIES: hypothetical protein [Hyphomicrobium]	9.74787	19129.1	F218324	Q07525-C10	272.53	30.7692	4	4	4	1.46374	0.000183192	28	4	2	2	2	3	3	3	2	2	5	-1.11111	-0.152003	0.573089	Red
WP_013948484.1	MULTISPECIES: isoprenyl transferase [Hyphomicrobium]	6.92749	28400.7	F218323	Q07524-C9	61.92	6.34921	2	2	3	0.316894	3.96603e-05	9	1	1	1	0	1	0	1	1	2	1	-1.11111	-0.152003	0.610104	Red
WP_013945995.1	MULTISPECIES: hypothetical protein [Hyphomicrobium]	10.7575	7580.96	F218318	Q07519-C4	152.42	39.3939	2	2	2	1.18719	0.00014858	9	1	0	0	2	1	1	1	1	2	0	-1.11111	-0.152003	0.69409	Red
WP_013950359.1	MULTISPECIES: 30S ribosomal protein S15 [Hyphomicrobium]	10.4706	10792.8	F218320	Q07521-C6	249.86	40.8602	7	1	2	0.833887	0.000104364	9	0	1	2	1	0	2	0	1	1	1	-1.11111	-0.152003	0.69409	Red
WP_013947980.1	MULTISPECIES: RNA polymerase subunit sigma-24 [Hyphomicrobium]	5.86165	23191.1	F218323	Q07524-C9	84.95	9.04762	2	2	2	0.38808	4.85695e-05	9	1	1	0	1	1	1	1	0	2	1	-1.11111	-0.152003	0.610104	Red
WP_013215815.1	decarboxylase [Hyphomicrobium denitrificans]	5.27013	43202	F218322	Q07523-C8	112.27	5.35714	2	2	2	0.208324	2.60725e-05	9	0	1	3	0	0	0	0	2	3	0	-1.11111	-0.152003	0.822028	Red
WP_013946458.1	DUF262 domain-containing protein [Hyphomicrobium sp. MC1]	6.92064	67154.1	F218322	Q07523-C8	113.45	3.54132	2	2	2	0.13402	1.67731e-05	9	1	1	0	1	1	1	0	2	1	1	-1.11111	-0.152003	0.610104	Red
WP_024275097.1	MULTISPECIES: DUF4167 domain-containing protein [Hyphomicrobium]	6.49586	37443.9	F218323	Q07524-C9	593.52	37.0149	11	11	11	6.73007	0.000842292	252	21	24	16	30	28	28	27	21	29	28	-1.1129	-0.154328	0.366488	Red
WP_013947772.1	MULTISPECIES: DUF541 domain-containing protein [Hyphomicrobium]	5.47316	25611.5	F218320	Q07521-C6	719.96	46.6942	12	12	13	6.87191	0.000860043	176	19	14	14	21	15	21	15	12	23	22	-1.11364	-0.155278	0.465788	Red
WP_013946652.1	MULTISPECIES: protein TolR [Hyphomicrobium]	9.39603	15949.4	F218322	Q07523-C8	184.51	39.3333	4	4	6	2.82143	0.000353112	45	6	5	2	6	2	5	5	5	4	5	-1.11538	-0.157541	0.554363	Red
WP_024275477.1	peptidoglycan editing factor PgeF [Hyphomicrobium sp. 802]	5.88409	27796	F218320	Q07521-C6	269.04	22.2222	5	5	6	1.61894	0.000202616	45	4	3	2	6	6	6	4	3	5	6	-1.11538	-0.157541	0.562784	Red
WP_013948328.1	MULTISPECIES: dihydroxy-acid dehydratase [Hyphomicrobium]	5.89585	64889.5	F218322	Q07523-C8	1443.58	40.8867	25	17	31	6.565	0.000821633	426	39	42	44	38	38	45	46	51	38	45	-1.1165	-0.15899	0.0889444	Red
WP_013947699.1	MULTISPECIES: two-component sensor histidine kinase [Hyphomicrobium]	6.17362	42186	F218317	Q07518-C3	130.18	15.1671	4	4	5	0.616319	7.71344e-05	26	0	3	4	2	3	3	2	3	3	3	-1.11765	-0.160465	0.597589	Red
WP_013948111.1	MULTISPECIES: hypothetical protein [Hyphomicrobium]	8.85046	10246.1	F218324	Q07525-C10	130.35	47.5248	2	2	3	2.53755	0.000317584	26	2	3	2	4	1	2	3	2	4	3	-1.11765	-0.160465	0.546281	Red
WP_013946496.1	NADPH-dependent oxidoreductase, partial [Hyphomicrobium sp. MC1]	8.77634	21628	F218323	Q07524-C9	157.12	13.7755	3	2	3	1.20214	0.000150453	26	2	1	3	3	3	2	4	2	3	3	-1.11765	-0.160465	0.486132	Red
WP_013950495.1	MULTISPECIES: MFS transporter [Hyphomicrobium]	5.40139	46897.4	F218321	Q07522-C7	240.89	7.76256	2	2	2	0.554402	6.93853e-05	26	2	3	3	1	3	3	3	3	3	2	-1.11765	-0.160465	0.4062	Red
WP_013950110.1	MULTISPECIES: glutathione synthase [Hyphomicrobium]	6.40732	35239.7	F218318	Q07519-C4	800.91	62.0253	14	7	15	6.75374	0.000845254	238	20	20	21	28	23	25	24	20	33	24	-1.11966	-0.163058	0.317636	Red
WP_013948783.1	MULTISPECIES: hypothetical protein [Hyphomicrobium]	6.1337	22872.1	F218320	Q07521-C6	561.19	62.7907	10	10	11	4.19724	0.0005253	96	12	8	6	8	11	10	11	6	12	12	-1.12	-0.163499	0.464432	Red
WP_013947683.1	MULTISPECIES: LPS-assembly protein LptD [Hyphomicrobium]	5.0561	93831.9	F218322	Q07523-C8	2137.89	50.6509	34	31	37	4.77449	0.000597544	448	34	39	37	46	55	43	42	58	40	54	-1.12037	-0.163976	0.347152	Red
WP_013945699.1	MULTISPECIES: argininosuccinate lyase [Hyphomicrobium]	7.19125	51011.2	F218315	Q07517-C2	1174.27	45.629	20	6	21	6.99846	0.000875881	357	36	34	32	34	32	40	38	32	41	38	-1.12139	-0.165285	0.0533385	Red
WP_013949491.1	FtsH protease activity modulator HflK [Hyphomicrobium sp. MC1]	5.82536	43490.2	F218323	Q07524-C9	1798.39	74.1294	30	22	30	12.2096	0.00152808	531	56	45	46	61	42	63	57	42	71	48	-1.12157	-0.165518	0.357982	Red
WP_029670921.1	MULTISPECIES: anthranilate phosphoribosyltransferase [Hyphomicrobium]	5.41622	34415	F218320	Q07521-C6	759.49	41.8675	15	11	20	5.75331	0.000720047	198	19	15	21	21	17	24	23	13	24	21	-1.12245	-0.16665	0.350235	Red
WP_024275702.1	MULTISPECIES: hypothetical protein [Hyphomicrobium]	6.96614	10798.6	F218321	Q07522-C7	437.04	48.4211	8	8	8	11.8534	0.00148349	128	10	10	10	16	14	12	16	12	14	14	-1.12308	-0.167457	0.315044	Red
WP_024274986.1	MaoC family dehydratase [Hyphomicrobium sp. 802]	6.01551	38366.6	F218320	Q07521-C6	1753.05	80.9659	25	2	27	9.98264	0.00124936	383	37	34	37	41	31	51	42	28	48	34	-1.12432	-0.169058	0.361608	Red
WP_013949744.1	MULTISPECIES: polyprenyl synthetase family protein [Hyphomicrobium]	5.46621	36895.9	F218322	Q07523-C8	195.36	15.9763	4	4	6	0.650479	8.14096e-05	24	3	3	2	2	1	1	2	5	4	1	-1.125	-0.169925	0.671426	Red
WP_024276074.1	MULTISPECIES: carbohydrate kinase family protein [Hyphomicrobium]	5.23659	38389.8	F218323	Q07524-C9	232.93	23.3516	4	4	5	0.625167	7.82418e-05	24	2	2	2	3	2	4	2	2	4	1	-1.125	-0.169925	0.555542	Red
WP_013947752.1	MULTISPECIES: Lrp/AsnC family transcriptional regulator [Hyphomicrobium]	5.75517	18022.5	F218324	Q07525-C10	213.71	22.8395	4	2	4	1.33167	0.000166663	24	3	2	1	2	3	3	2	1	3	4	-1.125	-0.169925	0.546281	Red
WP_013946231.1	MULTISPECIES: phosphate regulon transcriptional regulatory protein PhoB [Hyphomicrobium]	5.34343	26302.7	F218318	Q07519-C4	99.41	10.2564	2	2	4	0.266132	3.33073e-05	7	1	0	0	2	0	1	2	0	1	0	-1.125	-0.169925	0.724507	Red
WP_013945689.1	MULTISPECIES: transcriptional regulator [Hyphomicrobium]	9.40625	11836.3	F218318	Q07519-C4	80.6	21.2963	2	2	3	0.591403	7.40161e-05	7	0	0	0	2	1	2	0	0	1	1	-1.125	-0.169925	0.724507	Red
WP_013947600.1	MULTISPECIES: adenylyl-sulfate kinase [Hyphomicrobium]	5.86094	23293	F218322	Q07523-C8	88.61	13.1455	2	2	3	0.300519	3.7611e-05	7	1	1	0	0	1	0	0	2	1	1	-1.125	-0.169925	0.668428	Red
WP_013946037.1	MULTISPECIES: aldo/keto reductase [Hyphomicrobium]	5.96087	37464	F218321	Q07522-C7	53.6	5.13595	1	1	3	0.186846	2.33844e-05	7	1	1	0	1	0	1	1	0	2	0	-1.125	-0.169925	0.668428	Red
WP_013946720.1	MULTISPECIES: DUF4118 domain-containing protein [Hyphomicrobium]	6.5616	41810	F218314	Q07516-C1	112.93	6.78851	2	2	3	0.167424	2.09537e-05	7	2	1	0	0	0	1	0	1	1	1	-1.125	-0.169925	0.670716	Red
WP_013946406.1	MULTISPECIES: DUF1244 domain-containing protein [Hyphomicrobium]	5.57044	11763.7	F218324	Q07525-C10	75.72	21.5686	2	2	2	0.595051	7.44726e-05	7	0	0	0	2	1	0	1	0	1	2	-1.125	-0.169925	0.724507	Red
WP_015598746.1	ATP-dependent Clp protease adapter ClpS [Hyphomicrobium denitrificans]	7.81785	13791	F218323	Q07524-C9	58.01	22.1311	2	2	2	0.507578	6.35252e-05	7	1	0	0	1	1	0	0	1	2	1	-1.125	-0.169925	0.668428	Red
WP_013945886.1	bifunctional protein-serine/threonine kinase/phosphatase [Hyphomicrobium sp. MC1]	5.62524	61081.1	F218322	Q07523-C8	109.93	4.98221	2	2	2	0.114602	1.43428e-05	7	1	1	0	1	0	0	1	2	0	1	-1.125	-0.169925	0.668428	Red
WP_013949906.1	MULTISPECIES: chemotaxis response regulator protein-glutamate methylesterase [Hyphomicrobium]	7.62151	37329.3	F218320	Q07521-C6	595.44	43.5159	10	10	13	3.77719	0.000472729	141	14	15	15	11	11	18	18	13	15	11	-1.12676	-0.172181	0.313076	Red
WP_013950163.1	MULTISPECIES: protein-export chaperone SecB [Hyphomicrobium]	4.68836	17755.2	F218323	Q07524-C9	632.88	62.1951	9	9	9	15.2631	0.00191023	271	24	25	22	29	27	27	29	23	31	34	-1.12879	-0.174774	0.169184	Red
WP_013947028.1	MULTISPECIES: MoxR family ATPase [Hyphomicrobium]	5.86727	31975	F218324	Q07525-C10	393.89	42.7046	9	7	11	3.81549	0.000477521	122	13	8	12	12	12	13	13	13	13	13	-1.12903	-0.175087	0.140357	Red
WP_013947177.1	MULTISPECIES: urease subunit alpha [Hyphomicrobium]	5.66925	60420.6	F218320	Q07521-C6	442.63	20.0351	8	7	10	0.926836	0.000115997	56	5	6	3	5	7	9	5	6	5	5	-1.12903	-0.175087	0.455885	Red
WP_013947097.1	MULTISPECIES: glutathione S-transferase [Hyphomicrobium]	5.51508	25184.7	F218324	Q07525-C10	318.21	29.9107	5	5	5	2.22358	0.000278288	56	3	5	5	6	7	4	7	6	4	9	-1.12903	-0.175087	0.511294	Red
WP_013949684.1	MULTISPECIES: hypothetical protein [Hyphomicrobium]	5.66362	15040.2	F218321	Q07522-C7	154.02	13.8686	3	3	3	2.59305	0.000324529	39	4	3	4	4	3	4	5	4	4	4	-1.13043	-0.176878	0.0958183	Red
WP_013945681.1	molecular chaperone Hsp33 [Hyphomicrobium sp. MC1]	5.03657	34381.4	F218323	Q07524-C9	288.125	29.7806	6	6	6	1.57062	0.000196568	54	5	5	5	6	4	6	7	3	8	5	-1.13333	-0.180572	0.422202	Red
WP_013945721.1	MULTISPECIES: MFS transporter [Hyphomicrobium]	9.45175	77872	F218321	Q07522-C7	226.75	6.75862	4	3	4	0.282515	3.53577e-05	22	2	2	3	2	1	0	4	1	3	4	-1.13333	-0.180572	0.66495	Red
WP_013948244.1	MULTISPECIES: ROK family protein [Hyphomicrobium]	6.07128	29183	F218324	Q07525-C10	150.64	11.8959	3	3	3	0.753864	9.43487e-05	22	2	2	1	3	2	2	2	2	3	3	-1.13333	-0.180572	0.348359	Red
WP_013947579.1	MULTISPECIES: DUF992 domain-containing protein [Hyphomicrobium]	6.23849	15972.2	F218319	Q07520-C5	158.44	21.3415	2	2	2	3.38086	0.000423127	54	4	4	5	6	6	6	7	4	6	6	-1.13333	-0.180572	0.262529	Red
WP_092868179.1	PQQ-dependent dehydrogenase, methanol/ethanol family [Hyphomicrobium facile]	5.73197	68553.5	F218320	Q07521-C6	1796.82	33.0113	25	5	2	0.320917	4.01639e-05	22	1	1	2	3	3	4	2	2	2	2	-1.13333	-0.180572	0.523968	Red
WP_013949776.1	insulinase family protein [Hyphomicrobium sp. MC1]	5.2666	46274.6	F218320	Q07521-C6	458.97	23.7875	9	6	12	2.18262	0.000273163	101	8	9	7	12	11	14	12	5	14	9	-1.13462	-0.182203	0.498983	Red
WP_013946030.1	HlyD family secretion protein [Hyphomicrobium sp. MC1]	6.2325	41373.6	F218323	Q07524-C9	418.14	28.2776	7	7	10	1.66773	0.000208722	69	9	4	7	6	6	9	9	5	9	5	-1.13514	-0.182864	0.455449	Red
WP_013948389.1	MULTISPECIES: transcriptional repressor NrdR [Hyphomicrobium]	7.6924	19829.2	F218319	Q07520-C5	274.68	50.8571	8	7	9	3.47972	0.000435499	69	5	4	6	6	11	6	9	6	9	7	-1.13514	-0.182864	0.496416	Red
WP_013948392.1	MULTISPECIES: serine hydroxymethyltransferase [Hyphomicrobium]	7.74245	46266.8	F218323	Q07524-C9	2437.56	69.8157	33	20	38	26.0446	0.00325957	1205	112	110	104	125	113	137	140	97	149	118	-1.13533	-0.183106	0.179889	Red
WP_013947106.1	MULTISPECIES: PhzF family phenazine biosynthesis protein [Hyphomicrobium]	6.31409	32359.8	F218323	Q07524-C9	534.91	49.505	11	11	12	3.58469	0.000448637	116	11	10	10	12	11	14	12	8	16	12	-1.13559	-0.183446	0.30204	Red
WP_013948400.1	MULTISPECIES: NADH:ubiquinone oxidoreductase subunit NDUFA12 [Hyphomicrobium]	9.88139	15199.6	F218319	Q07520-C5	257.08	44.697	5	5	5	2.43428	0.000304658	37	2	3	2	3	7	4	5	3	4	4	-1.13636	-0.184425	0.567495	Red
WP_013947771.1	MULTISPECIES: nitrilase [Hyphomicrobium]	5.83527	32175.6	F218323	Q07524-C9	223.86	19.5364	4	4	4	1.61613	0.000202264	52	4	6	4	4	6	6	5	4	8	5	-1.13793	-0.186413	0.369644	Red
WP_013949610.1	MULTISPECIES: amino acid permease [Hyphomicrobium]	6.31715	53334	F218321	Q07522-C7	550.64	21.6162	9	9	10	2.98121	0.000373109	159	16	14	19	13	12	16	18	23	14	14	-1.13924	-0.188072	0.3243	Red
WP_013946671.1	MULTISPECIES: DUF4139 domain-containing protein [Hyphomicrobium]	5.47761	60253.2	F218323	Q07524-C9	1949.75	53.4636	33	32	42	9.07835	0.00113619	547	46	52	54	51	52	50	60	64	53	65	-1.14231	-0.191951	0.0674314	Red
WP_013949711.1	MULTISPECIES: ribonuclease D [Hyphomicrobium]	5.79474	46153.4	F218320	Q07521-C6	738.2	36.8171	14	11	18	2.70836	0.000338961	125	13	10	10	14	11	18	16	8	14	11	-1.14286	-0.192645	0.395007	Red
WP_013947222.1	MULTISPECIES: molybdopterin molybdenumtransferase MoeA [Hyphomicrobium]	5.596	41774.9	F218314	Q07516-C1	283.19	24.0695	5	5	8	0.837824	0.000104857	35	5	4	2	3	2	5	2	2	5	5	-1.14286	-0.192645	0.541209	Red
WP_013950213.1	MULTISPECIES: acyl-CoA thioesterase II [Hyphomicrobium]	6.41586	33482	F218323	Q07524-C9	219.37	24.5791	5	5	6	0.597336	7.47586e-05	20	2	1	1	3	2	1	1	2	5	2	-1.14286	-0.192645	0.644985	Red
WP_013946417.1	MULTISPECIES: alpha/beta hydrolase [Hyphomicrobium]	7.11274	30243.2	F218323	Q07524-C9	293.19	16	5	5	5	1.15729	0.000144838	35	2	4	3	4	3	3	4	2	6	4	-1.14286	-0.192645	0.459349	Red
WP_013946917.1	MULTISPECIES: hypothetical protein [Hyphomicrobium]	9.43795	35057	F218323	Q07524-C9	191.42	12.3457	4	4	5	0.570499	7.13999e-05	20	3	0	0	5	1	4	2	0	5	0	-1.14286	-0.192645	0.783442	Red
WP_013948341.1	MULTISPECIES: hypothetical protein [Hyphomicrobium]	10.6148	14460.3	F218322	Q07523-C8	69.47	7.62712	2	2	3	1.3831	0.0001731	20	3	2	2	2	0	3	2	3	1	2	-1.14286	-0.192645	0.535816	Red
WP_013946784.1	glutathione S-transferase [Hyphomicrobium sp. MC1]	5.27585	24374.5	F218324	Q07525-C10	48.69	3.73832	1	1	3	0.205133	2.56731e-05	5	1	0	0	1	0	0	1	0	1	1	-1.14286	-0.192645	0.579584	Red
WP_013946366.1	MULTISPECIES: hydroxypyruvate isomerase [Hyphomicrobium]	5.58654	29071.8	F218324	Q07525-C10	95.48	7.63359	2	2	3	0.171988	2.15249e-05	5	0	1	0	0	1	0	1	0	0	2	-1.14286	-0.192645	0.683316	Red
WP_013947929.1	MULTISPECIES: ester cyclase [Hyphomicrobium]	5.12828	14866.5	F218319	Q07520-C5	48.79	8.46154	1	1	2	0.336327	4.20925e-05	5	0	0	0	1	1	1	0	0	1	1	-1.14286	-0.192645	0.579584	Red
WP_013950185.1	heme ABC exporter ATP-binding protein CcmA [Hyphomicrobium sp. MC1]	6.50429	22374	F218317	Q07518-C3	77.97	15.4589	2	2	2	0.223474	2.79685e-05	5	0	0	2	0	0	0	1	1	1	0	-1.14286	-0.192645	0.683316	Red
WP_013946985.1	MULTISPECIES: cation transporter [Hyphomicrobium]	5.72047	34844.2	F218314	Q07516-C1	94.02	11.3846	2	2	2	0.143496	1.7959e-05	5	2	0	0	0	0	1	0	1	1	0	-1.14286	-0.192645	0.683316	Red
WP_013950056.1	MULTISPECIES: sensor histidine kinase [Hyphomicrobium]	5.23854	50260.3	F218321	Q07522-C7	134.275	6.76856	2	2	2	0.0994821	1.24505e-05	5	2	0	0	0	0	1	2	0	0	0	-1.14286	-0.192645	0.73281	Red
WP_082072771.1	chemotaxis protein CheA [Hyphomicrobium sp. 99]	4.55408	76630.5	F218320	Q07521-C6	116.82	3.18119	2	1	2	0.0652482	8.16603e-06	5	0	0	1	1	0	1	0	0	1	1	-1.14286	-0.192645	0.579584	Red
WP_024275055.1	MULTISPECIES: LemA family protein [Hyphomicrobium]	8.60438	22834.9	F218324	Q07525-C10	1145.61	73.301	18	18	19	17.0353	0.00213203	389	39	32	34	36	40	39	39	36	44	50	-1.14516	-0.195551	0.105552	Red
WP_013947109.1	MULTISPECIES: rod shape-determining protein [Hyphomicrobium]	6.08289	37122	F218321	Q07522-C7	403.08	23.9884	9	6	13	2.10118	0.00026297	78	6	6	6	9	9	11	9	5	9	8	-1.14634	-0.197037	0.358053	Red
WP_013945983.1	MULTISPECIES: D-alanine--D-alanine ligase [Hyphomicrobium]	5.56471	33687.3	F218318	Q07519-C4	301.82	18.2965	7	7	8	1.87014	0.000234054	63	5	7	6	7	4	6	7	7	7	7	-1.14706	-0.197939	0.166532	Red
WP_013948196.1	MULTISPECIES: 30S ribosomal protein S12 [Hyphomicrobium]	11.1646	14072.8	F218320	Q07521-C6	459.3	60.9756	10	10	12	8.59815	0.00107609	121	16	7	8	18	7	19	8	9	20	9	-1.14754	-0.198546	0.629116	Red
WP_013949974.1	MULTISPECIES: transglutaminase family protein [Hyphomicrobium]	5.98832	29245.8	F218320	Q07521-C6	303.09	30.7407	7	6	10	1.64126	0.000205409	48	6	3	1	8	4	8	4	3	7	4	-1.14815	-0.199309	0.620183	Red
WP_013947548.1	MULTISPECIES: TIGR01620 family protein [Hyphomicrobium]	10.4839	37628.5	F218323	Q07524-C9	288.095	31.5942	7	7	7	1.27563	0.000159649	48	5	4	3	4	6	5	7	4	7	3	-1.14815	-0.199309	0.42778	Red
WP_013945698.1	MULTISPECIES: TlpA family protein disulfide reductase [Hyphomicrobium]	6.74679	22877.8	F218323	Q07524-C9	283.35	41.3953	5	5	5	2.0981	0.000262585	48	4	5	4	5	4	5	5	3	8	5	-1.14815	-0.199309	0.385132	Red
WP_013946392.1	MULTISPECIES: alpha/beta hydrolase [Hyphomicrobium]	7.07205	35570.3	F218314	Q07516-C1	479.58	34.3653	9	9	10	2.55831	0.000320181	91	12	6	6	8	10	12	11	6	12	8	-1.14894	-0.200299	0.427086	Red
WP_013948823.1	MULTISPECIES: glutamine-hydrolyzing GMP synthase [Hyphomicrobium]	5.89314	56295	F218321	Q07522-C7	1328.1	69.5146	25	8	29	5.7021	0.000713638	321	30	27	29	32	31	40	39	28	34	31	-1.14935	-0.200819	0.118011	Red
WP_013950472.1	MULTISPECIES: dihydrolipoamide dehydrogenase [Hyphomicrobium]	9.38867	51607.4	F218320	Q07521-C6	577.69	29.0123	11	11	14	2.01522	0.000252211	104	10	8	12	10	8	14	13	10	12	7	-1.15094	-0.202817	0.30834	Red
WP_013948595.1	MULTISPECIES: dipeptidase [Hyphomicrobium]	5.44438	50139.5	F218320	Q07521-C6	673.68	39.6146	12	8	15	3.49026	0.000436818	175	14	17	18	17	15	18	22	17	17	20	-1.15116	-0.203092	0.0675439	Red
WP_013950509.1	MULTISPECIES: MOSC domain-containing protein [Hyphomicrobium]	5.92069	28124.6	F218320	Q07521-C6	583.93	55.2529	12	11	14	5.15563	0.000645245	145	15	15	13	14	10	18	16	14	14	16	-1.15278	-0.205114	0.103726	Red
WP_013946528.1	MULTISPECIES: DUF853 domain-containing protein [Hyphomicrobium]	6.3672	52213.5	F218321	Q07522-C7	1377.69	57.2025	24	16	25	6.2819	0.000786201	328	28	34	31	29	30	38	41	30	36	31	-1.15287	-0.205225	0.085651	Red
WP_013950479.1	MULTISPECIES: SDR family NAD(P)-dependent oxidoreductase [Hyphomicrobium]	8.94405	26537.8	F218317	Q07518-C3	125.15	10.7143	2	2	4	0.678278	8.48888e-05	18	1	2	2	1	2	2	2	1	3	2	-1.15385	-0.206451	0.348359	Red
WP_013950474.1	MULTISPECIES: membrane protein insertase YidC [Hyphomicrobium]	6.54866	70208.3	F218321	Q07522-C7	1182.6	38.8889	22	19	25	4.18754	0.000524085	294	31	27	20	32	26	31	36	34	30	27	-1.15603	-0.209177	0.138204	Red
WP_013946215.1	MULTISPECIES: glycosyltransferase family 39 protein [Hyphomicrobium]	8.41944	64496.3	F218321	Q07522-C7	464.94	20.678	9	9	12	1.75204	0.000219274	113	9	9	11	10	13	9	14	12	13	13	-1.15789	-0.211504	0.153778	Red
WP_013949443.1	MULTISPECIES: bacterioferritin [Hyphomicrobium]	4.99435	18860.6	F218321	Q07522-C7	647.86	54.321	10	10	11	10.339	0.00129396	195	18	11	17	26	18	23	22	15	23	22	-1.15789	-0.211504	0.32518	Red
WP_013947110.1	MULTISPECIES: rod shape-determining protein MreC [Hyphomicrobium]	9.56707	33329.7	F218318	Q07519-C4	293.67	26.2987	6	6	8	0.930101	0.000116405	31	2	2	3	6	1	4	3	2	5	3	-1.15789	-0.211504	0.568816	Red
WP_045834809.1	bifunctional methylenetetrahydrofolate dehydrogenase/methenyltetrahydrofolate cyclohydrolase FolD [Hyphomicrobium sp. 99]	8.22913	30717.5	F218321	Q07522-C7	1034.12	56.2712	15	2	2	1.85562	0.000232237	57	6	4	4	6	6	7	7	4	8	5	-1.16129	-0.215729	0.294967	Red
WP_013947839.1	MULTISPECIES: 3-oxoacyl-ACP reductase [Hyphomicrobium]	8.66388	26274.8	F218324	Q07525-C10	1084.08	80.8765	20	12	21	13.8536	0.00173383	364	32	32	31	35	38	35	37	35	44	45	-1.16185	-0.216423	0.0672863	Red
WP_013946933.1	tetratricopeptide repeat protein [Hyphomicrobium sp. MC1]	5.60162	60295.9	F218321	Q07522-C7	629.07	24.237	9	1	11	1.16094	0.000145296	70	7	0	7	9	9	12	12	11	2	1	-1.16216	-0.216811	0.701472	Red
WP_013945675.1	MULTISPECIES: polyphosphate kinase 2 [Hyphomicrobium]	6.39858	37969.2	F218324	Q07525-C10	358.2	24.0854	7	5	9	1.8436	0.000230733	70	6	8	8	6	4	6	9	5	10	8	-1.16216	-0.216811	0.34468	Red
WP_013946213.1	dienelactone hydrolase family protein [Hyphomicrobium sp. MC1]	5.35084	24077	F218321	Q07522-C7	428.31	47.5336	7	7	7	3.44728	0.000431438	83	9	8	6	9	6	8	10	9	10	8	-1.16279	-0.217591	0.128964	Red
WP_024275059.1	bifunctional phosphoribosylaminoimidazolecarboxamide formyltransferase/IMP cyclohydrolase PurH [Hyphomicrobium sp. 802]	6.1635	55307.7	F218317	Q07518-C3	1724.86	59.962	27	24	29	5.26147	0.000658492	291	0	45	45	44	0	42	44	33	38	0	-1.16547	-0.220909	0.744592	Red
WP_013947676.1	MULTISPECIES: beta-ketoacyl-[acyl-carrier-protein] synthase II [Hyphomicrobium]	5.64895	44093.4	F218320	Q07521-C6	1695.67	79.5238	23	21	25	8.95825	0.00112116	395	36	36	36	40	34	53	54	25	47	34	-1.16578	-0.22129	0.338132	Red
WP_024275472.1	MULTISPECIES: aminoacyl-tRNA hydrolase [Hyphomicrobium]	9.47214	27179.1	F218323	Q07524-C9	117.05	13.0081	3	3	5	0.588688	7.36763e-05	16	1	2	0	3	1	3	2	0	3	1	-1.16667	-0.222392	0.619786	Red
WP_013947094.1	MULTISPECIES: tRNA (adenosine(37)-N6)-dimethylallyltransferase MiaA [Hyphomicrobium]	6.04404	34199.6	F218324	Q07525-C10	104.7	9.9359	2	2	4	0.467841	5.8552e-05	16	2	0	1	2	2	2	2	1	2	2	-1.16667	-0.222392	0.4062	Red
WP_024275063.1	MULTISPECIES: EVE domain-containing protein [Hyphomicrobium]	7.75006	15877.1	F218320	Q07521-C6	76.57	15.8621	2	2	3	1.00774	0.000126122	16	1	1	1	2	2	2	2	2	1	2	-1.16667	-0.222392	0.242876	Red
WP_013948832.1	MULTISPECIES: Ppx/GppA family phosphatase [Hyphomicrobium]	6.69215	48070.6	F218321	Q07522-C7	73.34	3.41686	2	2	3	0.332844	4.16565e-05	16	2	1	2	1	1	2	2	2	2	1	-1.16667	-0.222392	0.242876	Red
WP_013948665.1	MULTISPECIES: secretion protein HylD [Hyphomicrobium]	6.42046	40230	F218318	Q07519-C4	52.25	5.19126	1	1	3	0.0745713	9.33285e-06	3	0	0	0	1	0	0	1	0	0	1	-1.16667	-0.222392	0.545424	Red
WP_013946420.1	MULTISPECIES: glycoside hydrolase family 3 protein [Hyphomicrobium]	9.43519	48853.8	F218321	Q07522-C7	122.24	6.59091	2	1	3	0.0614077	7.68538e-06	3	0	0	0	1	0	0	2	0	0	0	-1.16667	-0.222392	0.670716	Red
WP_013949706.1	hypothetical protein [Hyphomicrobium sp. MC1]	5.25101	18718.3	F218320	Q07521-C6	75.16	29.0698	2	2	2	0.160271	2.00584e-05	3	0	0	0	0	1	2	0	0	0	0	-1.16667	-0.222392	0.670716	Red
WP_013947978.1	MULTISPECIES: membrane-associated protein [Hyphomicrobium]	9.76826	19471.2	F218318	Q07519-C4	47.93	4.09357	1	1	2	0.154074	1.92828e-05	3	0	0	0	1	0	1	0	0	1	0	-1.16667	-0.222392	0.545424	Red
WP_015598853.1	5-formyltetrahydrofolate cyclo-ligase [Hyphomicrobium denitrificans]	6.91624	21418.2	F218324	Q07525-C10	47.85	4.59184	1	1	2	0.140068	1.753e-05	3	0	1	0	0	0	0	0	1	0	1	-1.16667	-0.222392	0.545424	Red
WP_013950407.1	MULTISPECIES: methyltransferase [Hyphomicrobium]	4.64077	24411.5	F218324	Q07525-C10	54.16	5.8296	1	1	2	0.122893	1.53804e-05	3	1	0	0	0	0	1	0	0	0	1	-1.16667	-0.222392	0.545424	Red
WP_013949427.1	MULTISPECIES: protein-tyrosine-phosphatase [Hyphomicrobium]	10.4437	28041.7	F218317	Q07518-C3	37.93	3.65854	1	1	2	0.106984	1.33894e-05	3	0	0	1	0	0	1	0	0	1	0	-1.16667	-0.222392	0.545424	Red
WP_015596481.1	outer membrane protein assembly factor BamD [Hyphomicrobium denitrificans]	7.05769	31090.4	F218323	Q07524-C9	101.81	10.9541	2	2	2	0.0964927	1.20764e-05	3	0	0	0	1	0	0	0	0	2	0	-1.16667	-0.222392	0.670716	Red
WP_013950450.1	MULTISPECIES: LysR family transcriptional regulator [Hyphomicrobium]	7.09899	35793.9	F218323	Q07524-C9	54	4.0625	1	1	2	0.0838132	1.04895e-05	3	0	0	0	1	0	0	0	0	1	1	-1.16667	-0.222392	0.545424	Red
WP_092868878.1	F0F1 ATP synthase subunit beta [Hyphomicrobium facile]	5.28326	51088.3	F218321	Q07522-C7	1811.14	54.2977	23	3	2	0.0587218	7.34924e-06	3	0	0	0	0	1	1	0	0	1	0	-1.16667	-0.222392	0.545424	Red
WP_013946343.1	MULTISPECIES: two-component response regulator [Hyphomicrobium]	4.97876	28794.3	F218318	Q07519-C4	527.39	39.7004	9	9	9	11.7037	0.00146476	337	29	23	29	33	41	31	30	30	46	45	-1.16875	-0.224966	0.291052	Red
WP_013950296.1	MULTISPECIES: molecular chaperone DnaJ [Hyphomicrobium]	8.46345	41731.8	F218320	Q07521-C6	668.425	32.7225	11	11	16	3.1391	0.000392869	131	12	11	14	14	9	17	15	15	14	10	-1.16923	-0.22556	0.181204	Red
WP_013946446.1	MULTISPECIES: large-conductance mechanosensitive channel protein MscL [Hyphomicrobium]	7.94339	13844.5	F218319	Q07520-C5	301.53	28.6822	5	5	7	7.58424	0.000949194	105	8	9	9	8	14	11	11	9	12	14	-1.16981	-0.226276	0.233516	Red
WP_013947840.1	MULTISPECIES: glutathione-disulfide reductase [Hyphomicrobium]	6.05973	49701.9	F218320	Q07521-C6	643.49	31.087	9	8	14	1.58948	0.000198929	79	9	5	7	7	8	14	9	6	7	7	-1.17073	-0.22741	0.412112	Red
WP_046848069.1	DUF853 family protein [Hyphomicrobium sp. GJ21]	6.25806	52592.7	F218321	Q07522-C7	581.46	23.8494	9	2	3	1.25493	0.000157058	66	6	5	7	5	7	7	10	5	7	7	-1.17143	-0.228269	0.23631	Red
WP_013945976.1	MULTISPECIES: UDP-N-acetylmuramoylalanyl-D-glutamyl-2, 6-diaminopimelate--D-alanyl-D-alanine ligase [Hyphomicrobium]	5.72834	48987.2	F218320	Q07521-C6	611.42	35.0211	11	10	15	2.36796	0.000296359	116	11	12	11	10	9	16	13	11	12	11	-1.17241	-0.229482	0.105984	Red
WP_013946792.1	phenylacetate--CoA ligase family protein [Hyphomicrobium sp. MC1]	6.77496	54134	F218320	Q07521-C6	609.605	27.6289	11	11	14	2.14283	0.000268183	116	11	12	9	11	10	15	11	10	16	11	-1.17241	-0.229482	0.183691	Red
WP_013949459.1	MULTISPECIES: glutathione S-transferase [Hyphomicrobium]	4.96756	24582.2	F218315	Q07517-C2	339.39	35.7798	6	6	8	2.15603	0.000269834	53	4	8	2	6	4	4	5	6	8	6	-1.17241	-0.229482	0.43867	Red
WP_013946750.1	MULTISPECIES: ATP-dependent Clp protease ATP-binding subunit ClpA [Hyphomicrobium]	6.40119	90021.2	F218322	Q07523-C8	2593.77	54.9572	45	18	53	4.49894	0.000563058	405	39	34	29	35	49	38	34	83	36	28	-1.17277	-0.229926	0.557478	Red
WP_013948494.1	MULTISPECIES: ABC transporter ATP-binding protein [Hyphomicrobium]	7.88992	25644.7	F218323	Q07524-C9	412.66	55.9322	9	9	9	4.01643	0.000502669	103	9	7	10	10	11	11	13	7	14	11	-1.17308	-0.230298	0.237125	Red
WP_013945928.1	TonB-dependent receptor [Hyphomicrobium sp. 802]	4.95325	77245	F218318	Q07519-C4	3711.62	63.5461	46	44	46	31.1736	0.00390148	2408	197	213	193	224	280	248	245	275	249	284	-1.17446	-0.231998	0.0700693	Red
WP_013950011.1	MULTISPECIES: cobaltochelatase subunit CobT [Hyphomicrobium]	5.02778	69530.1	F218322	Q07523-C8	2046.61	60	32	13	40	5.92549	0.000741596	412	34	37	33	43	42	41	38	52	42	50	-1.17526	-0.232977	0.0826642	Red
WP_013948396.1	enoyl-CoA hydratase/isomerase family protein [Hyphomicrobium sp. MC1]	5.9553	40909.9	F218320	Q07521-C6	733.755	47.7089	14	12	16	3.69104	0.000461946	151	16	12	10	17	14	21	19	8	19	15	-1.17568	-0.23349	0.362315	Red
WP_013946707.1	MULTISPECIES: MoxR family ATPase [Hyphomicrobium]	6.02211	36030.3	F218320	Q07521-C6	835.83	58.1325	13	13	18	4.85703	0.000607874	175	18	15	12	17	18	24	19	16	21	15	-1.17647	-0.234465	0.176547	Red
WP_013947526.1	MULTISPECIES: potassium transporter [Hyphomicrobium]	8.41356	66674.1	F218324	Q07525-C10	601.67	21.6478	13	13	15	1.51483	0.000189586	101	11	9	8	10	8	8	12	10	11	14	-1.17647	-0.234465	0.167606	Red
WP_013947278.1	MULTISPECIES: sulfate adenylyltransferase subunit CysD [Hyphomicrobium]	8.63429	34552.9	F218322	Q07523-C8	215.13	22.2591	6	6	9	0.781411	9.77963e-05	27	3	1	1	5	2	3	2	6	4	0	-1.17647	-0.234465	0.644812	Red
WP_083832144.1	DUF305 domain-containing protein [Hyphomicrobium sp. MC1]	6.04209	12077.7	F218318	Q07519-C4	248.49	53.211	5	5	5	2.23552	0.000279783	27	3	2	0	7	0	3	2	2	5	3	-1.17647	-0.234465	0.684797	Red
WP_013946978.1	Kef family K(+) transporter [Hyphomicrobium sp. MC1]	5.73115	60837.2	F218320	Q07521-C6	261.51	14.7708	5	5	6	0.838303	0.000104916	51	3	4	7	5	4	7	5	5	6	5	-1.17857	-0.237039	0.247768	Red
WP_013947197.1	DUF2076 domain-containing protein [Hyphomicrobium sp. MC1]	4.08697	24253.4	F218319	Q07520-C5	220.91	31.0345	4	4	4	2.1028	0.000263172	51	4	4	4	4	7	5	3	7	6	7	-1.17857	-0.237039	0.329014	Red
WP_013947527.1	MULTISPECIES: transketolase [Hyphomicrobium]	6.10246	71050	F218320	Q07521-C6	1092.29	37.9671	20	20	22	3.6031	0.00045094	256	21	24	20	24	28	30	31	28	22	28	-1.18033	-0.239188	0.0696039	Red
WP_013948204.1	MULTISPECIES: transcription termination/antitermination protein NusG [Hyphomicrobium]	5.72026	21364.3	F218323	Q07524-C9	504.72	63.3508	10	10	13	5.75727	0.000720542	123	6	11	12	14	13	16	11	9	18	13	-1.18033	-0.239188	0.33573	Red
WP_013946982.1	MULTISPECIES: YkgJ family cysteine cluster protein [Hyphomicrobium]	9.58281	14562.1	F218321	Q07522-C7	162.59	34.4262	3	3	4	0.9614	0.000120322	14	1	3	2	0	0	2	3	3	0	0	-1.18182	-0.241008	0.666842	Red
WP_013949344.1	MULTISPECIES: iron transporter substrate-binding protein [Hyphomicrobium]	6.27785	42930.3	F218323	Q07524-C9	129.74	10	3	3	4	0.32611	4.08138e-05	14	1	2	1	2	0	1	1	2	3	1	-1.18182	-0.241008	0.486132	Red
WP_013949869.1	dihydropteroate synthase [Hyphomicrobium sp. MC1]	5.32978	51825.5	F218321	Q07522-C7	114.2	8.52878	3	2	4	0.270137	3.38086e-05	14	1	2	2	0	1	2	3	2	0	1	-1.18182	-0.241008	0.546281	Red
WP_013946381.1	MULTISPECIES: NfeD family protein [Hyphomicrobium]	6.27048	16450.7	F218323	Q07524-C9	117.19	13.7255	2	2	3	0.851026	0.000106509	14	1	1	1	2	1	3	1	1	2	1	-1.18182	-0.241008	0.4062	Red
[truncated: 1,504 more rows]
