# Supplementary material for: Dichloromethane Degradation Pathway from Unsequenced Hyphomicrobium sp. MC8b Rapidly Explored by Pan-Proteomics
Source: Microorganisms. 2020 Nov 27;8(12):1876. doi: 10.3390/microorganisms8121876 (PMC7760279; doi:10.3390/microorganisms8121876)
Supplement: Supplementary file 1 [file microorganisms-08-01876-s001.zip › microorganisms-1016562-sl proof/Hayoun_SupplementaryTable_S4.xlsx]

## Sheet: Supplementary Table S4
Supplementary Table S4 : List of proteins and their spectral counts using the annotated genome sequence of Hyphomicrobium sp. MC8b strain.
2453 proteins detected																								Statistical classes
2101 proteins certified with at least 2 peptides																								Blue class: Identifications satisfied both, the fold (≥1.5) and statistical criteria (p value ≤0.05).
Protein accessions marked in red were also identified as differentially abundance in Methylobacterium extorquens strain DM4.																								Orange class: These identifications did not meet the fold criterion but they deserve a second look because they have low p-values.
																								Green class: These identifications satisfied the fold criteria but, most likely, this happened by chance (should be disconsidered).
																								Red class: These identifications did not meet the fold and p-value criteria (should be disconsidered).
				Best hit in terms of i) #peptides, and ii) MASCOT score
														DCM_Replicate 1	DCM_Replicate 2	DCM_Replicate 3	DCM_Replicate 4	DCM_Replicate 5	Methanol_Replicate 1	Methanol_Replicate 2	Methanol_Replicate 3	Methanol_Replicate 4	Methanol_Replicate 5	Tfold comparison "DCM" versus "Methanol"
accession	description	pI	mass	DAT file	sample	score	coverage	#peptides	#specific peptides	# total peptides	NSAF	% NSAF	Total SC	Q07516-C1	Q07517-C2	Q07518-C3	Q07519-C4	Q07520-C5	Q07521-C6	Q07522-C7	Q07523-C8	Q07524-C9	Q07525-C10	Tfold	LOG2(Tfold)*sign	p value	PatternLab Class	DM4 ID	Comment
HYPMC8B_1630|ID:64155224|	conserved protein of unknown function [Hyphomicrobium MC8b]	7.19683	41121	F213542.dat	Q07516_C1_180613	1286	69.9	22	22	25	5.71484	0.000602323	235	52	48	43	51	41	0	0	0	0	0	48	5.58496	2.67806e-05	Blue	2657	DcmB, more abundant on DCM
HYPMC8B_1632|ID:64155226|dcmA|	Dichloromethane dehalogenase [Hyphomicrobium MC8b]	6.80292	33068	F213545.dat	Q07519_C4_180613	2525	91.7	38	38	42	54.7055	0.00576575	1809	363	329	327	382	343	15	12	10	19	9	24.9857	4.64303	3.44094e-06	Blue	2656	DcmA, more abundant on DCM
HYPMC8B_1625|ID:64155219|	conserved protein of unknown function [Hyphomicrobium MC8b]	4.50066	31388	F213546.dat	Q07520_C5_180613	828	45.8	11	11	11	5.51166	0.000580909	173	35	32	27	39	36	0	1	1	1	1	19.3333	4.27302	7.55361e-05	Blue
HYPMC8B_2562|ID:64156156|	conserved protein of unknown function [Hyphomicrobium MC8b]	6.14044	8400	F213545.dat	Q07519_C4_180613	305	61	5	5	5	4.88095	0.000514435	41	8	5	9	9	7	1	1	0	0	1	5.375	2.42626	0.000350858	Blue
HYPMC8B_1628|ID:64155222|	putative nitrilase/amidohydrolase [Hyphomicrobium MC8b]	5.92693	32777	F213544.dat	Q07518_C3_180613	221	23.2	5	5	6	0.640693	6.75267e-05	21	5	3	5	4	4	0	0	0	0	0	5.2	2.37851	0.000358735	Blue
HYPMC8B_2967|ID:64156561|yjbJ|	putative stress response protein [Hyphomicrobium MC8b]	5.29502	7711	F213545.dat	Q07519_C4_180613	493	89.2	12	12	14	8.17015	0.000861104	63	11	10	13	15	6	3	1	0	0	4	4.61538	2.20645	0.00146866	Blue
HYPMC8B_3595|ID:64157189|	Heat shock protein, family [Hyphomicrobium MC8b]	6.67047	20120	F213545.dat	Q07519_C4_180613	249	30.1	6	6	6	1.54076	0.00016239	31	7	3	6	7	5	0	0	2	1	0	4.125	2.04439	0.000991491	Blue
HYPMC8B_3598|ID:64157192|	conserved protein of unknown function [Hyphomicrobium MC8b]	7.79408	15178	F213546.dat	Q07520_C5_180613	875	90.6	13	13	14	10.7392	0.00113188	163	21	25	23	27	37	10	5	0	7	8	3.94286	1.97924	0.000500725	Blue
HYPMC8B_3286|ID:64156880|eutC|	Ethanolamine ammonia-lyase light chain [Hyphomicrobium MC8b]	5.99435	27887	F213545.dat	Q07519_C4_180613	250	25.6	5	5	7	0.860616	9.07058e-05	24	4	3	5	5	5	1	0	0	1	0	3.85714	1.94753	8.231e-05	Blue
HYPMC8B_2996|ID:64156590|	conserved protein of unknown function [Hyphomicrobium MC8b]	6.73166	12117	F213545.dat	Q07519_C4_180613	142	22.7	2	2	3	1.1554	0.000121775	14	3	1	4	4	2	0	0	0	0	0	3.8	1.926	0.00863579	Blue
HYPMC8B_3799|ID:64157393|aslA|	Arylsulfatase [Hyphomicrobium MC8b]	6.09526	59717	F213542.dat	Q07516_C1_180613	352	13.9	6	6	7	0.686572	7.23621e-05	41	8	5	8	7	7	2	3	0	1	0	3.63636	1.8625	8.97969e-05	Blue
HYPMC8B_3594|ID:64157188|pcm|	Protein-L-isoaspartate O-methyltransferase [Hyphomicrobium MC8b]	5.97896	76350	F213544.dat	Q07518_C3_180613	275	12.6	5	5	9	0.288147	3.03696e-05	22	3	2	5	6	4	0	1	0	1	0	3.57143	1.8365	0.00497704	Blue
HYPMC8B_3287|ID:64156881|eutB|	ethanolamine ammonia-lyase, large subunit, heavy chain [Hyphomicrobium MC8b]	5.68729	49268	F213544.dat	Q07518_C3_180613	142	18.2	5	5	9	0.42624	4.49242e-05	21	1	5	5	5	3	1	0	0	1	0	3.42857	1.77761	0.0108087	Blue
HYPMC8B_3601|ID:64157195|	Cold-shock DNA-binding domain protein [Hyphomicrobium MC8b]	10.1719	12628	F213542.dat	Q07516_C1_180613	104	30.3	3	3	5	0.87108	9.18087e-05	11	3	1	1	3	3	0	0	0	0	0	3.2	1.67807	0.0108997	Blue
HYPMC8B_4289|ID:64157883|	conserved protein of unknown function [Hyphomicrobium MC8b]	4.84611	7240	F213543.dat	Q07517_C2_180613	63	27.7	2	2	2	1.51934	0.000160133	11	2	2	2	3	2	0	0	0	0	0	3.2	1.67807	0.000388171	Blue
HYPMC8B_2343|ID:64155937|proV|	Glycine/betaine/proline transporter, ATP-binding component of ABC transporter [Hyphomicrobium MC8b]	5.45282	43371	F213542.dat	Q07516_C1_180613	245	23.5	6	6	9	0.622536	6.5613e-05	27	8	3	4	5	3	0	3	0	1	0	3.11111	1.63743	0.0110772	Blue
HYPMC8B_3597|ID:64157191|	conserved protein of unknown function [Hyphomicrobium MC8b]	5.53261	23799	F213545.dat	Q07519_C4_180613	693	73.1	16	16	20	6.30279	0.000664291	150	21	20	20	28	26	8	6	2	14	5	3	1.58496	0.000315013	Blue
HYPMC8B_3600|ID:64157194|	Phosphoribosyltransferase [Hyphomicrobium MC8b]	6.61031	24869	F213545.dat	Q07519_C4_180613	421	34.5	9	9	10	2.13117	0.000224617	53	8	8	7	9	10	2	1	2	4	2	2.9375	1.55459	2.26674e-05	Blue
HYPMC8B_1920|ID:64155514|yciF|	Protein YciF [Hyphomicrobium MC8b]	5.46442	17993	F213545.dat	Q07519_C4_180613	660	83.3	10	10	11	5.55772	0.000585763	100	12	13	16	19	17	8	3	0	6	6	2.92857	1.5502	0.000478693	Blue
HYPMC8B_1802|ID:64155396|	Polyphosphate:ADP phosphotransferase 3 [Hyphomicrobium MC8b]	9.54519	32486	F213546.dat	Q07520_C5_180613	180	24.5	5	5	6	0.769562	8.1109e-05	25	3	3	3	6	6	1	1	0	1	1	2.88889	1.53051	0.0080959	Blue
HYPMC8B_1807|ID:64155401|	conserved protein of unknown function [Hyphomicrobium MC8b]	6.15343	16349	F213546.dat	Q07520_C5_180613	255	64.6	6	6	8	2.6913	0.000283653	44	7	6	6	8	8	3	3	0	1	2	2.85714	1.51457	0.000143	Blue
HYPMC8B_2468|ID:64156062|	putative Diguanylate cyclase [Hyphomicrobium MC8b]	5.83042	67251	F213545.dat	Q07519_C4_180613	209	8	4	4	5	0.193306	2.03737e-05	13	2	1	3	4	2	0	1	0	0	0	2.83333	1.5025	0.00936467	Blue
HYPMC8B_3451|ID:64157045|	conserved exported protein of unknown function [Hyphomicrobium MC8b]	9.91655	58158	F213544.dat	Q07518_C3_180613	998	46.9	20	20	28	2.69954	0.000284522	157	21	28	28	24	17	11	11	1	9	7	2.79545	1.48308	0.000527977	Blue
HYPMC8B_1286|ID:64154880|	conserved protein of unknown function [Hyphomicrobium MC8b]	8.18057	6930	F213543.dat	Q07517_C2_180613	149	50	3	3	4	2.7417	0.000288965	19	3	4	3	3	3	0	1	0	0	2	2.625	1.39232	0.00121913	Blue
HYPMC8B_1801|ID:64155395|bepF|	Efflux pump periplasmic linker BepF [Hyphomicrobium MC8b]	5.25305	38905	F213542.dat	Q07516_C1_180613	142	9.8	3	3	4	0.205629	2.16726e-05	8	3	1	2	1	1	0	0	0	0	0	2.6	1.37851	0.0161301	Blue
HYPMC8B_1314|ID:64154908|	conserved protein of unknown function [Hyphomicrobium MC8b]	11.2401	10564	F213546.dat	Q07520_C5_180613	118	27	3	3	4	0.757289	7.98155e-05	8	1	0	2	2	3	0	0	0	0	0	2.6	1.37851	0.0349197	Blue
HYPMC8B_2368|ID:64155962|	conserved exported protein of unknown function [Hyphomicrobium MC8b]	6.74168	24870	F213545.dat	Q07519_C4_180613	202	25.7	5	5	5	0.603136	6.35684e-05	15	3	2	2	5	1	1	0	0	1	0	2.57143	1.36257	0.0282066	Blue
HYPMC8B_3613|ID:64157207|	conserved protein of unknown function [Hyphomicrobium MC8b]	6.60755	26511	F213545.dat	Q07519_C4_180613	249	29.3	7	7	8	2.03689	0.000214681	54	8	9	8	9	7	3	2	0	3	5	2.55556	1.35364	0.00098635	Blue
HYPMC8B_3599|ID:64157193|	putative hydrolase or acyltransferase [Hyphomicrobium MC8b]	4.8685	22477	F213546.dat	Q07520_C5_180613	162	19.2	3	3	5	0.978778	0.00010316	22	5	3	2	4	4	1	1	0	1	1	2.55556	1.35364	0.00333111	Blue
HYPMC8B_0006|ID:64153600|	conserved exported protein of unknown function [Hyphomicrobium MC8b]	11.5826	23511	F213545.dat	Q07519_C4_180613	308	34.1	7	7	11	2.63706	0.000277937	62	10	10	9	11	6	3	3	3	3	4	2.42857	1.28011	0.00167871	Blue
HYPMC8B_1736|ID:64155330|	Mucin-associated surface protein (MASP) [Hyphomicrobium MC8b]	6.03172	10079	F213545.dat	Q07519_C4_180613	113	28.3	2	2	3	2.67884	0.00028234	27	4	5	2	5	5	3	0	0	1	2	2.36364	1.24101	0.00660773	Blue
HYPMC8B_2374|ID:64155968|	Cytochrome c [Hyphomicrobium MC8b]	6.10865	26386	F213543.dat	Q07517_C2_180613	493	38	10	10	11	5.45744	0.000575194	144	20	24	13	23	23	8	10	6	10	7	2.34783	1.23133	0.00196914	Blue
HYPMC8B_2841|ID:64156435|	DNA polymerase LigD, polymerase domain protein [Hyphomicrobium MC8b]	9.49637	61743	F213544.dat	Q07518_C3_180613	276	18.2	9	9	10	0.534474	5.63316e-05	33	5	3	9	3	5	2	4	0	1	1	2.30769	1.20645	0.0349592	Blue
HYPMC8B_0018|ID:64153612|hisE|	Phosphoribosyl-ATP pyrophosphatase [Hyphomicrobium MC8b]	5.3674	11897	F213545.dat	Q07519_C4_180613	417	70	7	7	7	3.86652	0.000407517	46	5	4	5	12	8	3	1	1	3	4	2.29412	1.19794	0.0363282	Blue
HYPMC8B_3826|ID:64157420|	Ethyl tert-butyl ether degradation EthD [Hyphomicrobium MC8b]	5.70022	11536	F213545.dat	Q07519_C4_180613	146	31.7	3	3	3	3.03398	0.00031977	35	5	5	6	6	4	1	2	1	2	3	2.21429	1.14684	0.000203557	Blue
HYPMC8B_1729|ID:64155323|	RND efflux transporter, MFP subunit [Hyphomicrobium MC8b]	6.15327	38933	F213544.dat	Q07518_C3_180613	49	6.9	2	2	3	0.154111	1.62427e-05	6	1	0	2	2	1	0	0	0	0	0	2.2	1.1375	0.0326779	Blue
HYPMC8B_2051|ID:64155645|	conserved protein of unknown function [Hyphomicrobium MC8b]	9.98377	8308	F213545.dat	Q07519_C4_180613	64	32.5	2	2	2	0.722195	7.61168e-05	6	1	1	1	2	1	0	0	0	0	0	2.2	1.1375	0.00388254	Blue
HYPMC8B_1967|ID:64155561|	conserved exported protein of unknown function [Hyphomicrobium MC8b]	7.969	13777	F213542.dat	Q07516_C1_180613	534	61.1	8	8	9	7.6214	0.000803267	105	17	10	15	14	18	8	4	7	6	6	2.19444	1.13386	0.00165075	Blue
HYPMC8B_2375|ID:64155969|	putative XoxJ-and MxaJ-like protein [Hyphomicrobium MC8b]	9.06663	34636	F213545.dat	Q07519_C4_180613	730	53.1	15	15	19	4.04204	0.000426016	140	22	20	16	21	19	10	10	5	9	8	2.19149	1.13191	4.31159e-05	Blue
HYPMC8B_1167|ID:64154761|	Tetratricopeptide TPR_2 repeat protein [Hyphomicrobium MC8b]	5.22192	26072	F213545.dat	Q07519_C4_180613	168	17.9	3	3	3	0.345198	3.63826e-05	9	0	2	2	3	1	0	0	0	0	1	2.16667	1.11548	0.0490606	Blue
HYPMC8B_3465|ID:64157059|fdoI|	formate dehydrogenase-O, cytochrome b556 subunit [Hyphomicrobium MC8b]	10.1893	25558	F213545.dat	Q07519_C4_180613	60	12.1	2	2	2	0.35214	3.71143e-05	9	2	0	2	2	2	0	0	1	0	0	2.16667	1.11548	0.0208533	Blue
HYPMC8B_4117|ID:64157711|	conserved protein of unknown function [Hyphomicrobium MC8b]	5.47081	26408	F213546.dat	Q07520_C5_180613	682	45.5	10	10	17	3.33232	0.000351215	88	10	13	11	15	13	5	4	2	8	7	2.16129	1.11189	0.000905963	Blue
HYPMC8B_1450|ID:64155044|rlpA|	Endolytic peptidoglycan transglycosylase RlpA [Hyphomicrobium MC8b]	11.1737	18544	F213545.dat	Q07519_C4_180613	322	43.1	6	6	6	2.85807	0.00030123	53	8	7	7	10	6	3	4	3	2	3	2.15	1.10434	0.00105549	Blue
HYPMC8B_0336|ID:64153930|sorA|	Sulfite:cytochrome c oxidoreductase subunit A [Hyphomicrobium MC8b]	8.30376	44887	F213545.dat	Q07519_C4_180613	511	34.2	10	10	11	1.87137	0.000197235	84	12	14	11	12	10	5	10	1	6	3	2.13333	1.09311	0.00765484	Blue
HYPMC8B_0858|ID:64154452|	conserved exported protein of unknown function [Hyphomicrobium MC8b]	9.02937	19323	F213545.dat	Q07519_C4_180613	295	33.3	5	5	5	2.07007	0.000218178	40	5	7	6	7	4	3	3	0	1	4	2.125	1.08746	0.00545975	Blue
HYPMC8B_1540|ID:64155134|	conserved exported protein of unknown function [Hyphomicrobium MC8b]	5.09193	14882	F213545.dat	Q07519_C4_180613	297	47.8	4	4	4	1.00793	0.000106232	15	1	1	3	4	3	1	0	0	1	1	2.125	1.08746	0.0366526	Blue
HYPMC8B_1600|ID:64155194|	Type IV secretion system protein VirD4 [Hyphomicrobium MC8b]	8.41586	56106	F213544.dat	Q07518_C3_180613	174	8.4	4	4	7	0.320821	3.38134e-05	18	3	3	4	1	3	2	0	0	2	0	2.11111	1.078	0.0203001	Blue
HYPMC8B_2370|ID:64155964|	Beta-lactamase domain protein [Hyphomicrobium MC8b]	6.6052	35411	F213542.dat	Q07516_C1_180613	197	14.9	5	5	6	0.508317	5.35747e-05	18	5	3	2	2	2	2	0	0	2	0	2.11111	1.078	0.0311295	Blue
HYPMC8B_3604|ID:64157198|	Universal stress protein [Hyphomicrobium MC8b]	6.18445	15237	F213545.dat	Q07519_C4_180613	184	50.3	4	4	7	1.57511	0.000166011	24	4	4	2	4	4	2	1	0	3	0	2.09091	1.06413	0.0113327	Blue
HYPMC8B_3167|ID:64156761|	Polyketide cyclase/dehydrase [Hyphomicrobium MC8b]	4.96746	20298	F213545.dat	Q07519_C4_180613	314	34.4	7	7	10	3.30082	0.000347894	67	8	11	6	12	10	3	5	2	5	5	2.08	1.05658	0.00417221	Blue
HYPMC8B_1156|ID:64154750|ibpA|	heat shock chaperone [Hyphomicrobium MC8b]	6.09761	16889	F213546.dat	Q07520_C5_180613	321	40.1	5	5	5	1.95393	0.000205938	33	4	4	5	5	6	1	3	0	2	3	2.07143	1.05063	0.00365819	Blue
HYPMC8B_0650|ID:64154244|	conserved membrane protein of unknown function [Hyphomicrobium MC8b]	7.06484	30494	F213548.dat	Q07522_C7_180613	244	22.9	6	6	6	2.65626	0.00027996	81	10	11	12	12	11	6	8	0	5	6	2.03333	1.02385	0.00806793	Blue
HYPMC8B_2844|ID:64156438|ku|	Non-homologous end joining protein Ku [Hyphomicrobium MC8b]	9.20828	33531	F213545.dat	Q07519_C4_180613	429	45.8	8	8	11	1.84904	0.000194882	62	9	7	9	10	8	6	5	0	5	3	2	1	0.00733881	Blue
HYPMC8B_2610|ID:64156204|	putative GreA/GreB family transcription elongation factor [Hyphomicrobium MC8b]	4.75855	16602	F213542.dat	Q07516_C1_180613	69	21.1	2	2	3	0.48187	5.07873e-05	8	2	1	2	2	0	0	0	0	0	1	2	1	0.0370897	Blue
HYPMC8B_2042|ID:64155636|	Catalase-related peroxidase [Hyphomicrobium MC8b]	6.25208	37781	F213544.dat	Q07518_C3_180613	118	6.9	2	2	2	0.211747	2.23173e-05	8	2	2	2	1	0	0	0	0	1	0	2	1	0.0370897	Blue
HYPMC8B_2979|ID:64156573|	conserved exported protein of unknown function [Hyphomicrobium MC8b]	9.51033	8121	F213545.dat	Q07519_C4_180613	288	26.2	5	5	5	10.0973	0.00106422	82	9	13	12	11	11	6	6	3	5	6	1.96774	0.976541	0.000149589	Blue
HYPMC8B_0626|ID:64154220|gcdH|	glutaryl-CoA dehydrogenase [Hyphomicrobium MC8b]	5.68361	43058	F213544.dat	Q07518_C3_180613	257	22.8	7	7	10	0.859306	9.05677e-05	37	5	3	8	6	4	2	3	1	5	0	1.9375	0.954196	0.0389535	Blue
HYPMC8B_4116|ID:64157710|	conserved protein of unknown function [Hyphomicrobium MC8b]	6.02323	14765	F213545.dat	Q07519_C4_180613	288	41.6	4	4	6	2.09956	0.000221286	31	5	5	4	5	3	2	1	0	3	3	1.92857	0.947533	0.00773086	Blue
HYPMC8B_3697|ID:64157291|	Type IV pilus assembly PilZ [Hyphomicrobium MC8b]	10.3212	13820	F213543.dat	Q07517_C2_180613	210	25	4	4	5	1.80897	0.000190659	25	3	4	4	4	3	2	2	0	1	2	1.91667	0.938599	0.00258081	Blue
HYPMC8B_4183|ID:64157777|	conserved protein of unknown function [Hyphomicrobium MC8b]	5.79571	67100	F213542.dat	Q07516_C1_180613	168	10.3	4	4	4	0.283159	2.9844e-05	19	4	3	2	4	1	1	1	2	0	1	1.9	0.925999	0.0340029	Blue
HYPMC8B_3581|ID:64157175|	Histidine kinase [Hyphomicrobium MC8b]	5.6809	70088	F213545.dat	Q07519_C4_180613	688	28.4	13	13	15	0.970209	0.000102256	68	8	5	11	13	9	4	3	7	3	5	1.88889	0.917538	0.0201592	Blue
HYPMC8B_1842|ID:64155436|	conserved exported protein of unknown function [Hyphomicrobium MC8b]	9.49796	13349	F213545.dat	Q07519_C4_180613	111	22.5	2	2	2	1.19859	0.000126327	16	3	2	2	3	2	2	1	0	1	0	1.88889	0.917538	0.00923116	Blue
HYPMC8B_0770|ID:64154364|iorA|	Isoquinoline 1-oxidoreductase subunit alpha [Hyphomicrobium MC8b]	6.39306	15742	F213545.dat	Q07519_C4_180613	161	40	4	4	6	2.28688	0.000241028	36	5	4	6	5	5	2	3	1	4	1	1.875	0.906891	0.00522619	Blue
HYPMC8B_3576|ID:64157170|	Alpha/beta hydrolase fold [Hyphomicrobium MC8b]	9.1132	31274	F213545.dat	Q07519_C4_180613	101	11.7	3	3	4	0.415681	4.38112e-05	13	2	3	1	3	1	0	1	0	2	0	1.875	0.906891	0.0482932	Blue
HYPMC8B_0149|ID:64153743|	putative lactoylglutathione lyase [Hyphomicrobium MC8b]	5.603	14939	F213546.dat	Q07520_C5_180613	401	58	7	7	8	3.74858	0.000395086	56	7	9	5	8	9	3	4	4	3	4	1.86957	0.902703	0.00418433	Blue
HYPMC8B_3805|ID:64157399|	Formylglycine-generating enzyme [Hyphomicrobium MC8b]	6.19064	35105	F213545.dat	Q07519_C4_180613	324	30.5	7	7	8	0.854579	9.00695e-05	30	2	4	3	7	5	3	2	1	2	1	1.85714	0.893085	0.0467898	Blue
HYPMC8B_3858|ID:64157452|	Phosphoglycerate mutase [Hyphomicrobium MC8b]	5.00703	19532	F213545.dat	Q07519_C4_180613	256	47.8	5	5	6	1.53594	0.000161883	30	5	2	4	6	4	3	2	1	2	1	1.85714	0.893085	0.0184852	Blue
HYPMC8B_2455|ID:64156049|	conserved exported protein of unknown function [Hyphomicrobium MC8b]	6.01475	15564	F213545.dat	Q07519_C4_180613	85	19	2	2	2	0.449756	4.74026e-05	7	1	1	1	2	1	0	0	0	0	1	1.83333	0.874469	0.00766973	Blue
HYPMC8B_1474|ID:64155068|	conserved exported protein of unknown function [Hyphomicrobium MC8b]	5.47909	54642	F213545.dat	Q07519_C4_180613	841	44.6	16	16	21	3.27587	0.000345265	179	21	21	26	24	25	16	19	3	15	9	1.8209	0.864648	0.0150621	Blue
HYPMC8B_1966|ID:64155560|	RND efflux transporter, MFP subunit [Hyphomicrobium MC8b]	5.22985	52240	F213546.dat	Q07520_C5_180613	883	50	18	18	24	2.81394	0.000296579	147	16	13	22	17	28	11	10	12	10	8	1.80357	0.850857	0.024747	Blue
HYPMC8B_1893|ID:64155487|	conserved protein of unknown function [Hyphomicrobium MC8b]	6.49346	8444	F213545.dat	Q07519_C4_180613	181	51.3	3	3	4	2.13169	0.000224672	18	3	4	1	3	2	2	1	0	1	1	1.8	0.847997	0.0335811	Blue
HYPMC8B_2108|ID:64155702|	conserved protein of unknown function [Hyphomicrobium MC8b]	5.42491	21962	F213546.dat	Q07520_C5_180613	219	26.4	5	5	7	1.32046	0.000139172	29	4	3	4	4	5	4	0	0	2	3	1.78571	0.836501	0.0488202	Blue
HYPMC8B_3336|ID:64156930|sfsA|	Sugar fermentation stimulation protein homolog [Hyphomicrobium MC8b]	6.60453	26220	F213544.dat	Q07518_C3_180613	210	16.7	5	5	6	1.10603	0.000116571	29	3	3	5	5	4	2	1	1	2	3	1.78571	0.836501	0.00575646	Blue
HYPMC8B_4486|ID:64158080|grxC|	glutaredoxin 3 [Hyphomicrobium MC8b]	6.70104	9454	F213545.dat	Q07519_C4_180613	129	27.9	3	3	3	1.58663	0.000167225	15	2	2	2	3	2	1	0	0	2	1	1.77778	0.830075	0.0159686	Blue
HYPMC8B_3857|ID:64157451|	putative PQQ enzyme repeat protein [Hyphomicrobium MC8b]	6.03928	62134	F213543.dat	Q07517_C2_180613	955	44.2	18	18	24	2.91306	0.000307026	181	26	24	22	22	23	14	14	13	11	12	1.76812	0.822213	5.79865e-06	Blue
HYPMC8B_2369|ID:64155963|	conserved protein of unknown function [Hyphomicrobium MC8b]	5.34614	13641	F213546.dat	Q07520_C5_180613	213	36.3	4	4	4	3.5188	0.000370869	48	6	6	5	8	7	4	3	2	2	5	1.7619	0.817136	0.00342101	Blue
HYPMC8B_3277|ID:64156871|	Glucose/sorbosone dehydrogenase-like protein [Hyphomicrobium MC8b]	5.61338	61953	F213545.dat	Q07519_C4_180613	616	27.1	10	9	17	1.82396	0.000192239	113	10	14	13	18	18	10	9	6	7	8	1.73333	0.793549	0.00904479	Blue
HYPMC8B_2550|ID:64156144|	Cyclase/dehydrase [Hyphomicrobium MC8b]	5.27161	15942	F213546.dat	Q07520_C5_180613	210	34	4	4	4	1.94455	0.000204948	31	4	5	3	4	5	3	3	0	3	1	1.73333	0.793549	0.0219924	Blue
HYPMC8B_3439|ID:64157033|flK|	Fluoroacetyl-CoA thioesterase [Hyphomicrobium MC8b]	7.88558	16612	F213544.dat	Q07518_C3_180613	120	24.2	3	3	4	1.20395	0.000126892	20	2	3	4	3	2	1	1	1	3	0	1.72727	0.788496	0.0336747	Blue
HYPMC8B_2986|ID:64156580|	conserved protein of unknown function [Hyphomicrobium MC8b]	5.54329	12654	F213543.dat	Q07517_C2_180613	351	81.2	7	7	7	5.45282	0.000574707	69	9	8	10	9	9	5	4	5	5	5	1.72414	0.785875	1.28701e-05	Blue
HYPMC8B_2840|ID:64156434|	conserved exported protein of unknown function [Hyphomicrobium MC8b]	10.6112	19648	F213545.dat	Q07519_C4_180613	259	33.9	6	6	9	2.79927	0.000295033	55	5	7	9	7	8	4	3	2	4	6	1.70833	0.77259	0.00673936	Blue
HYPMC8B_2478|ID:64156072|	conserved protein of unknown function [Hyphomicrobium MC8b]	9.4772	6455	F213542.dat	Q07516_C1_180613	305	92.1	7	7	8	9.75988	0.00102866	63	11	7	8	8	7	4	7	3	4	4	1.7037	0.768674	0.00529888	Blue
HYPMC8B_2345|ID:64155939|	ABC transporter binding protein [Hyphomicrobium MC8b]	5.16048	33254	F213545.dat	Q07519_C4_180613	583	41.4	12	12	13	2.94701	0.000310604	98	11	14	9	15	14	8	8	3	10	6	1.7	0.765535	0.00894515	Blue
HYPMC8B_1370|ID:64154964|	conserved protein of unknown function [Hyphomicrobium MC8b]	7.95095	11229	F213546.dat	Q07520_C5_180613	128	21.4	2	2	3	1.24677	0.000131405	14	2	1	2	2	3	2	1	0	0	1	1.66667	0.736966	0.0407728	Blue
HYPMC8B_1633|ID:64155227|dcmR|	Transcriptional repressor DcmR [Hyphomicrobium MC8b]	7.59983	30274	F213544.dat	Q07518_C3_180613	1215	69.8	22	22	25	8.85248	0.000933019	268	34	31	33	39	31	21	21	11	25	22	1.64762	0.720383	0.00203769	Blue
HYPMC8B_2567|ID:64156161|hisI|	Phosphoribosyl-AMP cyclohydrolase [Hyphomicrobium MC8b]	5.77046	15018	F213545.dat	Q07519_C4_180613	241	43.8	5	5	6	3.19616	0.000336864	48	6	6	5	7	7	3	3	3	4	4	1.63636	0.710493	0.000445549	Blue
HYPMC8B_1709|ID:64155303|	conserved protein of unknown function [Hyphomicrobium MC8b]	5.18236	24392	F213546.dat	Q07520_C5_180613	212	21	3	2	4	0.778944	8.20978e-05	19	3	3	2	2	3	2	1	2	1	0	1.63636	0.710493	0.0169209	Blue
HYPMC8B_2045|ID:64155639|	TonB-dependent receptor [Hyphomicrobium MC8b]	4.6261	92759	F213546.dat	Q07520_C5_180613	2500	56.7	34	34	39	6.47916	0.000682879	601	80	83	64	68	79	45	44	44	48	46	1.63362	0.708073	0.00106476	Blue
HYPMC8B_1267|ID:64154861|	conserved exported protein of unknown function [Hyphomicrobium MC8b]	6.02742	9662	F213545.dat	Q07519_C4_180613	305	51.6	7	7	7	7.14138	0.000752675	69	8	10	9	10	7	5	3	5	5	7	1.63333	0.707819	0.00227012	Blue
HYPMC8B_0339|ID:64153933|	CMP/dCMP deaminase zinc-binding (Modular protein) [Hyphomicrobium MC8b]	6.19994	18446	F213545.dat	Q07519_C4_180613	260	42.8	5	5	5	2.16849	0.000228551	40	7	4	4	7	4	4	2	1	5	2	1.63158	0.706269	0.0497356	Blue
HYPMC8B_1786|ID:64155380|	Carbonic anhydrase [Hyphomicrobium MC8b]	6.09653	24786	F213545.dat	Q07519_C4_180613	981	72.5	15	15	16	7.42355	0.000782415	184	24	22	21	26	22	17	12	8	16	16	1.62162	0.697437	0.00281944	Blue
HYPMC8B_4199|ID:64157793|xoxF|	putative dehydrogenase XoxF [Hyphomicrobium MC8b]	5.52622	65115	F213544.dat	Q07518_C3_180613	157	6.6	4	2	6	0.368579	3.88468e-05	24	3	2	5	3	3	2	1	3	1	1	1.61538	0.691878	0.0363688	Blue
HYPMC8B_2994|ID:64156588|	conserved protein of unknown function [Hyphomicrobium MC8b]	4.98914	9961	F213544.dat	Q07518_C3_180613	89	16.7	2	2	4	2.4094	0.000253942	24	3	2	4	4	3	1	2	1	2	2	1.61538	0.691878	0.00923116	Blue
HYPMC8B_2535|ID:64156129|	Monooxygenase, FAD binding [Hyphomicrobium MC8b]	9.07957	44701	F213542.dat	Q07516_C1_180613	318	22.8	9	9	15	1.70019	0.000179193	76	10	10	10	9	9	8	8	2	7	3	1.60606	0.683526	0.03471	Blue
HYPMC8B_3296|ID:64156890|bauA|	Beta-alanine--pyruvate aminotransferase [Hyphomicrobium MC8b]	6.81514	47685	F213544.dat	Q07518_C3_180613	932	55	19	19	23	3.94254	0.000415529	188	25	24	28	23	17	16	17	9	14	15	1.60526	0.68281	0.0042851	Blue
HYPMC8B_2372|ID:64155966|xoxF|	putative dehydrogenase XoxF [Hyphomicrobium MC8b]	6.36009	65630	F213542.dat	Q07516_C1_180613	1379	55.8	26	23	34	4.44918	0.000468928	292	43	41	35	29	33	23	21	23	21	23	1.60345	0.681178	0.00486562	Blue
HYPMC8B_3720|ID:64157314|panB|	3-methyl-2-oxobutanoate hydroxymethyltransferase [Hyphomicrobium MC8b]	7.77363	31411	F213545.dat	Q07519_C4_180613	880	50.9	13	13	16	4.48887	0.000473111	141	16	18	18	19	17	11	14	7	12	9	1.60345	0.681178	0.00247665	Blue
HYPMC8B_1193|ID:64154787|	Cyclopropane-fatty-acyl-phospholipid synthase [Hyphomicrobium MC8b]	8.68029	47334	F213544.dat	Q07518_C3_180613	277	20.1	7	7	9	0.992944	0.000104653	47	5	6	9	5	5	5	3	2	4	3	1.59091	0.669851	0.0267048	Blue
HYPMC8B_3196|ID:64156790|ihfA|	Integration host factor subunit alpha [Hyphomicrobium MC8b]	10.0914	11005	F213545.dat	Q07519_C4_180613	554	74.3	9	9	10	13.9028	0.0014653	153	17	20	20	19	19	13	11	7	11	16	1.5873	0.666576	0.0050161	Blue
HYPMC8B_3835|ID:64157429|	conserved protein of unknown function [Hyphomicrobium MC8b]	5.39097	18341	F213545.dat	Q07519_C4_180613	209	24.3	3	3	3	3.81659	0.000402254	70	9	9	7	9	10	7	6	3	6	4	1.58065	0.660514	0.00475664	Blue
HYPMC8B_2847|ID:64156441|	UspA domain protein [Hyphomicrobium MC8b]	6.50189	14276	F213544.dat	Q07518_C3_180613	759	86.3	12	12	14	11.768	0.0012403	168	21	19	21	21	22	15	10	6	20	13	1.57971	0.65966	0.0257421	Blue
HYPMC8B_3202|ID:64156796|	conserved protein of unknown function [Hyphomicrobium MC8b]	5.47603	9061	F213543.dat	Q07517_C2_180613	60	34.5	2	2	2	0.882905	9.30549e-05	8	1	2	1	1	1	0	0	1	0	1	1.57143	0.652077	0.0363688	Blue
HYPMC8B_1342|ID:64154936|arfB|	Peptidyl-tRNA hydrolase ArfB [Hyphomicrobium MC8b]	11.014	15799	F213546.dat	Q07520_C5_180613	57	9.4	1	1	2	0.506361	5.33686e-05	8	1	1	1	2	1	0	0	0	1	1	1.57143	0.652077	0.0363688	Blue
HYPMC8B_2095|ID:64155689|	conserved exported protein of unknown function [Hyphomicrobium MC8b]	7.68857	25258	F213543.dat	Q07517_C2_180613	648	63.1	12	12	15	6.61177	0.000696856	167	17	21	19	25	21	12	14	11	15	12	1.56522	0.646363	0.00188978	Blue
HYPMC8B_4080|ID:64157674|potD|	Spermidine/putrescine ABC transporter [Hyphomicrobium MC8b]	5.66393	39155	F213545.dat	Q07519_C4_180613	347	31.6	7	7	12	1.50683	0.000158815	59	9	7	6	9	6	5	7	1	5	4	1.55556	0.63743	0.0394187	Blue
HYPMC8B_1379|ID:64154973|	HAD-superfamily hydrolase, subfamily IIA [Hyphomicrobium MC8b]	5.49381	30039	F213550.dat	Q07524_C9_180613	284	18.9	4	4	8	1.36489	0.000143855	41	6	7	4	5	4	4	1	2	4	4	1.55	0.632268	0.0339585	Blue
HYPMC8B_2124|ID:64155718|pqqE|	Coenzyme PQQ synthesis protein E [Hyphomicrobium MC8b]	5.98576	42780	F213546.dat	Q07520_C5_180613	939	50.8	16	16	25	4.23095	0.000445927	181	20	16	23	28	24	10	16	18	14	12	1.54667	0.629162	0.0120219	Blue
HYPMC8B_0644|ID:64154238|eutBC|	Ethanolamine ammonia-lyase [Hyphomicrobium MC8b]	5.16426	80700	F213545.dat	Q07519_C4_180613	158	8.5	4	4	4	0.285006	3.00386e-05	23	2	4	2	4	3	1	2	3	1	1	1.53846	0.621488	0.0482932	Blue
HYPMC8B_1852|ID:64155446|	putative transmembrane protein [Hyphomicrobium MC8b]	10.0828	10501	F213544.dat	Q07518_C3_180613	212	36.2	3	3	3	12.2845	0.00129475	129	13	14	20	17	15	9	16	5	10	10	1.52727	0.610958	0.0302115	Blue
HYPMC8B_3967|ID:64157561|	conserved protein of unknown function [Hyphomicrobium MC8b]	9.29722	6825	F213545.dat	Q07519_C4_180613	370	69	6	6	6	12.6007	0.00132807	86	13	11	11	11	7	9	8	2	6	8	1.52632	0.610053	0.0373984	Blue
HYPMC8B_2569|ID:64156163|	conserved protein of unknown function [Hyphomicrobium MC8b]	6.41397	15411	F213546.dat	Q07520_C5_180613	966	93	16	16	16	15.5733	0.00164137	240	28	27	25	27	39	20	24	6	20	24	1.52525	0.609048	0.039009	Blue
HYPMC8B_1284|ID:64154878|	conserved protein of unknown function [Hyphomicrobium MC8b]	4.04542	27253	F213544.dat	Q07518_C3_180613	237	8.1	5	5	5	3.33908	0.000351927	91	10	11	15	10	10	7	7	6	6	9	1.525	0.608809	0.00842498	Blue
HYPMC8B_3815|ID:64157409|	putative cytochrome c (Modular protein) [Hyphomicrobium MC8b]	6.38468	26006	F213545.dat	Q07519_C4_180613	632	47.6	11	11	12	5.22956	0.000551177	136	15	19	11	22	16	14	9	7	11	12	1.51724	0.601451	0.0309859	Blue
HYPMC8B_0527|ID:64154121|	conserved exported protein of unknown function [Hyphomicrobium MC8b]	9.09628	12737	F213545.dat	Q07519_C4_180613	415	46.3	6	6	7	4.94622	0.000521313	63	9	8	7	8	7	5	5	5	4	5	1.51724	0.601451	0.000368908	Blue
HYPMC8B_3804|ID:64157398|	conserved exported protein of unknown function [Hyphomicrobium MC8b]	10.2806	41650	F213544.dat	Q07518_C3_180613	421	22.1	13	13	15	2.71309	0.000285949	113	14	12	17	15	11	10	11	6	9	8	1.5102	0.594744	0.00704076	Blue
HYPMC8B_0064|ID:64153658|mcl|	(3S)-malyl-CoA thioesterase [Hyphomicrobium MC8b]	5.94119	32703	F213548.dat	Q07522_C7_180613	562	41.8	10	10	14	2.59915	0.000273941	85	7	6	6	8	6	10	12	6	13	11	-1.5	-0.584963	0.0316549	Blue
HYPMC8B_3372|ID:64156966|	conserved membrane protein of unknown function [Hyphomicrobium MC8b]	9.46591	41767	F213550.dat	Q07524_C9_180613	163	11.4	4	4	4	0.71827	7.57031e-05	30	2	2	1	4	2	3	4	4	5	3	-1.5	-0.584963	0.0336747	Blue
HYPMC8B_4142|ID:64157736|	Cell division protein-like protein [Hyphomicrobium MC8b]	8.41878	39337	F213550.dat	Q07524_C9_180613	58	7.1	2	2	3	0.38132	4.01898e-05	15	1	1	1	1	1	1	2	2	3	2	-1.5	-0.584963	0.0341094	Blue
HYPMC8B_1515|ID:64155109|clpS|	ATP-dependent Clp protease adapter protein ClpS [Hyphomicrobium MC8b]	8.55326	14622	F213541.dat	Q07525_C10_180613	84	20.9	2	2	2	0.683901	7.20807e-05	10	1	0	0	1	1	1	1	1	2	2	-1.5	-0.584963	0.0497356	Blue
HYPMC8B_0355|ID:64153949|	DNA methylase [Hyphomicrobium MC8b]	5.22463	69242	F213548.dat	Q07522_C7_180613	1879	69.2	31	31	37	6.32564	0.000666699	438	33	35	28	35	43	53	52	55	54	50	-1.50279	-0.587647	0.000908218	Blue
HYPMC8B_1530|ID:64155124|topA|	DNA topoisomerase 1 [Hyphomicrobium MC8b]	9.06781	105652	F213549.dat	Q07523_C8_180613	2555	49.4	44	44	54	5.2247	0.000550664	552	39	44	43	42	51	58	61	78	68	68	-1.50893	-0.593525	0.00100335	Blue
HYPMC8B_3531|ID:64157125|	MscS Mechanosensitive ion channel [Hyphomicrobium MC8b]	9.76826	101065	F213549.dat	Q07523_C8_180613	970	23	20	20	23	1.93935	0.0002044	196	16	16	17	15	13	22	23	31	20	23	-1.5122	-0.596644	0.0084077	Blue
HYPMC8B_4498|ID:64158092|	conserved protein of unknown function [Hyphomicrobium MC8b]	5.79704	122635	F213547.dat	Q07521_C6_180613	1803	43	34	34	40	2.99262	0.000315411	367	29	26	29	26	35	54	40	45	44	39	-1.51333	-0.59773	0.00194859	Blue
HYPMC8B_3193|ID:64156787|	conserved exported protein of unknown function [Hyphomicrobium MC8b]	9.54125	46733	F213550.dat	Q07524_C9_180613	568	33.4	10	10	16	1.77605	0.000187189	83	10	4	5	8	5	11	8	10	12	10	-1.51351	-0.597902	0.0245172	Blue
HYPMC8B_1813|ID:64155407|uvrA|	ATPase and DNA damage recognition protein of nucleotide excision repair excinuclease UvrABC [Hyphomicrobium MC8b]	7.59564	109817	F213548.dat	Q07522_C7_180613	1408	37.1	25	25	32	1.76658	0.000186191	194	16	14	9	17	20	22	30	23	22	21	-1.51852	-0.602665	0.00913924	Blue
HYPMC8B_2587|ID:64156181|	conserved protein of unknown function [Hyphomicrobium MC8b]	5.75446	38053	F213548.dat	Q07522_C7_180613	537	39.4	11	11	16	3.31117	0.000348985	126	12	10	9	9	9	15	15	11	19	17	-1.51852	-0.602665	0.00987891	Blue
HYPMC8B_1509|ID:64155103|parE|	DNA topoisomerase 4 subunit B [Hyphomicrobium MC8b]	6.33862	74047	F213549.dat	Q07523_C8_180613	1851	55.1	34	34	41	5.7531	0.000606356	426	30	35	40	29	34	44	53	72	42	47	-1.52023	-0.604291	0.0260879	Blue
HYPMC8B_4013|ID:64157607|depA|	Intracellular PHB depolymerase [Hyphomicrobium MC8b]	6.10231	51527	F213548.dat	Q07522_C7_180613	451	23.7	8	8	10	0.93155	9.8182e-05	48	4	3	3	5	3	6	8	5	5	6	-1.52174	-0.605721	0.00881494	Blue
HYPMC8B_1703|ID:64155297|	Lytic transglycosylase catalytic [Hyphomicrobium MC8b]	9.60883	81114	F213541.dat	Q07525_C10_180613	654	31.1	16	16	28	1.77528	0.000187108	144	11	10	12	13	10	20	18	18	13	19	-1.52459	-0.608421	0.00343978	Blue
HYPMC8B_0262|ID:64153856|mutS|	DNA mismatch repair protein MutS [Hyphomicrobium MC8b]	5.83108	97995	F213548.dat	Q07522_C7_180613	885	23.1	15	15	25	1.41844	0.000149498	139	6	14	8	15	11	17	18	16	15	19	-1.52542	-0.60921	0.0186378	Blue
HYPMC8B_3256|ID:64156850|clc|	Chloride channel protein [Hyphomicrobium MC8b]	9.9576	77376	F213548.dat	Q07522_C7_180613	385	11.2	7	7	7	0.491108	5.1761e-05	38	3	4	3	3	1	5	7	5	4	3	-1.52632	-0.610053	0.0440531	Blue
HYPMC8B_0863|ID:64154457|	conserved exported protein of unknown function [Hyphomicrobium MC8b]	5.47178	26008	F213550.dat	Q07524_C9_180613	140	29.3	3	3	3	0.884343	9.32065e-05	23	2	1	1	2	2	2	4	2	4	3	-1.53846	-0.621488	0.0323736	Blue
HYPMC8B_1335|ID:64154929|	putative integral membrane sensor signal transduction histidine kinase [Hyphomicrobium MC8b]	6.5528	52786	F213548.dat	Q07522_C7_180613	294	14.9	5	5	7	0.681999	7.18802e-05	36	2	3	3	3	2	6	5	3	5	4	-1.55556	-0.63743	0.0131743	Blue
HYPMC8B_1713|ID:64155307|rsh|	GTP pyrophosphokinase rsh [Hyphomicrobium MC8b]	6.09587	83015	F213548.dat	Q07522_C7_180613	650	27.8	15	15	19	1.2046	0.000126961	100	7	5	11	9	6	13	15	10	11	13	-1.55814	-0.639824	0.00909579	Blue
HYPMC8B_4497|ID:64158091|	conserved protein of unknown function [Hyphomicrobium MC8b]	6.04945	95340	F213549.dat	Q07523_C8_180613	639	23.7	13	13	24	1.23768	0.000130446	118	10	9	11	8	7	14	12	17	15	15	-1.56	-0.641546	0.000873716	Blue
HYPMC8B_2313|ID:64155907|	putative periplasmic copper binding protein [Hyphomicrobium MC8b]	10.0555	10817	F213547.dat	Q07521_C6_180613	227	43.1	4	4	5	4.99214	0.000526153	54	7	3	3	4	3	7	6	6	7	8	-1.56	-0.641546	0.0183559	Blue
HYPMC8B_3146|ID:64156740|	Alcohol dehydrogenase zinc-binding domain protein [Hyphomicrobium MC8b]	7.97702	36735	F213549.dat	Q07523_C8_180613	313	27.6	7	7	8	1.19777	0.00012624	44	5	3	3	4	1	5	7	7	5	4	-1.57143	-0.652077	0.0280326	Blue
HYPMC8B_2056|ID:64155650|	SAM-dependent methyltransferase [Hyphomicrobium MC8b]	5.08263	52724	F213548.dat	Q07522_C7_180613	957	47.5	17	17	22	3.1295	0.000329838	165	13	12	13	12	13	21	24	18	18	21	-1.57353	-0.654004	0.00175858	Blue
HYPMC8B_4282|ID:64157876|	conserved exported protein of unknown function [Hyphomicrobium MC8b]	9.44761	25441	F213541.dat	Q07525_C10_180613	383	45.2	7	7	11	3.45898	0.000364564	88	9	5	5	8	6	15	8	10	11	11	-1.57895	-0.658963	0.0156462	Blue
HYPMC8B_2139|ID:64155733|	putative tandem cold-shock DNA-binding domain protein [Hyphomicrobium MC8b]	6.95734	22116	F213550.dat	Q07524_C9_180613	521	56.8	9	9	10	7.59631	0.000800623	168	8	16	10	12	18	22	20	18	22	22	-1.57971	-0.65966	0.00907369	Blue	3779	differential abundance not same direction: MC8b more on methanol, DM4 more on DCM
HYPMC8B_1700|ID:64155294|	OmpA/MotB domain protein [Hyphomicrobium MC8b]	7.08145	77017	F213549.dat	Q07523_C8_180613	1436	59.4	29	29	38	3.15515	0.000332541	243	16	19	17	19	22	24	28	41	22	35	-1.58163	-0.661415	0.0295201	Blue
HYPMC8B_0671|ID:64154265|ligA|	DNA ligase [Hyphomicrobium MC8b]	6.16539	77722	F213549.dat	Q07523_C8_180613	1030	39	25	25	37	2.43174	0.000256297	189	13	13	11	17	18	17	27	30	23	20	-1.58442	-0.663951	0.0142181	Blue
HYPMC8B_0019|ID:64153613|parB|	Chromosome-partitioning protein ParB [Hyphomicrobium MC8b]	6.48875	32105	F213550.dat	Q07524_C9_180613	478	52.1	11	11	13	2.42953	0.000256063	78	5	8	3	7	6	10	8	11	12	8	-1.58824	-0.667425	0.00936406	Blue
HYPMC8B_2583|ID:64156177|metH|	fragment of methionine synthase (B12-dependent homocysteine-N5-methyltetrahydrofolate transmethylase, repressor of metE and metF) (part 2) [Hyphomicrobium MC8b]	5.61184	98511	F213549.dat	Q07523_C8_180613	2480	59.6	44	44	51	3.81683	0.00040228	376	27	31	24	28	33	47	49	68	38	31	-1.60811	-0.685364	0.0430168	Blue
HYPMC8B_3707|ID:64157301|	conserved exported protein of unknown function [Hyphomicrobium MC8b]	5.70477	31427	F213541.dat	Q07525_C10_180613	332	29.6	6	6	7	1.84555	0.000194514	58	4	4	5	5	3	7	8	6	7	9	-1.61538	-0.691878	0.00126954	Blue
HYPMC8B_0632|ID:64154226|	putative alpha/beta hydrolase [Hyphomicrobium MC8b]	5.68668	27252	F213547.dat	Q07521_C6_180613	229	28.7	5	5	6	0.880669	9.28193e-05	24	1	1	3	1	2	5	3	3	2	3	-1.61538	-0.691878	0.0363688	Blue
HYPMC8B_0001|ID:64153595|	conserved protein of unknown function [Hyphomicrobium MC8b]	8.58286	22733	F213550.dat	Q07524_C9_180613	639	59.4	12	12	14	6.81828	0.000718622	155	12	12	9	17	8	20	18	18	23	18	-1.61905	-0.695145	0.00434176	Blue
HYPMC8B_2003|ID:64155597|cnrA|	Nickel and cobalt resistance protein CnrA [Hyphomicrobium MC8b]	5.93097	114474	F213549.dat	Q07523_C8_180613	1458	34.9	26	26	32	1.7908	0.000188744	205	14	12	16	16	19	25	19	38	21	25	-1.62195	-0.69773	0.0337344	Blue
HYPMC8B_2830|ID:64156424|	von Willebrand factor type A [Hyphomicrobium MC8b]	8.50036	65906	F213549.dat	Q07523_C8_180613	975	46.5	20	20	26	2.5946	0.000273462	171	13	10	13	13	15	20	18	25	20	24	-1.62319	-0.69883	0.00106613	Blue
HYPMC8B_4126|ID:64157720|	AsmA family protein [Hyphomicrobium MC8b]	9.14172	82342	F213550.dat	Q07524_C9_180613	480	16.3	9	9	11	0.740813	7.80789e-05	61	4	6	4	5	3	8	6	9	9	7	-1.62963	-0.704544	0.00241998	Blue
HYPMC8B_1957|ID:64155551|leuA|	2-isopropylmalate synthase [Hyphomicrobium MC8b]	5.61143	56945	F213549.dat	Q07523_C8_180613	2066	73.6	36	36	41	8.81552	0.000929124	502	40	40	34	39	36	62	63	75	55	58	-1.63918	-0.71297	0.00103332	Blue
HYPMC8B_2415|ID:64156009|mfd|	Transcription-repair-coupling factor [Hyphomicrobium MC8b]	6.28193	127897	F213549.dat	Q07523_C8_180613	1333	24.7	24	24	37	1.36829	0.000144213	175	10	14	9	14	18	24	20	25	19	22	-1.64286	-0.716207	0.00243184	Blue	5159	less abundant on DCM
HYPMC8B_3246|ID:64156840|	conserved protein of unknown function [Hyphomicrobium MC8b]	4.97334	62185	F213549.dat	Q07523_C8_180613	1417	59.1	27	27	31	6.43242	0.000677953	400	27	29	24	32	38	41	43	65	50	51	-1.64516	-0.718229	0.00551549	Blue
HYPMC8B_2547|ID:64156141|	Transcriptional regulator, MarR family (Modular protein) (fragment) [Hyphomicrobium MC8b]	8.88737	17518	F213549.dat	Q07523_C8_180613	413	60.2	9	9	9	4.11006	0.000433185	72	4	7	4	4	7	8	7	13	8	10	-1.64516	-0.718229	0.0173684	Blue
HYPMC8B_2653|ID:64156247|	conserved exported protein of unknown function [Hyphomicrobium MC8b]	5.23082	46219	F213549.dat	Q07523_C8_180613	498	25.5	10	10	11	1.73089	0.000182429	80	5	6	5	6	7	9	7	16	9	10	-1.64706	-0.719892	0.0432593	Blue
HYPMC8B_1152|ID:64154746|	Lytic murein transglycosylase [Hyphomicrobium MC8b]	9.41551	45698	F213548.dat	Q07522_C7_180613	821	48.7	16	16	18	3.08547	0.000325198	141	12	11	9	14	6	18	23	15	16	17	-1.64912	-0.721699	0.00527	Blue
HYPMC8B_0375|ID:64153969|	Clp domain protein [Hyphomicrobium MC8b]	6.31526	74230	F213549.dat	Q07523_C8_180613	892	29.2	15	15	17	2.6135	0.000275453	194	14	15	15	15	13	25	23	28	22	24	-1.64935	-0.721898	0.000228063	Blue
HYPMC8B_2538|ID:64156132|	Aminotransferase class IV [Hyphomicrobium MC8b]	9.46795	31251	F213541.dat	Q07525_C10_180613	308	26.1	7	7	8	1.37596	0.000145021	43	4	3	3	4	1	6	5	4	6	7	-1.65	-0.722466	0.00845498	Blue
HYPMC8B_1511|ID:64155105|	Proline dehydrogenase / Delta-1-pyrroline-5-carboxylate dehydrogenase [Hyphomicrobium MC8b]	6.22141	114199	F213541.dat	Q07525_C10_180613	2451	46.2	41	41	55	4.62351	0.000487301	528	39	39	33	43	44	65	62	71	61	71	-1.65025	-0.722681	1.77918e-05	Blue
HYPMC8B_0909|ID:64154503|	conserved exported protein of unknown function [Hyphomicrobium MC8b]	6.76627	72433	F213549.dat	Q07523_C8_180613	1771	58.9	35	35	40	4.22459	0.000445257	306	20	23	23	25	23	35	37	47	35	38	-1.65546	-0.727234	0.00119264	Blue
HYPMC8B_0906|ID:64154500|yejF|	putative fused oligopeptide transporter subunits of ABC superfamily: ATP-binding components [Hyphomicrobium MC8b]	7.77951	59862	F213547.dat	Q07521_C6_180613	731	39.8	16	16	21	2.85657	0.000301072	171	11	13	9	14	16	21	21	23	21	22	-1.66176	-0.732716	0.000978154	Blue
HYPMC8B_0440|ID:64154034|	conserved protein of unknown function [Hyphomicrobium MC8b]	9.10937	35457	F213548.dat	Q07522_C7_180613	497	42.5	10	10	10	2.19985	0.000231856	78	7	4	5	7	5	11	12	7	11	9	-1.66667	-0.736966	0.00466731	Blue
HYPMC8B_4433|ID:64158027|	FHA domain containing protein [Hyphomicrobium MC8b]	5.47229	29044	F213550.dat	Q07524_C9_180613	354	36	6	6	8	2.13469	0.000224989	62	5	3	4	6	4	10	7	6	9	8	-1.66667	-0.736966	0.0040545	Blue
HYPMC8B_2753|ID:64156347|atzF|	Allophanate hydrolase [Hyphomicrobium MC8b]	5.44065	63060	F213549.dat	Q07523_C8_180613	320	18	6	6	7	0.602601	6.35119e-05	38	3	4	1	2	3	7	6	6	3	3	-1.66667	-0.736966	0.0461315	Blue
HYPMC8B_0804|ID:64154398|	conserved exported protein of unknown function [Hyphomicrobium MC8b]	6.89784	24554	F213541.dat	Q07525_C10_180613	198	30.1	6	6	6	1.87342	0.000197452	46	3	4	2	4	3	5	4	5	7	9	-1.66667	-0.736966	0.0316121	Blue
HYPMC8B_2506|ID:64156100|dnaB|	Replicative DNA helicase [Hyphomicrobium MC8b]	5.55142	55158	F213548.dat	Q07522_C7_180613	1510	70.6	27	27	33	4.96755	0.000523561	274	20	21	18	17	25	38	36	37	32	30	-1.67925	-0.747813	0.000124608	Blue
HYPMC8B_0696|ID:64154290|	putative glycosyl transferase (Modular protein) [Hyphomicrobium MC8b]	9.61205	72716	F213549.dat	Q07523_C8_180613	1282	48	27	27	35	3.36927	0.000355109	245	22	17	13	19	19	29	28	39	26	33	-1.68421	-0.752072	0.00223305	Blue
HYPMC8B_1962|ID:64155556|mrdA|	Penicillin-binding protein 2 [Hyphomicrobium MC8b]	8.96864	66180	F213550.dat	Q07524_C9_180613	241	11.3	6	6	10	0.619523	6.52954e-05	41	1	3	3	3	4	6	6	6	6	3	-1.68421	-0.752072	0.0105679	Blue
HYPMC8B_1697|ID:64155291|	conserved protein of unknown function [Hyphomicrobium MC8b]	6.23782	76818	F213549.dat	Q07523_C8_180613	2079	55.6	41	41	45	6.79528	0.000716198	522	38	36	37	45	37	56	58	98	55	62	-1.68687	-0.754348	0.0273078	Blue
HYPMC8B_4123|ID:64157717|	OmpA/MotB domain protein [Hyphomicrobium MC8b]	9.75927	65907	F213549.dat	Q07523_C8_180613	2183	62.4	43	43	54	8.73959	0.000921121	576	46	39	44	54	30	67	69	84	75	68	-1.68807	-0.755378	0.000431957	Blue
HYPMC8B_3928|ID:64157522|	conserved protein of unknown function [Hyphomicrobium MC8b]	5.8045	9611	F213547.dat	Q07521_C6_180613	85	35.6	2	2	3	1.76881	0.000186426	17	0	0	2	1	2	3	2	2	2	3	-1.7	-0.765535	0.0323736	Blue
HYPMC8B_2133|ID:64155727|cysN|	sulfate adenylyltransferase, subunit 1 [Hyphomicrobium MC8b]	5.2802	55019	F213548.dat	Q07522_C7_180613	678	38.4	15	15	21	2.12654	0.000224129	117	10	7	8	8	9	15	15	21	14	10	-1.70213	-0.767339	0.0174881	Blue
HYPMC8B_1427|ID:64155021|	Cobyrinic acid ac-diamide synthase [Hyphomicrobium MC8b]	5.39194	33010	F213550.dat	Q07524_C9_180613	674	48.7	13	13	17	4.11996	0.000434229	136	12	11	9	10	7	17	15	18	22	15	-1.7037	-0.768674	0.0017595	Blue
HYPMC8B_2771|ID:64156365|degP|	putative periplasmic serine endoprotease DegP-like [Hyphomicrobium MC8b]	6.2209	55262	F213549.dat	Q07523_C8_180613	2067	69.3	31	31	37	9.73544	0.00102608	538	42	34	41	41	39	67	72	77	58	67	-1.71287	-0.776417	0.000236762	Blue
HYPMC8B_1887|ID:64155481|	conserved exported protein of unknown function [Hyphomicrobium MC8b]	8.84821	23611	F213550.dat	Q07524_C9_180613	280	28.6	7	7	8	2.45648	0.000258904	58	4	3	3	8	2	8	7	5	11	7	-1.72	-0.782409	0.0365996	Blue
HYPMC8B_4277|ID:64157871|	RND efflux transporter, NFE family, translocase subunit [Hyphomicrobium MC8b]	5.71372	111951	F213549.dat	Q07523_C8_180613	473	14.7	12	12	14	0.616341	6.49601e-05	69	4	5	6	5	4	9	7	14	9	6	-1.72414	-0.785875	0.0358071	Blue
HYPMC8B_2540|ID:64156134|ntrY|	Nitrogen regulation protein NtrY [Hyphomicrobium MC8b]	8.82204	90207	F213548.dat	Q07522_C7_180613	1141	35.3	22	22	26	2.30581	0.000243024	208	15	15	15	14	16	24	29	29	23	28	-1.725	-0.786596	0.000556306	Blue
HYPMC8B_2232|ID:64155826|bepG|	Efflux pump membrane transporter BepG [Hyphomicrobium MC8b]	5.72481	111918	F213548.dat	Q07522_C7_180613	848	17	13	13	16	0.741614	7.81634e-05	83	4	7	4	8	6	11	16	11	9	7	-1.73529	-0.79518	0.0251766	Blue
HYPMC8B_0314|ID:64153908|	Extracellular ligand-binding receptor [Hyphomicrobium MC8b]	6.08002	86647	F213549.dat	Q07523_C8_180613	1440	41.6	29	29	38	3.2315	0.000340589	280	18	15	21	26	21	31	37	46	30	35	-1.73585	-0.795642	0.00265496	Blue
HYPMC8B_0581|ID:64154175|	putative ATP-independent RNA helicase, DEAD/DEAH-box family protein [Hyphomicrobium MC8b]	9.86242	73228	F213549.dat	Q07523_C8_180613	373	12.2	7	7	11	0.573551	6.04502e-05	42	2	2	3	4	3	6	6	8	4	4	-1.73684	-0.796467	0.0159519	Blue
HYPMC8B_1953|ID:64155547|	TonB-dependent outer membrane receptor [Hyphomicrobium MC8b]	5.07471	86395	F213549.dat	Q07523_C8_180613	822	23.9	13	13	16	1.20377	0.000126873	104	5	8	2	12	9	15	11	15	13	14	-1.78049	-0.832273	0.0163317	Blue
HYPMC8B_3734|ID:64157328|mrcA|	Penicillin-insensitive transglycosylase / Penicillin-sensitive transpeptidase [Hyphomicrobium MC8b]	9.0881	94677	F213548.dat	Q07522_C7_180613	1033	25.4	18	18	23	2.10188	0.000221531	199	14	13	12	16	15	28	27	30	23	21	-1.78667	-0.83727	0.00091041	Blue	4661	less abundant on DCM
HYPMC8B_3878|ID:64157472|shc|	Squalene--hopene cyclase [Hyphomicrobium MC8b]	5.74771	73675	F213549.dat	Q07523_C8_180613	851	37.4	18	18	18	1.57448	0.000165945	116	8	5	10	7	10	12	15	22	12	15	-1.8	-0.847997	0.012845	Blue	2705	less abundant on DCM
HYPMC8B_3408|ID:64157002|	putative enzyme [Hyphomicrobium MC8b]	8.92248	41594	F213549.dat	Q07523_C8_180613	454	28.7	10	10	12	1.44252	0.000152036	60	4	3	3	5	5	7	8	11	9	5	-1.8	-0.847997	0.0123018	Blue
HYPMC8B_2709|ID:64156303|	conserved protein of unknown function [Hyphomicrobium MC8b]	5.63669	84395	F213549.dat	Q07523_C8_180613	307	14.5	7	7	9	0.545056	5.74469e-05	46	3	3	4	3	2	5	5	9	6	6	-1.8	-0.847997	0.00872224	Blue
HYPMC8B_1153|ID:64154747|	conserved exported protein of unknown function [Hyphomicrobium MC8b]	9.32999	48529	F213548.dat	Q07522_C7_180613	355	21.6	6	6	8	0.947887	9.99038e-05	46	4	4	2	4	1	5	8	6	6	6	-1.8	-0.847997	0.00447019	Blue
HYPMC8B_0681|ID:64154275|	conserved membrane protein of unknown function [Hyphomicrobium MC8b]	5.64798	35045	F213549.dat	Q07523_C8_180613	102	12.3	3	3	4	0.513625	5.41342e-05	18	2	0	1	1	1	3	2	3	2	3	-1.8	-0.847997	0.00447019	Blue
HYPMC8B_0882|ID:64154476|yliG|	putative AdoMet-dependent methyltransferase, UPF0004 family [Hyphomicrobium MC8b]	5.46335	51280	F213549.dat	Q07523_C8_180613	660	37.3	11	11	14	0.955538	0.00010071	49	3	4	3	4	2	7	6	11	4	5	-1.80952	-0.85561	0.0456555	Blue
HYPMC8B_3663|ID:64157257|	conserved protein of unknown function [Hyphomicrobium MC8b]	5.69895	55719	F213549.dat	Q07523_C8_180613	243	7.9	5	5	6	0.879413	9.26869e-05	49	4	3	3	2	4	4	6	9	6	8	-1.80952	-0.85561	0.0137552	Blue
HYPMC8B_2259|ID:64155853|	Ferrichrysobactin receptor [Hyphomicrobium MC8b]	5.04797	83203	F213549.dat	Q07523_C8_180613	1540	38.7	25	25	28	2.45183	0.000258414	204	13	15	7	16	20	27	19	34	22	31	-1.81579	-0.860597	0.00832454	Blue
HYPMC8B_3173|ID:64156767|	Glycoside hydrolase 15-related protein [Hyphomicrobium MC8b]	5.60734	70994	F213548.dat	Q07522_C7_180613	1646	48.9	30	30	38	4.35248	0.000458736	309	20	22	25	16	25	39	40	48	36	38	-1.82301	-0.866322	0.000137106	Blue
HYPMC8B_1014|ID:64154608|zntA|	Zinc/cadmium/lead-transporting P-type ATPase [Hyphomicrobium MC8b]	5.70707	76994	F213549.dat	Q07523_C8_180613	247	10	5	5	7	0.311713	3.28534e-05	24	2	1	1	1	2	4	3	5	3	2	-1.83333	-0.874469	0.0131743	Blue
HYPMC8B_0398|ID:64153992|oxlT|	Oxalate/formate antiporter [Hyphomicrobium MC8b]	9.1727	45560	F213550.dat	Q07524_C9_180613	103	5	2	2	3	0.153644	1.61935e-05	7	1	0	0	0	0	1	1	1	2	1	-1.83333	-0.874469	0.00766973	Blue
HYPMC8B_3979|ID:64157573|exbD|	Uptake of enterobactin tonB-dependent uptake of B colicins [Hyphomicrobium MC8b]	4.9395	16788	F213550.dat	Q07524_C9_180613	105	13	2	2	2	0.416964	4.39465e-05	7	0	0	0	0	1	1	1	1	2	1	-1.83333	-0.874469	0.00766973	Blue
HYPMC8B_2288|ID:64155882|	protein of unknown function [Hyphomicrobium MC8b]	8.50757	59003	F213548.dat	Q07522_C7_180613	1129	46.1	22	22	27	3.62693	0.000382266	214	15	16	13	15	15	29	32	27	28	24	-1.83544	-0.876128	0.000196904	Blue
HYPMC8B_0388|ID:64153982|rppH|	RNA pyrophosphohydrolase [Hyphomicrobium MC8b]	5.06745	20046	F213548.dat	Q07522_C7_180613	245	41.8	4	4	4	1.49656	0.000157732	30	1	1	1	3	3	4	4	3	6	4	-1.85714	-0.893085	0.00851626	Blue
HYPMC8B_3049|ID:64156643|recJ|	putative single-strand DNA-specific exonuclease RecJ [Hyphomicrobium MC8b]	6.30647	64523	F213549.dat	Q07523_C8_180613	800	38.2	15	15	17	1.53434	0.000161713	99	8	9	6	5	5	9	9	18	15	15	-1.86842	-0.90182	0.0174403	Blue
HYPMC8B_0356|ID:64153950|	conserved protein of unknown function [Hyphomicrobium MC8b]	5.92928	103796	F213549.dat	Q07523_C8_180613	1364	32.2	24	24	33	2.03283	0.000214253	211	13	9	15	16	19	28	24	32	27	28	-1.87013	-0.903138	0.000276483	Blue
HYPMC8B_2255|ID:64155849|	Polysaccharide export protein [Hyphomicrobium MC8b]	5.8983	46727	F213547.dat	Q07521_C6_180613	463	23.6	7	7	11	1.39106	0.000146612	65	6	4	6	3	2	9	9	9	11	6	-1.88462	-0.91427	0.00360402	Blue
HYPMC8B_3651|ID:64157245|	conserved protein of unknown function [Hyphomicrobium MC8b]	7.01035	29827	F213549.dat	Q07523_C8_180613	346	34.9	5	5	5	1.40812	0.000148411	42	3	2	2	4	2	5	4	8	6	6	-1.88889	-0.917538	0.0050461	Blue
HYPMC8B_1766|ID:64155360|phrA|	Deoxyribodipyrimidine photo-lyase [Hyphomicrobium MC8b]	9.49683	54329	F213547.dat	Q07521_C6_180613	112	8.8	3	3	3	0.294502	3.10394e-05	16	1	1	1	0	1	4	3	2	1	2	-1.88889	-0.917538	0.0314447	Blue
HYPMC8B_3809|ID:64157403|	Transglutaminase domain protein [Hyphomicrobium MC8b]	6.5549	39605	F213550.dat	Q07524_C9_180613	1131	67.5	20	20	24	5.5296	0.0005828	219	23	13	15	18	5	29	33	23	35	25	-1.89873	-0.925038	0.00599265	Blue
HYPMC8B_4496|ID:64158090|	Transglutaminase-like domain [Hyphomicrobium MC8b]	5.73672	32760	F213550.dat	Q07524_C9_180613	175	12.8	3	3	5	0.579976	6.11273e-05	19	1	0	1	3	0	3	4	3	3	1	-1.9	-0.925999	0.0403256	Blue
HYPMC8B_0663|ID:64154257|murC|	UDP-N-acetylmuramate:L-alanine ligase [Hyphomicrobium MC8b]	7.2185	51417	F213548.dat	Q07522_C7_180613	605	42.7	13	13	16	1.61425	0.000170136	83	7	3	5	6	6	12	16	11	9	8	-1.90625	-0.930737	0.0102059	Blue
HYPMC8B_0677|ID:64154271|uvrD|	DNA helicase [Hyphomicrobium MC8b]	6.36203	90751	F213549.dat	Q07523_C8_180613	556	15.3	11	11	16	0.91459	9.63945e-05	83	5	6	4	5	7	9	12	13	11	11	-1.90625	-0.930737	0.000163013	Blue
HYPMC8B_4364|ID:64157958|	Diguanylate cyclase [Hyphomicrobium MC8b]	6.28664	41072	F213549.dat	Q07523_C8_180613	676	38.8	13	13	16	2.53214	0.000266878	104	9	6	7	7	5	10	13	17	16	14	-1.92308	-0.943416	0.00191653	Blue
HYPMC8B_0511|ID:64154105|	conserved exported protein of unknown function [Hyphomicrobium MC8b]	5.47751	191519	F213548.dat	Q07522_C7_180613	4404	57.7	85	85	102	4.47997	0.000472173	858	64	34	62	66	65	104	125	125	97	116	-1.93243	-0.950418	0.000163642	Blue
HYPMC8B_0046|ID:64153640|ybbA|	putative transporter subunit: ATP-binding component of ABC superfamily [Hyphomicrobium MC8b]	6.4841	27052	F213549.dat	Q07523_C8_180613	236	26.7	5	5	5	1.25684	0.000132466	34	2	0	2	3	3	4	4	7	5	4	-1.93333	-0.95109	0.0081289	Blue
HYPMC8B_4157|ID:64157751|	conserved protein of unknown function [Hyphomicrobium MC8b]	6.19366	76556	F213549.dat	Q07523_C8_180613	2612	80	42	42	45	7.9419	0.000837047	608	32	47	26	38	59	76	70	99	84	77	-1.98551	-0.989508	0.000750122	Blue
HYPMC8B_1946|ID:64155540|ilvI|	acetolactate synthase III, large subunit [Hyphomicrobium MC8b]	6.22959	64596	F213549.dat	Q07523_C8_180613	950	39.3	20	20	21	2.21376	0.000233322	143	10	10	8	8	10	16	16	32	17	16	-2	-1	0.0309699	Blue
HYPMC8B_0386|ID:64153980|	Peptidase M23 [Hyphomicrobium MC8b]	9.36689	55967	F213549.dat	Q07523_C8_180613	440	34.4	12	12	13	1.32221	0.000139356	74	5	5	5	4	4	11	10	13	7	10	-2	-1	0.00347202	Blue
HYPMC8B_3514|ID:64157108|	conserved protein of unknown function [Hyphomicrobium MC8b]	6.78395	39686	F213549.dat	Q07523_C8_180613	464	35.5	10	10	13	1.63786	0.000172624	65	4	3	4	7	2	9	9	12	10	5	-2	-1	0.00881779	Blue
HYPMC8B_2778|ID:64156372|phoP|	DNA-binding response regulator in two-component regulatory system with PhoQ [Hyphomicrobium MC8b]	5.43344	24993	F213541.dat	Q07525_C10_180613	527	38.6	11	11	12	4.16117	0.000438572	104	6	6	7	7	7	14	15	8	14	20	-2	-1	0.015778	Blue
HYPMC8B_2505|ID:64156099|alr|	Alanine racemase [Hyphomicrobium MC8b]	6.08156	39742	F213548.dat	Q07522_C7_180613	385	32.4	8	8	10	1.3336	0.000140557	53	5	4	3	3	1	6	8	8	9	6	-2	-1	0.00159217	Blue
HYPMC8B_2337|ID:64155931|stcD|	putative N-methylproline demethylase [Hyphomicrobium MC8b]	6.04981	75539	F213549.dat	Q07523_C8_180613	232	9	5	5	10	0.304478	3.20909e-05	23	0	1	1	3	1	2	4	5	2	4	-2	-1	0.0226959	Blue
HYPMC8B_0597|ID:64154191|	Protein serine/threonine phosphatase [Hyphomicrobium MC8b]	5.60566	61177	F213549.dat	Q07523_C8_180613	223	11.7	5	5	6	0.523072	5.51299e-05	32	3	1	1	2	2	4	4	6	3	6	-2	-1	0.00596279	Blue
HYPMC8B_2955|ID:64156549|	Glycosyl transferase family 2 [Hyphomicrobium MC8b]	9.53221	31586	F213550.dat	Q07524_C9_180613	202	24.6	5	5	6	0.633192	6.67361e-05	20	0	1	1	2	1	3	2	1	5	4	-2	-1	0.044816	Blue
HYPMC8B_1552|ID:64155146|yfcG|	putative S-transferase [Hyphomicrobium MC8b]	5.1501	24448	F213541.dat	Q07525_C10_180613	123	26.6	4	4	6	0.572644	6.03546e-05	14	1	0	0	1	1	1	1	2	3	4	-2	-1	0.0492749	Blue
HYPMC8B_1189|ID:64154783|	Beta-N-acetylhexosaminidase [Hyphomicrobium MC8b]	9.49709	48935	F213548.dat	Q07522_C7_180613	157	9.5	3	3	5	0.224788	2.36918e-05	11	1	0	0	1	0	2	3	1	2	1	-2	-1	0.0169209	Blue
HYPMC8B_1232|ID:64154826|msrA|	methionine sulfoxide reductase A [Hyphomicrobium MC8b]	5.85051	24134	F213541.dat	Q07525_C10_180613	63	21.4	2	2	4	0.331483	3.4937e-05	8	0	0	0	0	1	0	2	1	2	2	-2	-1	0.0370897	Blue
HYPMC8B_1296|ID:64154890|	conserved exported protein of unknown function [Hyphomicrobium MC8b]	9.82868	46303	F213550.dat	Q07524_C9_180613	73	3.1	1	1	4	0.107984	1.13812e-05	5	0	0	0	0	0	0	1	2	1	1	-2	-1	0.0341094	Blue
HYPMC8B_4115|ID:64157709|phaC|	Poly(3-hydroxyalkanoate) polymerase [Hyphomicrobium MC8b]	5.80435	70101	F213547.dat	Q07521_C6_180613	82	3.7	2	2	3	0.0713257	7.51746e-06	5	0	0	0	0	0	2	1	1	1	0	-2	-1	0.0341094	Blue
HYPMC8B_4208|ID:64157802|dctA|	C4-dicarboxylic acid, orotate and citrate transporter [Hyphomicrobium MC8b]	6.0996	46149	F213548.dat	Q07522_C7_180613	45	4.8	2	2	2	0.108345	1.14191e-05	5	0	0	0	0	0	1	2	1	0	1	-2	-1	0.0341094	Blue
HYPMC8B_2677|ID:64156271|	Oxidoreductase [Hyphomicrobium MC8b]	5.38376	58852	F213550.dat	Q07524_C9_180613	104	4.2	2	2	2	0.135934	1.4327e-05	8	0	0	0	1	0	1	1	1	2	2	-2	-1	0.00567308	Blue
HYPMC8B_1445|ID:64155039|	Patatin [Hyphomicrobium MC8b]	6.59579	39785	F213550.dat	Q07524_C9_180613	74	5.8	2	2	2	0.201081	2.11932e-05	8	0	0	1	0	0	2	2	1	2	0	-2	-1	0.0370897	Blue
HYPMC8B_4357|ID:64157951|cheW|	Chemotaxis protein CheW [Hyphomicrobium MC8b]	5.26236	16592	F213550.dat	Q07524_C9_180613	94	15.5	2	2	2	0.30135	3.17612e-05	5	0	0	0	0	0	1	1	1	2	0	-2	-1	0.0341094	Blue
HYPMC8B_2809|ID:64156403|	conserved protein of unknown function [Hyphomicrobium MC8b]	9.06305	23338	F213547.dat	Q07521_C6_180613	86	12.4	2	2	2	0.342789	3.61287e-05	8	0	0	0	0	1	2	2	1	1	1	-2	-1	0.00567308	Blue
HYPMC8B_3066|ID:64156660|	ErfK/YbiS/YcfS/YnhG family protein [Hyphomicrobium MC8b]	8.87331	38538	F213548.dat	Q07522_C7_180613	54	2.9	1	1	2	0.129742	1.36743e-05	5	0	0	0	0	0	0	1	1	2	1	-2	-1	0.0341094	Blue
HYPMC8B_0483|ID:64154077|	Signal transduction protein [Hyphomicrobium MC8b]	4.50373	20155	F213548.dat	Q07522_C7_180613	56	12.2	1	1	2	0.248077	2.61464e-05	5	0	0	0	0	0	0	1	1	1	2	-2	-1	0.0341094	Blue
HYPMC8B_4420|ID:64158014|hrpB|	ATP-dependent RNA helicase HrpB [Hyphomicrobium MC8b]	8.39092	89232	F213548.dat	Q07522_C7_180613	320	8.4	6	6	12	0.403443	4.25214e-05	36	1	2	1	4	2	4	6	7	4	5	-2.06667	-1.04731	0.00398128	Blue
HYPMC8B_0067|ID:64153661|	putative FAD dependent oxidoreductase [Hyphomicrobium MC8b]	5.37246	35097	F213548.dat	Q07522_C7_180613	221	24.1	5	5	6	1.02573	0.000108108	36	2	2	1	2	3	6	6	2	7	5	-2.06667	-1.04731	0.0170969	Blue
HYPMC8B_2777|ID:64156371|	Integral membrane sensor signal transduction histidine kinase [Hyphomicrobium MC8b]	7.79285	50326	F213548.dat	Q07522_C7_180613	357	23.7	7	7	8	0.596113	6.28282e-05	30	3	1	1	1	2	4	7	3	5	3	-2.07692	-1.05445	0.0159686	Blue
HYPMC8B_0547|ID:64154141|	conserved protein of unknown function [Hyphomicrobium MC8b]	8.99941	59592	F213549.dat	Q07523_C8_180613	1389	66.1	24	24	28	3.87636	0.000408554	231	18	13	14	13	15	30	31	39	28	30	-2.08974	-1.06333	0.000245645	Blue
HYPMC8B_3984|ID:64157578|pssA|	Phosphatidylserine synthase (PssA-like) [Hyphomicrobium MC8b]	9.15941	33916	F213550.dat	Q07524_C9_180613	129	18.3	3	3	4	0.707631	7.45817e-05	24	1	1	3	1	0	4	3	5	5	1	-2.09091	-1.06413	0.0318305	Blue
HYPMC8B_4165|ID:64157759|mtgA|	Biosynthetic peptidoglycan transglycosylase [Hyphomicrobium MC8b]	8.92468	41500	F213550.dat	Q07524_C9_180613	167	9.9	4	4	6	0.506024	5.33331e-05	21	1	1	1	0	2	2	4	2	4	4	-2.1	-1.07039	0.00725915	Blue
HYPMC8B_1402|ID:64154996|	conserved membrane protein of unknown function [Hyphomicrobium MC8b]	9.45803	78108	F213549.dat	Q07523_C8_180613	258	12.9	6	6	7	0.512111	5.39747e-05	40	3	2	2	3	1	5	7	7	6	4	-2.125	-1.08746	0.00136675	Blue
HYPMC8B_2405|ID:64155999|	Sporulation domain protein [Hyphomicrobium MC8b]	8.7424	27879	F213541.dat	Q07525_C10_180613	612	68.8	10	10	11	3.80214	0.000400732	106	5	8	4	7	8	16	14	13	16	15	-2.13514	-1.09433	5.42889e-05	Blue
HYPMC8B_0833|ID:64154427|	Double-strand break repair protein AddB [Hyphomicrobium MC8b]	5.73003	114112	F213549.dat	Q07523_C8_180613	1295	35.6	26	26	34	1.3145	0.000138543	150	9	10	10	8	9	16	19	31	19	19	-2.13725	-1.09576	0.0107652	Blue
HYPMC8B_0678|ID:64154272|	AsmA family protein [Hyphomicrobium MC8b]	5.61828	138196	F213549.dat	Q07523_C8_180613	1928	36.4	35	35	42	1.4038	0.000147956	194	12	8	8	14	18	21	22	40	26	25	-2.13846	-1.09657	0.00854043	Blue
HYPMC8B_4384|ID:64157978|fliP|	Flagellar biosynthetic protein FliP [Hyphomicrobium MC8b]	8.81544	26802	F213549.dat	Q07523_C8_180613	109	16.3	3	3	3	0.447728	4.71889e-05	12	1	0	0	1	0	1	2	3	2	2	-2.14286	-1.09954	0.00447019	Blue
HYPMC8B_4408|ID:64158002|soxA|	Sarcosine oxidase subunit alpha [Hyphomicrobium MC8b]	8.4222	106748	F213548.dat	Q07522_C7_180613	148	3	2	2	3	0.112414	1.18481e-05	12	1	0	0	1	0	1	3	2	2	2	-2.14286	-1.09954	0.00447019	Blue
HYPMC8B_4489|ID:64158083|bioB|	biotin synthase [Hyphomicrobium MC8b]	5.46836	38881	F213550.dat	Q07524_C9_180613	61	5.6	2	2	2	0.308634	3.25289e-05	12	0	1	0	1	0	2	2	3	2	1	-2.14286	-1.09954	0.00447019	Blue
HYPMC8B_1326|ID:64154920|	conserved protein of unknown function [Hyphomicrobium MC8b]	9.41847	31284	F213549.dat	Q07523_C8_180613	507	52.1	8	8	8	2.1097	0.000222355	66	4	3	4	4	4	8	9	12	7	11	-2.16667	-1.11548	0.00310317	Blue
HYPMC8B_2485|ID:64156079|	Integral membrane sensor signal transduction histidine kinase [Hyphomicrobium MC8b]	6.49698	49225	F213548.dat	Q07522_C7_180613	91	6.6	2	2	3	0.182834	1.927e-05	9	0	0	0	1	0	1	2	1	2	2	-2.16667	-1.11548	0.00242701	Blue
HYPMC8B_2443|ID:64156037|	conserved exported protein of unknown function [Hyphomicrobium MC8b]	10.5301	11877	F213541.dat	Q07525_C10_180613	83	19.2	2	2	2	0.757767	7.98659e-05	9	0	0	1	0	0	2	2	1	1	2	-2.16667	-1.11548	0.00242701	Blue
HYPMC8B_1378|ID:64154972|	Diguanylate phosphodiesterase [Hyphomicrobium MC8b]	5.45788	66348	F213549.dat	Q07523_C8_180613	1358	45.1	22	22	22	2.81847	0.000297057	187	9	11	8	11	18	19	20	46	24	21	-2.17742	-1.12262	0.0421918	Blue
HYPMC8B_0523|ID:64154117|	Serine-type D-Ala-D-Ala carboxypeptidase [Hyphomicrobium MC8b]	9.03724	38389	F213550.dat	Q07524_C9_180613	493	44.2	10	10	12	1.40665	0.000148256	54	3	3	2	3	4	7	6	4	14	8	-2.2	-1.1375	0.045221	Blue
HYPMC8B_4236|ID:64157830|mutY|	A/G-specific adenine glycosylase [Hyphomicrobium MC8b]	9.64543	41387	F213550.dat	Q07524_C9_180613	178	17.6	5	5	8	0.531568	5.60253e-05	22	1	3	1	0	0	4	3	3	5	2	-2.2	-1.1375	0.0125619	Blue
HYPMC8B_1217|ID:64154811|	Na+/solute symporter [Hyphomicrobium MC8b]	9.92535	64712	F213548.dat	Q07522_C7_180613	198	6.4	5	5	5	0.339968	3.58314e-05	22	1	1	1	0	2	3	5	3	3	3	-2.2	-1.1375	0.00175842	Blue
HYPMC8B_2836|ID:64156430|	ErfK/YbiS/YcfS/YnhG family protein [Hyphomicrobium MC8b]	6.84913	68865	F213549.dat	Q07523_C8_180613	55	1.3	1	1	3	0.087127	9.18287e-06	6	0	0	0	0	0	2	1	1	1	1	-2.2	-1.1375	0.00388254	Blue
HYPMC8B_3357|ID:64156951|	Transport permease protein [Hyphomicrobium MC8b]	9.46805	32684	F213549.dat	Q07523_C8_180613	101	7.5	2	2	2	0.183576	1.93482e-05	6	0	0	0	0	0	1	0	2	2	1	-2.2	-1.1375	0.0326779	Blue
HYPMC8B_4120|ID:64157714|fabI|	Enoyl-[acyl-carrier-protein] reductase [NADH] 1 [Hyphomicrobium MC8b]	5.91195	27484	F213550.dat	Q07524_C9_180613	78	9.5	2	2	2	0.218309	2.3009e-05	6	0	0	0	0	0	1	2	0	2	1	-2.2	-1.1375	0.0326779	Blue
HYPMC8B_0503|ID:64154097|	conserved membrane protein of unknown function [Hyphomicrobium MC8b]	7.0903	98202	F213549.dat	Q07523_C8_180613	612	18.6	12	12	18	0.519338	5.47363e-05	51	4	1	4	2	3	7	7	13	5	5	-2.21053	-1.14439	0.0317031	Blue
HYPMC8B_1811|ID:64155405|	conserved protein of unknown function [Hyphomicrobium MC8b]	5.97135	66573	F213548.dat	Q07522_C7_180613	420	17.6	10	10	12	0.766076	8.07416e-05	51	1	3	3	3	4	11	10	6	5	5	-2.21053	-1.14439	0.0198134	Blue
HYPMC8B_0311|ID:64153905|	Efflux transporter, RND family, MFP subunit [Hyphomicrobium MC8b]	6.38284	42643	F213550.dat	Q07524_C9_180613	216	16	4	4	6	0.44556	4.69604e-05	19	1	1	1	0	1	1	3	5	4	2	-2.22222	-1.152	0.0333333	Blue
HYPMC8B_0908|ID:64154502|yejB|	putative oligopeptide transporter subunit; permease component of ABC superfamily [Hyphomicrobium MC8b]	7.79817	41101	F213548.dat	Q07522_C7_180613	139	15.5	4	4	4	0.462276	4.87222e-05	19	1	1	2	0	0	3	4	2	3	3	-2.22222	-1.152	0.0021707	Blue
HYPMC8B_1466|ID:64155060|	conserved protein of unknown function [Hyphomicrobium MC8b]	6.18553	61061	F213547.dat	Q07521_C6_180613	861	36.5	19	19	26	2.80048	0.00029516	171	9	11	5	10	16	25	22	26	24	23	-2.23214	-1.15843	0.000643945	Blue
HYPMC8B_0896|ID:64154490|cpaE|	Pilus assembly protein cpaE [Hyphomicrobium MC8b]	5.06019	47391	F213549.dat	Q07523_C8_180613	326	25.5	5	5	10	0.949547	0.000100079	45	4	1	2	1	4	8	6	9	5	5	-2.23529	-1.16046	0.00439571	Blue
HYPMC8B_3171|ID:64156765|	Histidine kinase [Hyphomicrobium MC8b]	5.12301	205409	F213549.dat	Q07523_C8_180613	3474	38.1	59	59	75	2.40983	0.000253987	495	32	25	23	36	35	70	61	93	59	61	-2.23718	-1.16168	0.00199638	Blue
HYPMC8B_4214|ID:64157808|yheS|	Uncharacterized ABC transporter ATP-binding protein YheS [Hyphomicrobium MC8b]	5.87443	69635	F213548.dat	Q07522_C7_180613	311	12.8	7	7	12	0.789833	8.32455e-05	55	2	4	5	3	1	10	9	9	5	7	-2.25	-1.16993	0.00264191	Blue	5268	less abundant on DCM
HYPMC8B_1300|ID:64154894|	Uncharacterized ABC transporter ATP-binding protein HI_1051 [Hyphomicrobium MC8b]	6.97196	69479	F213550.dat	Q07524_C9_180613	174	5.3	4	4	4	0.230285	2.42712e-05	16	1	0	1	0	1	1	3	3	4	2	-2.25	-1.16993	0.0131743	Blue
HYPMC8B_3945|ID:64157539|mutL|	DNA mismatch repair protein MutL [Hyphomicrobium MC8b]	5.72992	64547	F213549.dat	Q07523_C8_180613	687	26.5	12	12	15	0.759137	8.00102e-05	49	4	2	0	2	5	5	5	13	7	6	-2.27778	-1.18763	0.0353174	Blue
HYPMC8B_0832|ID:64154426|	Double-strand break repair helicase AddA [Hyphomicrobium MC8b]	5.67712	130874	F213549.dat	Q07523_C8_180613	1000	22.8	22	22	30	0.962758	0.000101471	126	4	8	6	7	11	17	18	25	12	18	-2.31707	-1.2123	0.00349	Blue
HYPMC8B_0025|ID:64153619|	Fatty acid hydroxylase [Hyphomicrobium MC8b]	6.48645	36783	F213549.dat	Q07523_C8_180613	169	12.9	3	3	4	0.271865	2.86535e-05	10	0	0	0	1	0	1	2	3	2	1	-2.33333	-1.22239	0.00895901	Blue
HYPMC8B_3153|ID:64156747|	GTP cyclohydrolase-2 [Hyphomicrobium MC8b]	6.65458	23542	F213550.dat	Q07524_C9_180613	70	8.5	2	2	3	0.424773	4.47695e-05	10	0	0	0	1	0	2	1	2	2	2	-2.33333	-1.22239	0.000477614	Blue
HYPMC8B_3212|ID:64156806|	conserved protein of unknown function [Hyphomicrobium MC8b]	5.38672	89926	F213549.dat	Q07523_C8_180613	328	12.9	8	8	12	0.600494	6.32898e-05	54	3	3	2	4	2	8	8	10	8	6	-2.36842	-1.24393	0.000279615	Blue
HYPMC8B_2015|ID:64155609|	putative molybdopterin oxidoreductase [Hyphomicrobium MC8b]	5.52234	71857	F213549.dat	Q07523_C8_180613	1080	45.3	18	18	21	1.6004	0.000168676	115	7	5	6	7	7	12	17	26	14	14	-2.37838	-1.24998	0.0138898	Blue
HYPMC8B_1469|ID:64155063|	conserved membrane protein of unknown function [Hyphomicrobium MC8b]	5.4657	105567	F213549.dat	Q07523_C8_180613	613	20.9	13	13	20	0.738867	7.78739e-05	78	4	3	4	5	5	9	15	15	9	9	-2.38462	-1.25376	0.0066377	Blue
HYPMC8B_0009|ID:64153603|	conserved protein of unknown function [Hyphomicrobium MC8b]	9.26057	35377	F213550.dat	Q07524_C9_180613	347	31.6	6	6	9	1.44161	0.000151941	51	4	5	2	1	1	4	6	10	8	10	-2.38889	-1.25634	0.00944104	Blue
HYPMC8B_1492|ID:64155086|	conserved protein of unknown function [Hyphomicrobium MC8b]	7.01383	133121	F213549.dat	Q07523_C8_180613	194	5.4	4	4	7	0.105167	1.10843e-05	14	1	1	0	0	0	2	1	4	3	2	-2.42857	-1.28011	0.0131743	Blue
HYPMC8B_4475|ID:64158069|	ErfK/YbiS/YcfS/YnhG family protein [Hyphomicrobium MC8b]	9.19003	32270	F213550.dat	Q07524_C9_180613	140	20.1	4	4	4	0.433839	4.57251e-05	14	1	0	0	1	0	2	2	2	4	2	-2.42857	-1.28011	0.00422044	Blue
HYPMC8B_0843|ID:64154437|	Integral membrane sensor signal transduction histidine kinase [Hyphomicrobium MC8b]	9.29257	67641	F213549.dat	Q07523_C8_180613	407	26.5	11	11	18	0.768765	8.1025e-05	52	2	2	2	3	4	4	6	12	9	8	-2.44444	-1.28951	0.0160607	Blue
HYPMC8B_3846|ID:64157440|efeB|	heme-binding periplasmic protein involved in iron transport; Tat-dependent exported [Hyphomicrobium MC8b]	6.34547	48979	F213549.dat	Q07523_C8_180613	114	11.1	3	3	5	0.428755	4.51892e-05	21	1	0	1	1	1	3	4	5	3	2	-2.44444	-1.28951	0.00461748	Blue
HYPMC8B_4174|ID:64157768|	conserved membrane protein of unknown function [Hyphomicrobium MC8b]	5.47071	125980	F213549.dat	Q07523_C8_180613	1110	24.7	21	21	26	0.698524	7.36218e-05	88	6	6	4	5	2	7	13	24	9	12	-2.5	-1.32193	0.0445013	Blue
HYPMC8B_3705|ID:64157299|	conserved protein of unknown function [Hyphomicrobium MC8b]	6.3926	51602	F213549.dat	Q07523_C8_180613	598	33.9	12	12	16	1.70536	0.000179739	88	1	5	4	5	8	9	15	16	12	13	-2.5	-1.32193	0.00100443	Blue
HYPMC8B_0281|ID:64153875|	Heparinase II/III family protein [Hyphomicrobium MC8b]	5.82541	62540	F213548.dat	Q07522_C7_180613	212	9.2	4	4	8	0.511673	5.39284e-05	32	4	2	0	0	1	5	4	6	5	5	-2.5	-1.32193	0.00572366	Blue
HYPMC8B_1090|ID:64154684|	conserved protein of unknown function [Hyphomicrobium MC8b]	8.71479	35942	F213549.dat	Q07523_C8_180613	126	11.2	4	4	6	0.306049	3.22564e-05	11	0	0	0	0	1	1	2	4	2	1	-2.5	-1.32193	0.0269108	Blue
HYPMC8B_2553|ID:64156147|	conserved protein of unknown function [Hyphomicrobium MC8b]	9.36904	12603	F213550.dat	Q07524_C9_180613	246	55.3	5	5	5	2.53908	0.00026761	32	1	2	1	1	2	3	5	6	6	5	-2.5	-1.32193	0.00128833	Blue
HYPMC8B_2283|ID:64155877|rffG|	dTDP-glucose 4,6-dehydratase [Hyphomicrobium MC8b]	5.90438	40945	F213549.dat	Q07523_C8_180613	581	46.6	11	11	18	1.73403	0.000182761	71	5	4	4	1	4	10	12	13	10	8	-2.52174	-1.33442	0.00028618	Blue
HYPMC8B_1508|ID:64155102|	Fatty acid desaturase [Hyphomicrobium MC8b]	6.39674	52638	F213549.dat	Q07523_C8_180613	196	11.8	4	4	5	0.417949	4.40503e-05	22	0	1	1	0	2	1	5	6	2	4	-2.55556	-1.35364	0.0358665	Blue
HYPMC8B_0354|ID:64153948|	DNA helicase UvrD [Hyphomicrobium MC8b]	5.94906	111164	F213549.dat	Q07523_C8_180613	744	17.2	13	13	15	0.584722	6.16275e-05	65	3	4	2	3	4	8	8	14	9	10	-2.57143	-1.36257	0.00265124	Blue
HYPMC8B_4361|ID:64157955|	Methyl-accepting chemotaxis sensory transducer [Hyphomicrobium MC8b]	5.04756	82497	F213549.dat	Q07523_C8_180613	2151	47.3	36	35	40	3.12739	0.000329615	258	19	17	10	14	10	36	31	56	33	32	-2.57333	-1.36364	0.00485085	Blue
HYPMC8B_3340|ID:64156934|mdtA|	multidrug efflux system, subunit A [Hyphomicrobium MC8b]	6.6807	46859	F213541.dat	Q07525_C10_180613	1072	56.3	17	17	19	2.77428	0.000292399	130	12	4	7	7	4	22	18	12	20	24	-2.58974	-1.37281	0.00158863	Blue
HYPMC8B_1224|ID:64154818|	conserved protein of unknown function [Hyphomicrobium MC8b]	5.40185	26664	F213550.dat	Q07524_C9_180613	71	13.8	2	2	3	0.30003	3.16221e-05	8	0	0	0	0	0	1	2	2	2	1	-2.6	-1.37851	0.00283785	Blue
HYPMC8B_3298|ID:64156892|	Methyl-accepting chemotaxis sensory transducer [Hyphomicrobium MC8b]	5.42813	57122	F213550.dat	Q07524_C9_180613	108	3.7	2	1	2	0.140051	1.47609e-05	8	0	0	0	0	0	2	1	2	2	1	-2.6	-1.37851	0.00283785	Blue
HYPMC8B_2130|ID:64155724|cysJ|	Sulfite reductase [NADPH] flavoprotein alpha-component [Hyphomicrobium MC8b]	5.50281	65108	F213549.dat	Q07523_C8_180613	1149	39.3	20	20	22	1.67414	0.000176448	109	8	5	5	5	5	14	14	30	10	13	-2.60606	-1.38187	0.0386302	Blue	3013	less abundant on DCM
HYPMC8B_4212|ID:64157806|	conserved protein of unknown function [Hyphomicrobium MC8b]	4.87295	52697	F213549.dat	Q07523_C8_180613	728	37.8	13	13	14	2.0115	0.000212005	106	7	6	3	6	5	13	12	22	14	18	-2.625	-1.39232	0.00318471	Blue
HYPMC8B_0478|ID:64154072|	GcrA cell cycle regulator [Hyphomicrobium MC8b]	10.2694	20611	F213549.dat	Q07523_C8_180613	322	43	7	7	9	1.45553	0.000153408	30	0	3	0	0	3	2	3	8	5	6	-2.63636	-1.39855	0.0270296	Blue
HYPMC8B_3355|ID:64156949|	Glycosyl transferase family 1 [Hyphomicrobium MC8b]	7.78743	60932	F213549.dat	Q07523_C8_180613	780	40.7	17	17	18	1.32935	0.000140109	81	3	3	5	6	3	7	13	18	11	12	-2.64	-1.40054	0.00729276	Blue
HYPMC8B_0026|ID:64153620|bla|	Beta-lactamase AST-1 [Hyphomicrobium MC8b]	6.93322	29746	F213550.dat	Q07524_C9_180613	131	11	3	3	4	0.403416	4.25185e-05	12	1	0	0	0	0	3	1	2	3	2	-2.66667	-1.41504	0.00311994	Blue
HYPMC8B_0312|ID:64153906|	putative RND efflux transporter, HAE1 family, translocase subunit [Hyphomicrobium MC8b]	5.97835	114062	F213549.dat	Q07523_C8_180613	319	11.2	8	8	11	0.333152	3.5113e-05	38	3	0	2	1	2	4	6	10	4	6	-2.69231	-1.42884	0.011994	Blue
HYPMC8B_0707|ID:64154301|lptB|	putative lipopolysaccharide transport protein B: ATP-binding component of ABC superfamily [Hyphomicrobium MC8b]	7.96501	30903	F213549.dat	Q07523_C8_180613	229	37.5	6	6	10	0.873702	9.20849e-05	27	2	2	1	0	0	4	2	7	5	4	-2.7	-1.43296	0.00985185	Blue
HYPMC8B_2386|ID:64155980|	Apolipoprotein A1/A4/E [Hyphomicrobium MC8b]	5.66833	102343	F213549.dat	Q07523_C8_180613	1431	33.8	26	26	30	1.21161	0.000127699	124	4	7	2	3	15	17	12	33	14	17	-2.72222	-1.44478	0.0269202	Blue
HYPMC8B_1225|ID:64154819|	ATP-dependent DNA helicase [Hyphomicrobium MC8b]	8.28771	96790	F213548.dat	Q07522_C7_180613	197	6.6	5	5	7	0.206633	2.17784e-05	20	0	0	1	1	1	3	6	4	2	2	-2.75	-1.45943	0.0171551	Blue
HYPMC8B_4295|ID:64157889|	conserved protein of unknown function [Hyphomicrobium MC8b]	6.25949	79859	F213549.dat	Q07523_C8_180613	145	4.8	3	3	5	0.112699	1.1878e-05	9	0	0	0	0	0	2	1	3	1	2	-2.8	-1.48543	0.00858092	Blue
HYPMC8B_3356|ID:64156950|	ABC transporter related [Hyphomicrobium MC8b]	5.83594	47798	F213548.dat	Q07522_C7_180613	100	18.8	3	3	4	0.188292	1.98453e-05	9	0	0	0	0	0	1	3	2	2	1	-2.8	-1.48543	0.00858092	Blue
HYPMC8B_0380|ID:64153974|	conserved membrane protein of unknown function [Hyphomicrobium MC8b]	9.2986	28166	F213549.dat	Q07523_C8_180613	134	12.1	3	3	3	0.319534	3.36777e-05	9	0	0	0	0	0	1	2	3	1	2	-2.8	-1.48543	0.00858092	Blue
HYPMC8B_2525|ID:64156119|	SurA domain protein [Hyphomicrobium MC8b]	9.23522	48041	F213541.dat	Q07525_C10_180613	702	42.3	14	14	18	2.31053	0.000243521	111	6	2	7	8	3	16	19	18	14	18	-2.90323	-1.53766	5.82725e-05	Blue
HYPMC8B_1075|ID:64154669|	putative Oxidoreductase, molybdopterin binding protein [Hyphomicrobium MC8b]	8.32692	51876	F213550.dat	Q07524_C9_180613	165	13	6	6	9	0.424088	4.46973e-05	22	1	0	1	1	0	4	3	1	6	5	-3	-1.58496	0.0180374	Blue
HYPMC8B_0047|ID:64153641|	conserved membrane protein of unknown function [Hyphomicrobium MC8b]	9.69251	90903	F213549.dat	Q07523_C8_180613	216	9	5	5	7	0.15401	1.62321e-05	14	1	0	0	0	0	2	2	6	1	2	-3	-1.58496	0.0495677	Blue
HYPMC8B_0212|ID:64153806|	Histidine kinase [Hyphomicrobium MC8b]	6.40835	40982	F213548.dat	Q07522_C7_180613	152	13.2	3	3	6	0.341613	3.60048e-05	14	0	0	0	1	0	3	3	2	3	2	-3	-1.58496	7.8325e-05	Blue
HYPMC8B_3076|ID:64156670|	conserved protein of unknown function [Hyphomicrobium MC8b]	8.90945	37354	F213550.dat	Q07524_C9_180613	108	8.8	3	3	4	0.374793	3.95018e-05	14	1	0	0	0	0	2	3	2	3	3	-3	-1.58496	7.8325e-05	Blue
HYPMC8B_2810|ID:64156404|	putative penicillin-binding protein [Hyphomicrobium MC8b]	8.88665	83825	F213549.dat	Q07523_C8_180613	1186	42.8	21	21	25	1.34805	0.000142079	113	5	3	7	6	4	12	14	26	20	16	-3.1	-1.63227	0.00552802	Blue
HYPMC8B_1141|ID:64154735|	putative bifunctional protein (Aas-like): 2-acylglycerophosphoethanolamine acyltransferase and Acyl-acyl carrier protein synthetase [Hyphomicrobium MC8b]	9.5962	126654	F213549.dat	Q07523_C8_180613	679	18.3	15	15	18	0.536896	5.65869e-05	68	2	4	5	1	2	7	13	17	8	9	-3.10526	-1.63472	0.00934238	Blue
HYPMC8B_3470|ID:64157064|	Selenocysteine-specific translation elongation factor [Hyphomicrobium MC8b]	8.93301	74036	F213547.dat	Q07521_C6_180613	183	8.1	6	6	7	0.31066	3.27424e-05	23	0	1	0	0	2	6	3	4	5	2	-3.125	-1.64386	0.00515044	Blue
HYPMC8B_1414|ID:64155008|	Protein TolA [Hyphomicrobium MC8b]	6.15251	43248	F213549.dat	Q07523_C8_180613	150	18.4	4	4	6	0.346837	3.65553e-05	15	0	0	0	1	0	2	2	6	2	2	-3.16667	-1.66297	0.0292607	Blue
HYPMC8B_1087|ID:64154681|	ABC transporter, ATP-binding protein [Hyphomicrobium MC8b]	5.95141	34520	F213541.dat	Q07525_C10_180613	153	13.1	3	3	5	0.318656	3.35852e-05	11	0	0	0	0	0	2	2	2	2	3	-3.2	-1.67807	0.000388171	Blue
HYPMC8B_3342|ID:64156936|mdtC|	multidrug efflux system, subunit C [Hyphomicrobium MC8b]	6.46677	111639	F213541.dat	Q07525_C10_180613	132	3.6	3	3	3	0.0985319	1.03849e-05	11	0	0	0	0	0	2	2	3	1	3	-3.2	-1.67807	0.00418107	Blue
HYPMC8B_1746|ID:64155340|	Polysaccharide deacetylase [Hyphomicrobium MC8b]	9.40646	39255	F213541.dat	Q07525_C10_180613	238	19.8	5	5	6	0.509489	5.36983e-05	20	1	0	0	0	1	4	3	3	3	5	-3.28571	-1.71621	0.000315776	Blue
HYPMC8B_4541|ID:64158135|	conserved protein of unknown function [Hyphomicrobium MC8b]	4.71152	61755	F213549.dat	Q07523_C8_180613	343	18.5	8	8	10	0.421019	4.43738e-05	26	1	1	1	0	0	4	5	9	3	2	-3.5	-1.80735	0.0281363	Blue
HYPMC8B_3530|ID:64157124|uvrC|	UvrABC system protein C [Hyphomicrobium MC8b]	6.74209	73454	F213549.dat	Q07523_C8_180613	281	11.9	7	7	8	0.231437	2.43927e-05	17	0	0	0	0	1	3	2	7	2	2	-3.5	-1.80735	0.0348762	Blue
HYPMC8B_1901|ID:64155495|	conserved protein of unknown function [Hyphomicrobium MC8b]	7.69562	32949	F213549.dat	Q07523_C8_180613	191	17.2	4	4	5	0.515949	5.43791e-05	17	0	0	1	0	0	2	2	6	4	2	-3.5	-1.80735	0.0179581	Blue
HYPMC8B_2252|ID:64155846|	putative Non-specific protein-tyrosine kinase [Hyphomicrobium MC8b]	6.49775	58397	F213549.dat	Q07523_C8_180613	451	19.9	8	8	10	0.376732	3.97061e-05	22	2	0	0	0	0	3	3	9	3	2	-3.57143	-1.8365	0.0440071	Blue
HYPMC8B_4436|ID:64158030|	Serine/threonine-protein kinase-like domain protein [Hyphomicrobium MC8b]	9.507	87331	F213549.dat	Q07523_C8_180613	691	27	14	14	16	0.526732	5.55156e-05	46	2	1	1	1	2	7	3	16	7	6	-3.66667	-1.87447	0.0418944	Blue
HYPMC8B_2208|ID:64155802|	DNA helicase [Hyphomicrobium MC8b]	5.78641	220939	F213549.dat	Q07523_C8_180613	740	11.2	16	16	23	0.25799	2.71912e-05	57	1	2	1	2	3	9	11	16	6	6	-3.78571	-1.92057	0.0125456	Blue
HYPMC8B_0519|ID:64154113|	Sigma 54 interacting domain protein [Hyphomicrobium MC8b]	5.32227	125216	F213549.dat	Q07523_C8_180613	2228	37.5	37	37	41	1.78891	0.000188544	224	9	9	3	11	11	32	30	57	30	32	-3.875	-1.9542	0.00471666	Blue
HYPMC8B_0428|ID:64154022|	Peptidase M23 [Hyphomicrobium MC8b]	5.31588	72446	F213549.dat	Q07523_C8_180613	236	13.7	7	7	11	0.276068	2.90965e-05	20	0	0	0	1	0	4	0	8	4	3	-4	-2	0.0473582	Blue
HYPMC8B_1659|ID:64155253|	conserved protein of unknown function [Hyphomicrobium MC8b]	6.64911	46133	F213549.dat	Q07523_C8_180613	244	14.6	4	4	6	0.325147	3.42693e-05	15	0	0	0	0	0	3	4	4	2	2	-4	-2	0.00257026	Blue
HYPMC8B_3718|ID:64157312|	Pyrrolo-quinoline quinone [Hyphomicrobium MC8b]	6.83671	45426	F213547.dat	Q07521_C6_180613	500	36.7	10	10	14	1.23277	0.00012993	56	3	3	1	1	0	12	10	10	10	6	-4.07692	-2.02748	0.000279892	Blue
HYPMC8B_2280|ID:64155874|	protein of unknown function [Hyphomicrobium MC8b]	8.5319	55588	F213549.dat	Q07523_C8_180613	265	11	5	5	5	0.287832	3.03364e-05	16	0	0	0	0	0	3	2	5	3	3	-4.2	-2.07039	0.00283785	Blue
HYPMC8B_3219|ID:64156813|	Peptidase M23 [Hyphomicrobium MC8b]	8.8546	55773	F213549.dat	Q07523_C8_180613	207	15.4	4	4	4	0.286877	3.02358e-05	16	0	0	0	0	0	2	1	5	3	5	-4.2	-2.07039	0.0161301	Blue
HYPMC8B_1255|ID:64154849|	conserved protein of unknown function [Hyphomicrobium MC8b]	9.09459	25397	F213541.dat	Q07525_C10_180613	249	28.8	5	5	5	0.866244	9.1299e-05	22	0	0	0	1	0	5	3	1	4	8	-4.33333	-2.11548	0.0248014	Blue
HYPMC8B_4114|ID:64157708|	GCN5-related N-acetyltransferase [Hyphomicrobium MC8b]	6.24881	96981	F213548.dat	Q07522_C7_180613	1201	36.8	27	27	35	1.44358	0.000152148	140	2	5	3	5	5	29	38	6	27	20	-5	-2.32193	0.0194837	Blue
HYPMC8B_2354|ID:64155948|	ErfK/YbiS/YcfS/YnhG family protein [Hyphomicrobium MC8b]	8.95136	60610	F213549.dat	Q07523_C8_180613	382	24.5	7	7	9	0.346477	3.65175e-05	21	0	0	0	0	0	4	3	8	3	3	-5.2	-2.37851	0.0123306	Blue
HYPMC8B_3341|ID:64156935|mdtB|	multidrug efflux system, subunit B [Hyphomicrobium MC8b]	5.43626	112217	F213549.dat	Q07523_C8_180613	420	12.6	9	9	11	0.356452	3.75688e-05	40	1	0	1	1	0	7	6	10	6	8	-5.25	-2.39232	0.000400917	Blue
HYPMC8B_4096|ID:64157690|	conserved exported protein of unknown function [Hyphomicrobium MC8b]	8.97656	71831	F213549.dat	Q07523_C8_180613	390	23.1	9	9	10	0.320196	3.37475e-05	23	0	0	0	0	0	5	3	10	1	4	-5.6	-2.48543	0.0376631	Blue
HYPMC8B_3232|ID:64156826|	Sporulation domain protein [Hyphomicrobium MC8b]	5.157	61119	F213549.dat	Q07523_C8_180613	749	36.4	15	15	15	1.19439	0.000125884	73	1	1	0	1	1	11	8	26	11	13	-8.22222	-3.03953	0.0144323	Blue
HYPMC8B_1393|ID:64154987|	ErfK/YbiS/YcfS/YnhG family protein [Hyphomicrobium MC8b]	8.08764	84967	F213549.dat	Q07523_C8_180613	1448	45.9	30	30	33	1.43585	0.000151333	122	2	1	0	3	0	16	15	43	20	22	-11	-3.45943	0.0122005	Blue
HYPMC8B_4574|ID:64158168|	conserved exported protein of unknown function [Hyphomicrobium MC8b]	5.48047	20339	F213545.dat	Q07519_C4_180613	221	29.8	5	5	6	0.639166	6.73658e-05	13	0	1	3	6	2	0	0	0	1	0	2.83333	1.5025	0.0990663	Green
HYPMC8B_3602|ID:64157196|	conserved protein of unknown function [Hyphomicrobium MC8b]	6.40743	19843	F213546.dat	Q07520_C5_180613	286	51.5	6	6	8	1.41108	0.000148722	28	1	3	2	7	9	1	0	0	2	3	2.45455	1.29546	0.107576	Green
HYPMC8B_0258|ID:64153852|	UspA domain protein [Hyphomicrobium MC8b]	6.23123	19668	F213545.dat	Q07519_C4_180613	196	32	6	6	7	1.06772	0.000112534	21	3	1	4	7	2	1	2	0	1	0	2.44444	1.28951	0.0632895	Green
HYPMC8B_2101|ID:64155695|	NMT1/THI5 like domain protein [Hyphomicrobium MC8b]	6.01705	35090	F213542.dat	Q07516_C1_180613	132	19.3	3	3	4	0.199487	2.10252e-05	7	3	0	0	2	2	0	0	0	0	0	2.4	1.26303	0.0799596	Green
HYPMC8B_2518|ID:64156112|acpP|	acyl carrier protein (ACP) [Hyphomicrobium MC8b]	4.08355	8590	F213545.dat	Q07519_C4_180613	96	25	2	2	3	0.814901	8.58876e-05	7	3	1	1	2	0	0	0	0	0	0	2.4	1.26303	0.051606	Green
HYPMC8B_3367|ID:64156961|	putative Polysaccharide export protein [Hyphomicrobium MC8b]	5.60622	58224	F213542.dat	Q07516_C1_180613	260	10.5	5	5	6	0.343501	3.62037e-05	20	6	2	5	2	1	2	1	0	0	1	2.33333	1.22239	0.0672875	Green
HYPMC8B_4369|ID:64157963|	Flagellin [Hyphomicrobium MC8b]	4.24349	37190	F213542.dat	Q07516_C1_180613	260	26.1	5	5	6	0.645335	6.80159e-05	24	6	2	3	6	1	2	2	0	1	1	2.09091	1.06413	0.0795923	Green
HYPMC8B_2341|ID:64155935|	Iron-sulphur Rieske protein [Hyphomicrobium MC8b]	5.34067	48420	F213546.dat	Q07520_C5_180613	171	18.5	5	5	6	0.289137	3.0474e-05	14	1	1	3	1	5	1	1	0	0	1	2	1	0.117163	Green
HYPMC8B_4306|ID:64157900|	putative Histone deacetylase [Hyphomicrobium MC8b]	5.52776	7276	F213546.dat	Q07520_C5_180613	150	40.3	2	2	2	1.92413	0.000202797	14	1	1	1	3	5	1	1	0	0	1	2	1	0.117163	Green
HYPMC8B_1083|ID:64154677|fixK|	Nitrogen fixation regulation protein FixK [Hyphomicrobium MC8b]	6.17372	24688	F213544.dat	Q07518_C3_180613	132	22.1	4	4	5	0.648088	6.83061e-05	16	3	2	4	2	1	1	0	3	0	0	1.88889	0.917538	0.0733463	Green
HYPMC8B_1261|ID:64154855|	conserved exported protein of unknown function [Hyphomicrobium MC8b]	8.59881	18930	F213545.dat	Q07519_C4_180613	254	32	4	4	4	0.686741	7.23799e-05	13	1	1	2	5	1	1	1	0	1	0	1.875	0.906891	0.147984	Green
HYPMC8B_3463|ID:64157057|fdoG|	Formate dehydrogenase-O major subunit [Hyphomicrobium MC8b]	6.15189	92025	F213544.dat	Q07518_C3_180613	302	13.3	8	8	9	0.325998	3.4359e-05	30	3	1	10	4	3	1	2	2	2	2	1.85714	0.893085	0.192434	Green
HYPMC8B_1211|ID:64154805|xoxF|	putative dehydrogenase XoxF [Hyphomicrobium MC8b]	5.83625	65488	F213542.dat	Q07516_C1_180613	119	7.3	4	3	6	0.1527	1.6094e-05	10	4	2	0	1	1	0	0	0	1	1	1.85714	0.893085	0.156673	Green
HYPMC8B_3278|ID:64156872|	conserved exported protein of unknown function [Hyphomicrobium MC8b]	5.82127	33581	F213545.dat	Q07519_C4_180613	152	16.7	3	3	4	0.297787	3.13857e-05	10	1	1	1	3	2	0	0	0	2	0	1.85714	0.893085	0.066688	Green
HYPMC8B_0822|ID:64154416|trpF|	N-(5'-phosphoribosyl)anthranilate isomerase [Hyphomicrobium MC8b]	5.25362	22630	F213546.dat	Q07520_C5_180613	79	8.3	2	1	3	0.309324	3.26016e-05	7	1	0	1	2	2	0	1	0	0	0	1.83333	0.874469	0.0557365	Green
HYPMC8B_1839|ID:64155433|	conserved protein of unknown function [Hyphomicrobium MC8b]	4.5872	7170	F213544.dat	Q07518_C3_180613	90	85.9	3	3	4	2.92887	0.000308692	21	3	4	5	2	1	1	1	1	1	2	1.81818	0.862496	0.0618719	Green
HYPMC8B_3055|ID:64156649|	conserved protein of unknown function [Hyphomicrobium MC8b]	3.90346	11693	F213545.dat	Q07519_C4_180613	111	47.2	2	2	2	0.342085	3.60545e-05	4	0	0	0	3	1	0	0	0	0	0	1.8	0.847997	0.241982	Green
HYPMC8B_3964|ID:64157558|	conserved exported protein of unknown function [Hyphomicrobium MC8b]	6.23792	27968	F213545.dat	Q07519_C4_180613	177	21.9	5	5	7	1.32294	0.000139433	37	4	2	6	8	5	2	2	0	6	2	1.76471	0.819428	0.100385	Green
HYPMC8B_1512|ID:64155106|	conserved protein of unknown function [Hyphomicrobium MC8b]	4.52131	13090	F213545.dat	Q07519_C4_180613	167	71.9	4	4	4	0.687548	7.2465e-05	9	1	0	0	4	2	1	0	0	1	0	1.71429	0.777608	0.26163	Green
HYPMC8B_0919|ID:64154513|def|	peptide deformylase [Hyphomicrobium MC8b]	5.12035	19699	F213545.dat	Q07519_C4_180613	99	28.9	3	3	4	0.456876	4.81531e-05	9	2	1	0	3	1	0	0	0	2	0	1.71429	0.777608	0.163519	Green
HYPMC8B_1408|ID:64155002|	Tol-pal system-associated acyl-CoA thioesterase [Hyphomicrobium MC8b]	5.74229	17729	F213542.dat	Q07516_C1_180613	176	28.8	3	3	5	0.958881	0.000101063	17	3	2	3	1	3	1	3	0	0	1	1.7	0.765535	0.0761231	Green
HYPMC8B_4330|ID:64157924|	putative transcriptional regulator, TetR family [Hyphomicrobium MC8b]	8.99016	21426	F213545.dat	Q07519_C4_180613	181	22.8	4	4	4	0.793429	8.36245e-05	17	1	1	2	4	4	1	1	0	2	1	1.7	0.765535	0.113478	Green
HYPMC8B_2498|ID:64156092|ycfH|	putative metallodependent hydrolase [Hyphomicrobium MC8b]	5.58853	29576	F213545.dat	Q07519_C4_180613	213	24.3	5	5	5	0.743846	7.83987e-05	22	2	2	2	6	3	0	2	0	2	3	1.66667	0.736966	0.14347	Green
HYPMC8B_1557|ID:64155151|	Integrase family protein [Hyphomicrobium MC8b]	9.98234	50339	F213544.dat	Q07518_C3_180613	50	3.6	1	1	4	0.119192	1.25624e-05	6	0	2	1	2	0	1	0	0	0	0	1.66667	0.736966	0.157696	Green
HYPMC8B_4405|ID:64157999|	putative transcriptional regulator [Hyphomicrobium MC8b]	9.88864	34943	F213545.dat	Q07519_C4_180613	92	8.4	2	2	3	0.171708	1.80974e-05	6	0	2	0	2	1	0	0	0	0	1	1.66667	0.736966	0.157696	Green
HYPMC8B_2157|ID:64155751|	Transcriptional regulator, LysR family [Hyphomicrobium MC8b]	5.44208	34400	F213544.dat	Q07518_C3_180613	51	6.3	2	2	2	0.174419	1.83831e-05	6	1	1	2	0	1	1	0	0	0	0	1.66667	0.736966	0.0712251	Green
HYPMC8B_1848|ID:64155442|	conserved protein of unknown function [Hyphomicrobium MC8b]	6.50486	16249	F213545.dat	Q07519_C4_180613	133	18.5	2	2	2	0.861591	9.08086e-05	14	3	2	1	3	1	2	1	0	1	0	1.66667	0.736966	0.0746807	Green
HYPMC8B_1640|ID:64155234|	conserved protein of unknown function [Hyphomicrobium MC8b]	6.19585	41417	F213548.dat	Q07522_C7_180613	93	6.2	2	2	5	0.265591	2.79924e-05	11	2	2	1	2	1	1	2	0	0	0	1.625	0.70044	0.0726443	Green
HYPMC8B_1732|ID:64155326|	Patatin [Hyphomicrobium MC8b]	5.26215	37801	F213542.dat	Q07516_C1_180613	111	8.1	3	3	3	0.290998	3.06701e-05	11	3	0	1	3	1	1	1	0	1	0	1.625	0.70044	0.180221	Green
HYPMC8B_0931|ID:64154525|ssdA|	Succinate-semialdehyde dehydrogenase [NADP(+)] [Hyphomicrobium MC8b]	5.43155	50405	F213543.dat	Q07517_C2_180613	1086	53.8	20	20	25	4.32497	0.000455836	218	29	27	25	30	25	26	24	4	16	12	1.62069	0.696608	0.0530451	Green
HYPMC8B_0685|ID:64154279|	protein of unknown function [Hyphomicrobium MC8b]	6.10952	24153	F213545.dat	Q07519_C4_180613	105	13.4	2	2	6	0.662444	6.98191e-05	16	2	1	3	2	3	1	3	0	1	0	1.6	0.678072	0.112974	Green
HYPMC8B_2348|ID:64155942|betA|	choline dehydrogenase, a flavoprotein [Hyphomicrobium MC8b]	6.87484	61095	F213546.dat	Q07520_C5_180613	149	10.5	3	3	3	0.0491039	5.17537e-06	3	0	0	0	0	3	0	0	0	0	0	1.6	0.678072	0.373901	Green
HYPMC8B_2977|ID:64156571|	PRC-barrel domain protein (modular protein) [Hyphomicrobium MC8b]	6.2093	19007	F213545.dat	Q07519_C4_180613	71	15.9	2	2	2	0.157837	1.66354e-05	3	0	0	0	2	1	0	0	0	0	0	1.6	0.678072	0.208	Green
HYPMC8B_1849|ID:64155443|	conserved exported protein of unknown function [Hyphomicrobium MC8b]	4.79162	8603	F213543.dat	Q07517_C2_180613	111	50.6	2	2	2	0.348716	3.67533e-05	3	0	2	0	0	1	0	0	0	0	0	1.6	0.678072	0.208	Green
HYPMC8B_0267|ID:64153861|	conserved protein of unknown function [Hyphomicrobium MC8b]	4.4817	8383	F213545.dat	Q07519_C4_180613	95	26.3	2	2	2	0.357867	3.77179e-05	3	1	0	0	2	0	0	0	0	0	0	1.6	0.678072	0.208	Green
HYPMC8B_0565|ID:64154159|rlmH|	Ribosomal RNA large subunit methyltransferase H [Hyphomicrobium MC8b]	9.12705	16950	F213546.dat	Q07520_C5_180613	54	8.8	1	1	2	0.176991	1.86542e-05	3	1	0	0	1	1	0	0	0	0	0	1.6	0.678072	0.070484	Green
HYPMC8B_1294|ID:64154888|	conserved protein of unknown function [Hyphomicrobium MC8b]	5.67804	11180	F213546.dat	Q07520_C5_180613	41	18	1	1	2	0.268336	2.82817e-05	3	0	2	0	0	1	0	0	0	0	0	1.6	0.678072	0.208	Green
HYPMC8B_4229|ID:64157823|moaB|	molybdopterin biosynthesis protein B [Hyphomicrobium MC8b]	5.60392	19688	F213545.dat	Q07519_C4_180613	184	26.7	4	4	4	1.72694	0.000182013	34	4	3	3	5	7	3	2	1	3	3	1.58824	0.667425	0.0557365	Green
HYPMC8B_4048|ID:64157642|	putative nitrate transporter component, nrtA [Hyphomicrobium MC8b]	6.05436	43769	F213542.dat	Q07516_C1_180613	171	18.7	5	5	6	0.479792	5.05683e-05	21	6	1	1	4	2	2	1	0	3	1	1.58333	0.662965	0.248044	Green
HYPMC8B_1477|ID:64155071|	Alpha/beta hydrolase [Hyphomicrobium MC8b]	5.2665	28797	F213545.dat	Q07519_C4_180613	204	16.3	4	4	6	0.729243	7.68595e-05	21	1	2	3	4	4	1	3	0	2	1	1.58333	0.662965	0.108986	Green
HYPMC8B_0829|ID:64154423|	conserved protein of unknown function [Hyphomicrobium MC8b]	4.95387	15479	F213544.dat	Q07518_C3_180613	248	52.1	4	4	4	2.51954	0.000265551	39	4	4	7	4	6	4	4	0	1	5	1.57895	0.658963	0.0998471	Green
HYPMC8B_4033|ID:64157627|	conserved protein of unknown function [Hyphomicrobium MC8b]	9.53256	25423	F213544.dat	Q07518_C3_180613	90	10.7	2	2	5	0.314676	3.31657e-05	8	1	1	2	2	0	0	1	0	0	1	1.57143	0.652077	0.117412	Green
HYPMC8B_4539|ID:64158133|	putative chemotaxis protein CheY [Hyphomicrobium MC8b]	6.72016	12915	F213544.dat	Q07518_C3_180613	111	39.2	2	2	3	0.619435	6.52862e-05	8	1	1	3	0	1	1	0	0	1	0	1.57143	0.652077	0.195389	Green
HYPMC8B_0405|ID:64153999|prfA|	peptide chain release factor RF-1 [Hyphomicrobium MC8b]	5.21763	39547	F213544.dat	Q07518_C3_180613	315	22.6	6	6	12	0.910309	9.59433e-05	36	3	5	6	6	3	4	4	1	2	2	1.55556	0.63743	0.0586944	Green
HYPMC8B_3353|ID:64156947|	Polysaccharide deacetylase [Hyphomicrobium MC8b]	6.00146	27631	F213544.dat	Q07518_C3_180613	128	21	3	3	3	0.470486	4.95875e-05	13	2	2	3	2	0	1	1	1	1	0	1.55556	0.63743	0.114127	Green
HYPMC8B_2482|ID:64156076|	putative signal peptide protein [Hyphomicrobium MC8b]	4.84856	10226	F213545.dat	Q07519_C4_180613	120	57.4	3	3	3	1.27127	0.000133987	13	2	0	2	4	1	1	1	0	0	2	1.55556	0.63743	0.234881	Green
HYPMC8B_3073|ID:64156667|yhdN|	Aldo-keto reductase YhdN [Hyphomicrobium MC8b]	6.06321	37073	F213544.dat	Q07518_C3_180613	589	56.4	14	14	15	3.2908	0.000346839	122	14	16	17	14	14	9	11	1	14	12	1.53846	0.621488	0.0659503	Green
HYPMC8B_1914|ID:64155508|yexA|	Phosphoribosylformylglycinamidine synthase subunit PurS [Hyphomicrobium MC8b]	6.20291	8445	F213541.dat	Q07525_C10_180613	302	63.3	6	6	7	8.0521	0.000848662	68	7	10	11	6	8	4	5	3	4	10	1.51613	0.600393	0.0755307	Green
HYPMC8B_3920|ID:64157514|cobT|	Nicotinate-nucleotide--dimethylbenzimidazole phosphoribosyltransferase [Hyphomicrobium MC8b]	5.62651	35910	F213545.dat	Q07519_C4_180613	209	17.5	4	4	5	0.417711	4.40252e-05	15	2	3	1	4	0	0	0	1	2	2	1.5	0.584963	0.272246	Green
HYPMC8B_1219|ID:64154813|	conserved exported protein of unknown function [Hyphomicrobium MC8b]	4.90505	19693	F213545.dat	Q07519_C4_180613	229	22.3	4	4	5	1.52338	0.000160559	30	3	2	4	6	4	3	1	1	3	3	1.5	0.584963	0.0914497	Green
HYPMC8B_0540|ID:64154134|	Acid phosphatase [Hyphomicrobium MC8b]	5.83098	27622	F213545.dat	Q07519_C4_180613	84	16.4	3	3	5	0.543045	5.7235e-05	15	2	2	1	3	2	1	0	0	3	1	1.5	0.584963	0.161847	Green
HYPMC8B_0486|ID:64154080|apaG|	Protein ApaG [Hyphomicrobium MC8b]	5.79704	16667	F213546.dat	Q07520_C5_180613	76	19.5	2	2	5	0.599988	6.32365e-05	10	2	0	1	2	2	1	0	0	1	1	1.5	0.584963	0.134237	Green
HYPMC8B_4370|ID:64157964|flgK|	FlgK protein [Hyphomicrobium MC8b]	4.34639	50127	F213545.dat	Q07519_C4_180613	182	8.4	3	3	3	0.29924	3.15388e-05	15	2	3	1	3	1	1	1	1	1	1	1.5	0.584963	0.0890093	Green
HYPMC8B_3496|ID:64157090|xseB|	Exodeoxyribonuclease 7 small subunit [Hyphomicrobium MC8b]	4.80639	10268	F213545.dat	Q07519_C4_180613	164	38.3	3	3	3	2.9217	0.000307936	30	5	3	3	6	2	4	1	1	2	3	1.5	0.584963	0.128422	Green
HYPMC8B_3821|ID:64157415|	RNA methylase [Hyphomicrobium MC8b]	9.59084	40290	F213545.dat	Q07519_C4_180613	42	5.1	2	2	3	0.1241	1.30797e-05	5	0	1	1	2	0	0	0	0	1	0	1.5	0.584963	0.206151	Green
HYPMC8B_1315|ID:64154909|	conserved protein of unknown function [Hyphomicrobium MC8b]	8.68234	9043	F213543.dat	Q07517_C2_180613	65	43	2	2	3	0.552914	5.82751e-05	5	0	2	0	1	1	0	0	0	0	1	1.5	0.584963	0.206151	Green
HYPMC8B_2479|ID:64156073|	conserved protein of unknown function [Hyphomicrobium MC8b]	4.48967	17534	F213546.dat	Q07520_C5_180613	149	23.9	2	2	3	0.570321	6.01097e-05	10	1	1	2	1	2	0	2	0	0	1	1.5	0.584963	0.134237	Green
HYPMC8B_1896|ID:64155490|	conserved exported protein of unknown function [Hyphomicrobium MC8b]	6.58593	27527	F213545.dat	Q07519_C4_180613	37	12	2	2	2	0.18164	1.91442e-05	5	0	1	0	2	1	0	0	0	0	1	1.5	0.584963	0.206151	Green
HYPMC8B_0629|ID:64154223|	NUDIX hydrolase [Hyphomicrobium MC8b]	5.65187	16775	F213542.dat	Q07516_C1_180613	78	14.9	2	2	2	0.298063	3.14147e-05	5	2	1	1	0	0	0	0	0	0	1	1.5	0.584963	0.206151	Green
HYPMC8B_3962|ID:64157556|	Intracellular PHB depolymerase, polyhydroxyalkanoate depolymerase [Hyphomicrobium MC8b]	6.46974	45637	F213550.dat	Q07524_C9_180613	458	39.6	12	12	14	2.1912	0.000230945	100	12	8	8	9	2	13	11	12	18	7	-1.5	-0.584963	0.10489	Green
HYPMC8B_2209|ID:64155803|	conserved protein of unknown function [Hyphomicrobium MC8b]	5.34997	111231	F213547.dat	Q07521_C6_180613	156	5	4	4	7	0.224757	2.36886e-05	25	1	1	2	3	2	5	3	2	3	3	-1.5	-0.584963	0.0550154	Green
HYPMC8B_0799|ID:64154393|	conserved exported protein of unknown function [Hyphomicrobium MC8b]	4.70666	11299	F213549.dat	Q07523_C8_180613	342	65.7	6	6	6	6.19524	0.000652955	70	8	5	4	8	2	9	8	11	8	7	-1.5	-0.584963	0.0526018	Green
HYPMC8B_1228|ID:64154822|	conserved protein of unknown function [Hyphomicrobium MC8b]	7.35115	66988	F213549.dat	Q07523_C8_180613	184	7.8	5	5	5	0.223921	2.36004e-05	15	2	1	0	1	1	2	1	5	1	1	-1.5	-0.584963	0.282748	Green
HYPMC8B_3519|ID:64157113|ppdK|	Pyruvate, phosphate dikinase [Hyphomicrobium MC8b]	5.22744	97976	F213549.dat	Q07523_C8_180613	171	7.1	4	4	5	0.153099	1.6136e-05	15	1	1	1	0	2	2	1	4	1	2	-1.5	-0.584963	0.161847	Green
HYPMC8B_3452|ID:64157046|	putative Na+/H+ antiporter protein [Hyphomicrobium MC8b]	6.35703	56278	F213549.dat	Q07523_C8_180613	189	12.1	4	4	5	0.533068	5.61834e-05	30	2	3	2	2	2	5	3	6	2	3	-1.5	-0.584963	0.0946303	Green
HYPMC8B_1443|ID:64155037|	Metallophosphoesterase [Hyphomicrobium MC8b]	9.23404	33024	F213541.dat	Q07525_C10_180613	134	11	2	2	5	0.454215	4.78726e-05	15	2	0	2	1	0	1	3	1	3	2	-1.5	-0.584963	0.152502	Green
HYPMC8B_2831|ID:64156425|	conserved exported protein of unknown function [Hyphomicrobium MC8b]	9.41448	37633	F213548.dat	Q07522_C7_180613	107	13.7	3	3	4	0.398586	4.20095e-05	15	1	1	0	2	1	3	3	0	2	2	-1.5	-0.584963	0.161847	Green
HYPMC8B_1924|ID:64155518|	Phosphoesterase PA-phosphatase related protein [Hyphomicrobium MC8b]	9.93174	28712	F213550.dat	Q07524_C9_180613	126	11.5	3	3	4	0.696573	7.34162e-05	20	2	1	2	1	1	3	1	3	4	2	-1.5	-0.584963	0.0801188	Green
HYPMC8B_1755|ID:64155349|	Aminotransferase class I and II [Hyphomicrobium MC8b]	5.76427	39525	F213548.dat	Q07522_C7_180613	133	10.6	3	3	3	0.253004	2.66657e-05	10	0	1	2	0	0	1	3	1	1	1	-1.5	-0.584963	0.195016	Green
HYPMC8B_2595|ID:64156189|	conserved protein of unknown function [Hyphomicrobium MC8b]	9.31828	37155	F213548.dat	Q07522_C7_180613	84	7.4	2	2	3	0.269143	2.83667e-05	10	1	1	0	1	0	2	2	0	1	2	-1.5	-0.584963	0.134237	Green
HYPMC8B_3650|ID:64157244|	conserved protein of unknown function [Hyphomicrobium MC8b]	6.104	17027	F213541.dat	Q07525_C10_180613	103	16.8	2	2	3	0.293651	3.09498e-05	5	0	0	0	1	0	1	0	1	0	2	-1.5	-0.584963	0.206151	Green
HYPMC8B_3488|ID:64157082|	Phosphoglycerate mutase [Hyphomicrobium MC8b]	6.48983	22463	F213550.dat	Q07524_C9_180613	85	12.7	2	2	3	0.445177	4.692e-05	10	1	1	0	0	1	2	1	2	2	0	-1.5	-0.584963	0.134237	Green
HYPMC8B_3469|ID:64157063|	conserved protein of unknown function [Hyphomicrobium MC8b]	5.75287	24866	F213547.dat	Q07521_C6_180613	34	5.8	1	1	3	0.201078	2.11929e-05	5	0	0	0	0	1	1	0	1	1	1	-1.5	-0.584963	0.066688	Green
HYPMC8B_2854|ID:64156448|	Choloylglycine hydrolase [Hyphomicrobium MC8b]	6.55444	39515	F213548.dat	Q07522_C7_180613	108	7.9	2	2	2	0.126534	1.33362e-05	5	0	0	0	1	0	1	2	0	1	0	-1.5	-0.584963	0.206151	Green
HYPMC8B_2959|ID:64156553|	TonB-dependent receptor [Hyphomicrobium MC8b]	5.25842	86923	F213541.dat	Q07525_C10_180613	90	2.1	1	1	2	0.0575222	6.06263e-06	5	0	0	0	0	1	1	1	1	0	1	-1.5	-0.584963	0.066688	Green
HYPMC8B_0333|ID:64153927|oxyR|	Hydrogen peroxide-inducible genes activator [Hyphomicrobium MC8b]	6.67901	35807	F213550.dat	Q07524_C9_180613	54	4.1	1	1	2	0.139638	1.47173e-05	5	0	0	0	1	0	1	1	0	1	1	-1.5	-0.584963	0.066688	Green
HYPMC8B_1081|ID:64154675|	conserved protein of unknown function [Hyphomicrobium MC8b]	7.92218	19175	F213548.dat	Q07522_C7_180613	35	8.3	1	1	2	0.260756	2.74827e-05	5	0	0	0	1	0	0	1	1	1	1	-1.5	-0.584963	0.066688	Green
HYPMC8B_1546|ID:64155140|	Cytochrome P450 [Hyphomicrobium MC8b]	9.73023	50854	F213548.dat	Q07522_C7_180613	364	19.8	6	6	9	0.648917	6.83934e-05	33	3	2	4	1	2	5	6	2	5	3	-1.52941	-0.612977	0.0833352	Green
HYPMC8B_3827|ID:64157421|	Oxidoreductase protein [Hyphomicrobium MC8b]	6.34455	37743	F213550.dat	Q07524_C9_180613	193	14.7	4	4	5	0.609385	6.42269e-05	23	1	2	1	2	2	4	3	1	4	3	-1.53846	-0.621488	0.0619238	Green
HYPMC8B_2465|ID:64156059|	conserved protein of unknown function [Hyphomicrobium MC8b]	6.39725	18016	F213541.dat	Q07525_C10_180613	127	20.6	3	3	4	0.999112	0.000105303	18	1	1	1	2	1	2	2	1	3	4	-1.54545	-0.628031	0.0778973	Green
HYPMC8B_4226|ID:64157820|	TPR repeat-containing protein [Hyphomicrobium MC8b]	8.45164	67694	F213549.dat	Q07523_C8_180613	1935	60.4	35	35	36	4.15103	0.000437504	281	24	29	20	22	14	30	24	61	26	31	-1.55263	-0.634716	0.14029	Green
HYPMC8B_3787|ID:64157381|	Ferrichrome receptor FcuA [Hyphomicrobium MC8b]	4.89702	85963	F213549.dat	Q07523_C8_180613	213	6	3	3	4	0.151228	1.59389e-05	13	0	2	1	0	1	0	1	3	2	3	-1.55556	-0.63743	0.193251	Green
HYPMC8B_2726|ID:64156320|	protein of unknown function [Hyphomicrobium MC8b]	5.47695	42660	F213549.dat	Q07523_C8_180613	96	5.5	2	2	4	0.304735	3.2118e-05	13	1	1	1	1	0	1	1	3	2	2	-1.55556	-0.63743	0.0557365	Green
HYPMC8B_0524|ID:64154118|	Drug resistance transporter, EmrB/QacA subfamily [Hyphomicrobium MC8b]	9.15394	71228	F213548.dat	Q07522_C7_180613	456	17.1	8	8	9	0.940641	9.91402e-05	67	6	4	7	4	4	7	12	4	9	10	-1.56667	-0.647698	0.0671632	Green
HYPMC8B_3690|ID:64157284|	Transcriptional regulator, LuxR family [Hyphomicrobium MC8b]	7.82832	25093	F213548.dat	Q07522_C7_180613	333	42.5	7	7	8	2.67007	0.000281415	67	6	4	3	8	4	9	12	5	11	5	-1.56667	-0.647698	0.0911306	Green
HYPMC8B_1347|ID:64154941|mnmA|	tRNA-specific 2-thiouridylase MnmA [Hyphomicrobium MC8b]	6.22821	44125	F213549.dat	Q07523_C8_180613	163	9.3	3	3	3	0.181303	1.91087e-05	8	0	0	1	1	0	1	1	3	1	0	-1.57143	-0.652077	0.195389	Green
HYPMC8B_2757|ID:64156351|	conserved protein of unknown function [Hyphomicrobium MC8b]	9.55776	30706	F213541.dat	Q07525_C10_180613	66	10.9	2	2	2	0.260535	2.74595e-05	8	0	0	1	1	0	2	1	1	0	2	-1.57143	-0.652077	0.117412	Green
HYPMC8B_1555|ID:64155149|	conserved exported protein of unknown function [Hyphomicrobium MC8b]	6.14658	21295	F213550.dat	Q07524_C9_180613	60	11.8	2	2	2	0.375675	3.95948e-05	8	0	0	1	1	0	0	0	1	3	2	-1.57143	-0.652077	0.258026	Green
HYPMC8B_3276|ID:64156870|csaA|	putative chaperone CsaA [Hyphomicrobium MC8b]	6.82153	13347	F213548.dat	Q07522_C7_180613	54	19.5	2	2	2	0.599386	6.31731e-05	8	0	1	1	0	0	1	2	0	2	1	-1.57143	-0.652077	0.117412	Green
HYPMC8B_2643|ID:64156237|	conserved protein of unknown function [Hyphomicrobium MC8b]	9.44311	8953	F213541.dat	Q07525_C10_180613	155	26.6	2	2	2	0.893555	9.41774e-05	8	0	0	0	1	1	1	2	0	1	2	-1.57143	-0.652077	0.117412	Green
HYPMC8B_4240|ID:64157834|smc|	Chromosome partition protein Smc [Hyphomicrobium MC8b]	5.36873	126940	F213549.dat	Q07523_C8_180613	1406	32.1	29	29	36	1.32346	0.000139488	168	12	13	13	9	17	14	17	37	18	18	-1.57971	-0.65966	0.125444	Green
HYPMC8B_0706|ID:64154300|rpoN|	RNA polymerase sigma-54 factor 2 [Hyphomicrobium MC8b]	5.20357	56685	F213549.dat	Q07523_C8_180613	292	17	6	6	7	0.370468	3.9046e-05	21	2	2	0	1	2	4	2	7	1	0	-1.58333	-0.662965	0.3337	Green
HYPMC8B_3304|ID:64156898|	ErfK/YbiS/YcfS/YnhG family protein [Hyphomicrobium MC8b]	6.46284	53991	F213541.dat	Q07525_C10_180613	436	22.8	8	8	13	1.35208	0.000142504	73	8	3	7	8	1	11	7	8	9	11	-1.59375	-0.672425	0.0582355	Green
HYPMC8B_1426|ID:64155020|	conserved protein of unknown function [Hyphomicrobium MC8b]	8.95995	17451	F213541.dat	Q07525_C10_180613	307	51	7	7	8	2.40674	0.000253661	42	5	3	1	3	3	5	2	5	7	8	-1.6	-0.678072	0.0895786	Green
HYPMC8B_1231|ID:64154825|	Peptidase U6 penicillin-insensitive murein endopeptidase [Hyphomicrobium MC8b]	9.53609	52473	F213541.dat	Q07525_C10_180613	152	10.6	3	3	6	0.304919	3.21373e-05	16	0	0	1	3	1	2	1	1	4	3	-1.6	-0.678072	0.172149	Green
HYPMC8B_4380|ID:64157974|	OmpA/MotB domain protein [Hyphomicrobium MC8b]	6.30473	47768	F213549.dat	Q07523_C8_180613	134	10.6	3	3	3	0.0628036	6.61926e-06	3	0	0	0	0	0	0	0	3	0	0	-1.6	-0.678072	0.373901	Green
HYPMC8B_1135|ID:64154729|	ErfK/YbiS/YcfS/YnhG family protein [Hyphomicrobium MC8b]	9.51672	41442	F213549.dat	Q07523_C8_180613	76	5.7	2	2	3	0.0723903	7.62968e-06	3	0	0	0	0	0	0	0	2	0	1	-1.6	-0.678072	0.208	Green
HYPMC8B_2738|ID:64156332|	conserved membrane protein of unknown function [Hyphomicrobium MC8b]	8.47051	69927	F213549.dat	Q07523_C8_180613	52	4.9	2	2	2	0.0429019	4.5217e-06	3	0	0	0	0	0	0	0	2	1	0	-1.6	-0.678072	0.208	Green
HYPMC8B_0265|ID:64153859|	PAS/PAC sensor hybrid histidine kinase [Hyphomicrobium MC8b]	6.05186	69082	F213549.dat	Q07523_C8_180613	34	4.3	2	2	2	0.0434267	4.57701e-06	3	0	0	0	0	0	0	1	2	0	0	-1.6	-0.678072	0.208	Green
HYPMC8B_3553|ID:64157147|	protein of unknown function [Hyphomicrobium MC8b]	8.18487	43541	F213548.dat	Q07522_C7_180613	94	9.3	2	2	2	0.0689006	7.26187e-06	3	0	0	0	0	0	1	2	0	0	0	-1.6	-0.678072	0.208	Green
HYPMC8B_3960|ID:64157554|	Acyltransferase 3 [Hyphomicrobium MC8b]	6.82403	70524	F213549.dat	Q07523_C8_180613	65	1.7	1	1	2	0.0425387	4.48342e-06	3	0	0	0	0	0	1	0	1	1	0	-1.6	-0.678072	0.070484	Green
HYPMC8B_1071|ID:64154665|	Adenylate/guanylate cyclase [Hyphomicrobium MC8b]	8.75569	46434	F213547.dat	Q07521_C6_180613	49	2.8	1	1	2	0.0646078	6.80943e-06	3	0	0	0	0	0	1	1	0	0	1	-1.6	-0.678072	0.070484	Green
HYPMC8B_4437|ID:64158031|	Nuclease (SNase domain protein) [Hyphomicrobium MC8b]	9.84581	41923	F213549.dat	Q07523_C8_180613	37	2.8	1	1	2	0.0715598	7.54214e-06	3	0	0	0	0	0	0	0	1	1	1	-1.6	-0.678072	0.070484	Green
HYPMC8B_0905|ID:64154499|gst|	Gst15 protein [Hyphomicrobium MC8b]	6.21436	23208	F213541.dat	Q07525_C10_180613	32	6.6	1	1	2	0.129266	1.36241e-05	3	0	0	0	0	0	1	0	0	1	1	-1.6	-0.678072	0.070484	Green
HYPMC8B_1532|ID:64155126|DprA|	DNA protecting protein DprA [Hyphomicrobium MC8b]	5.85695	41787	F213547.dat	Q07521_C6_180613	95	5.9	3	3	4	0.26324	2.77445e-05	11	1	1	0	1	0	3	2	0	2	1	-1.625	-0.70044	0.129638	Green
HYPMC8B_2484|ID:64156078|qseB|	Transcriptional regulatory protein QseB [Hyphomicrobium MC8b]	5.86226	24413	F213548.dat	Q07522_C7_180613	229	27.1	5	5	6	1.10597	0.000116565	27	2	2	1	1	3	4	5	1	4	4	-1.64286	-0.716207	0.0575815	Green
HYPMC8B_1698|ID:64155292|	conserved protein of unknown function [Hyphomicrobium MC8b]	6.8274	47914	F213549.dat	Q07523_C8_180613	827	41.8	14	14	16	3.21409	0.000338754	154	19	10	13	14	1	18	19	23	21	16	-1.64516	-0.718229	0.0525443	Green
HYPMC8B_0470|ID:64154064|regB|	Sensor histidine kinase RegB [Hyphomicrobium MC8b]	8.43963	50600	F213548.dat	Q07522_C7_180613	76	11.3	2	2	5	0.118577	1.24976e-05	6	0	0	1	0	0	1	2	1	1	0	-1.66667	-0.736966	0.0712251	Green
HYPMC8B_3618|ID:64157212|	Amino acid permease-associated region [Hyphomicrobium MC8b]	7.66209	51642	F213547.dat	Q07521_C6_180613	173	7.2	4	4	4	0.271097	2.85726e-05	14	1	1	1	1	0	4	3	0	3	0	-1.66667	-0.736966	0.228557	Green
HYPMC8B_3585|ID:64157179|yhiI|	putative HlyD family secretion protein [Hyphomicrobium MC8b]	6.68591	40162	F213545.dat	Q07519_C4_180613	52	5.2	1	1	4	0.149395	1.57457e-05	6	0	0	0	1	0	1	2	0	1	1	-1.66667	-0.736966	0.0712251	Green
HYPMC8B_0008|ID:64153602|	Polyphosphate:ADP phosphotransferase [Hyphomicrobium MC8b]	5.78211	36479	F213548.dat	Q07522_C7_180613	83	10.1	3	3	3	0.383782	4.04493e-05	14	2	1	0	1	0	2	3	1	1	3	-1.66667	-0.736966	0.0746807	Green
HYPMC8B_3866|ID:64157460|	conserved exported protein of unknown function [Hyphomicrobium MC8b]	9.40303	9759	F213541.dat	Q07525_C10_180613	41	23.9	2	2	3	0.614817	6.47995e-05	6	0	0	0	0	1	1	0	0	1	3	-1.66667	-0.736966	0.227899	Green
HYPMC8B_4363|ID:64157957|	putative Diguanylate cyclase [Hyphomicrobium MC8b]	8.07527	79256	F213549.dat	Q07523_C8_180613	675	26.3	12	12	16	0.820127	8.64384e-05	65	3	6	5	5	4	5	6	14	8	9	-1.67857	-0.747234	0.07119	Green
HYPMC8B_0997|ID:64154591|	Cobalt transporter [Hyphomicrobium MC8b]	6.00038	48231	F213548.dat	Q07522_C7_180613	281	22.5	6	6	6	0.684207	7.21129e-05	33	1	1	4	2	3	3	7	2	7	3	-1.6875	-0.754888	0.121304	Green
HYPMC8B_3168|ID:64156762|phyR|	Phyllosphere-induced regulator PhyR [Hyphomicrobium MC8b]	5.03238	28929	F213550.dat	Q07524_C9_180613	594	61.8	12	12	14	3.66414	0.000386187	106	9	4	3	10	12	12	18	7	17	14	-1.69767	-0.76356	0.0524261	Green
HYPMC8B_3072|ID:64156666|	conserved membrane protein of unknown function [Hyphomicrobium MC8b]	5.51012	66047	F213550.dat	Q07524_C9_180613	139	6.1	3	3	6	0.257392	2.71282e-05	17	0	2	2	1	0	3	2	4	3	0	-1.7	-0.765535	0.128964	Green
HYPMC8B_2428|ID:64156022|	conserved exported protein of unknown function [Hyphomicrobium MC8b]	4.92846	37206	F213550.dat	Q07524_C9_180613	160	10.9	3	3	4	0.456916	4.81572e-05	17	2	0	0	3	0	4	3	0	3	2	-1.7	-0.765535	0.169751	Green
HYPMC8B_2408|ID:64156002|glmS|	L-glutamine:D-fructose-6-phosphate aminotransferase [Hyphomicrobium MC8b]	6.09638	65359	F213549.dat	Q07523_C8_180613	1226	47	20	20	22	2.17262	0.000228986	142	11	9	12	11	8	15	12	32	15	17	-1.71429	-0.777608	0.0860678	Green
HYPMC8B_4169|ID:64157763|ispG|	4-hydroxy-3-methylbut-2-en-1-yl diphosphate synthase (flavodoxin) [Hyphomicrobium MC8b]	6.52525	44791	F213549.dat	Q07523_C8_180613	841	50.1	15	15	17	2.38887	0.000251778	107	8	8	5	10	7	11	12	23	15	8	-1.72093	-0.783189	0.0710406	Green
HYPMC8B_0420|ID:64154014|	putative Acyltransferase family protein [Hyphomicrobium MC8b]	9.88287	39984	F213550.dat	Q07524_C9_180613	112	5.8	3	3	3	0.30012	3.16316e-05	12	0	1	1	1	0	1	3	2	3	0	-1.75	-0.807355	0.112265	Green
HYPMC8B_2570|ID:64156164|	Rhomboid family protein [Hyphomicrobium MC8b]	5.80655	25288	F213548.dat	Q07522_C7_180613	104	12.9	3	3	3	0.474533	5.00141e-05	12	1	1	1	0	0	3	3	1	2	0	-1.75	-0.807355	0.112265	Green
HYPMC8B_0113|ID:64153707|	AAA ATPase [Hyphomicrobium MC8b]	7.98469	48100	F213548.dat	Q07522_C7_180613	688	41	13	13	15	1.68399	0.000177487	81	8	3	5	7	5	13	17	6	12	5	-1.75758	-0.813587	0.091039	Green
HYPMC8B_3474|ID:64157068|	Hopanoid biosynthesis associated glycosyl transferase protein HpnI [Hyphomicrobium MC8b]	7.58552	44236	F213549.dat	Q07523_C8_180613	183	11.1	4	4	5	0.33909	3.57389e-05	15	2	1	0	0	1	2	2	4	3	0	-1.77778	-0.830075	0.113227	Green
HYPMC8B_4232|ID:64157826|	conserved protein of unknown function [Hyphomicrobium MC8b]	8.22008	41115	F213548.dat	Q07522_C7_180613	81	7.6	2	2	3	0.0972881	1.02538e-05	4	0	0	0	0	0	1	2	0	0	1	-1.8	-0.847997	0.0993007	Green
HYPMC8B_0747|ID:64154341|	conserved protein of unknown function [Hyphomicrobium MC8b]	5.90883	46440	F213548.dat	Q07522_C7_180613	103	4.8	2	2	2	0.0861326	9.07807e-06	4	0	0	0	0	0	1	2	0	1	0	-1.8	-0.847997	0.0993007	Green
HYPMC8B_3191|ID:64156785|	putative alpha/beta-hydrolase family protein [Hyphomicrobium MC8b]	10.1716	38034	F213550.dat	Q07524_C9_180613	91	11.2	2	2	2	0.105169	1.10844e-05	4	0	0	0	0	0	0	1	1	2	0	-1.8	-0.847997	0.0993007	Green
HYPMC8B_3616|ID:64157210|ybcF|	putative carbamate kinase [Hyphomicrobium MC8b]	7.69614	31621	F213547.dat	Q07521_C6_180613	91	7.3	2	2	2	0.126498	1.33324e-05	4	0	0	0	0	0	2	1	0	1	0	-1.8	-0.847997	0.0993007	Green
HYPMC8B_1091|ID:64154685|	Uroporphyrin-III C-methyltransferase [Hyphomicrobium MC8b]	5.73907	54155	F213547.dat	Q07521_C6_180613	71	4.6	2	2	4	0.129259	1.36234e-05	7	0	0	0	0	1	2	1	1	2	0	-1.83333	-0.874469	0.0557365	Green
HYPMC8B_0887|ID:64154481|	TadE family protein [Hyphomicrobium MC8b]	8.91221	22933	F213542.dat	Q07516_C1_180613	74	6.2	1	1	2	0.305237	3.21709e-05	7	1	0	0	0	0	1	2	0	1	2	-1.83333	-0.874469	0.0557365	Green
HYPMC8B_3874|ID:64157468|	putative membrane protein with sterol sensing domain [Hyphomicrobium MC8b]	5.5114	93269	F213549.dat	Q07523_C8_180613	414	11.1	8	8	10	0.536084	5.65013e-05	50	3	5	4	1	3	3	6	11	6	8	-1.85714	-0.893085	0.0512699	Green
HYPMC8B_3172|ID:64156766|	Signal transduction histidine kinase [Hyphomicrobium MC8b]	5.38693	70128	F213549.dat	Q07523_C8_180613	896	34.9	18	18	21	1.4117	0.000148788	99	6	6	6	10	5	9	12	26	10	9	-1.86842	-0.90182	0.112159	Green
HYPMC8B_1149|ID:64154743|kdsD|	Arabinose 5-phosphate isomerase KdsD [Hyphomicrobium MC8b]	6.25234	35845	F213549.dat	Q07523_C8_180613	200	11.4	3	3	3	0.362673	3.82244e-05	13	2	1	0	0	0	3	1	4	2	0	-1.875	-0.906891	0.13308	Green
HYPMC8B_0674|ID:64154268|	conserved protein of unknown function [Hyphomicrobium MC8b]	6.22366	55932	F213549.dat	Q07523_C8_180613	246	16.3	7	7	9	0.393335	4.1456e-05	22	2	1	3	0	0	2	4	7	1	2	-1.90909	-0.932886	0.149754	Green
HYPMC8B_4547|ID:64158141|	CheA signal transduction histidine kinase [Hyphomicrobium MC8b]	4.96256	71099	F213549.dat	Q07523_C8_180613	376	23.1	10	9	10	0.239103	2.52006e-05	17	1	1	0	0	2	0	0	11	1	1	-2	-1	0.445939	Green
HYPMC8B_2286|ID:64155880|	conserved protein of unknown function [Hyphomicrobium MC8b]	9.09393	46299	F213548.dat	Q07522_C7_180613	254	21.1	6	6	8	0.561567	5.91871e-05	26	1	1	1	1	3	6	6	2	3	2	-2	-1	0.0573036	Green
HYPMC8B_4095|ID:64157689|yuiH|	Uncharacterized oxidoreductase YuiH [Hyphomicrobium MC8b]	6.30887	25763	F213545.dat	Q07519_C4_180613	110	18	3	3	6	0.543415	5.72739e-05	14	0	0	0	3	0	3	1	2	3	2	-2	-1	0.0597429	Green
HYPMC8B_3876|ID:64157470|	putative radical SAM protein [Hyphomicrobium MC8b]	8.83799	42457	F213549.dat	Q07523_C8_180613	172	12.6	4	4	4	0.117766	1.24121e-05	5	0	0	0	0	0	0	0	5	0	0	-2	-1	0.373901	Green
HYPMC8B_2398|ID:64155992|opgH|	Glucans biosynthesis glucosyltransferase H [Hyphomicrobium MC8b]	6.33515	71216	F213549.dat	Q07523_C8_180613	191	6.2	3	3	4	0.0702089	7.39977e-06	5	0	0	0	0	0	0	0	3	1	1	-2	-1	0.141927	Green
HYPMC8B_2336|ID:64155930|sdaB|	L-serine deaminase II [Hyphomicrobium MC8b]	5.28551	49489	F213548.dat	Q07522_C7_180613	143	7.3	3	3	3	0.101033	1.06485e-05	5	0	0	0	0	0	0	3	0	2	0	-2	-1	0.189004	Green
HYPMC8B_1781|ID:64155375|	TonB family protein [Hyphomicrobium MC8b]	5.49105	37761	F213549.dat	Q07523_C8_180613	107	14	3	3	3	0.132412	1.39557e-05	5	0	0	0	0	0	1	0	3	1	0	-2	-1	0.141927	Green
HYPMC8B_0670|ID:64154264|bamD|	Outer membrane protein assembly factor BamD [Hyphomicrobium MC8b]	6.71428	33047	F213541.dat	Q07525_C10_180613	180	15.3	3	3	3	0.242079	2.55143e-05	8	0	0	0	1	0	0	2	0	2	3	-2	-1	0.117703	Green
HYPMC8B_1823|ID:64155417|	putative Uncharacterized outer-membrane protein y4mB [Hyphomicrobium MC8b]	5.17219	25665	F213550.dat	Q07524_C9_180613	101	8.7	2	2	3	0.194818	2.05331e-05	5	0	0	0	0	0	2	1	0	2	0	-2	-1	0.0890093	Green
HYPMC8B_0475|ID:64154069|	ATP-dependent protease-like protein [Hyphomicrobium MC8b]	5.58035	62591	F213549.dat	Q07523_C8_180613	908	38.8	15	15	18	1.15033	0.00012124	72	5	3	4	5	5	8	6	22	6	8	-2.03704	-1.02647	0.138749	Green
HYPMC8B_3929|ID:64157523|msbA|	Lipid A export ATP-binding/permease protein MsbA [Hyphomicrobium MC8b]	9.7722	65526	F213549.dat	Q07523_C8_180613	551	26.9	10	9	11	0.869884	9.16826e-05	57	3	5	5	0	4	5	10	15	4	6	-2.04545	-1.03242	0.0876945	Green
HYPMC8B_0668|ID:64154262|ftsZ|	Cell division protein FtsZ 1 [Hyphomicrobium MC8b]	5.44029	55605	F213549.dat	Q07523_C8_180613	739	37.7	13	13	13	0.917184	9.66678e-05	51	4	3	3	3	2	5	3	18	6	4	-2.05	-1.03562	0.201456	Green
HYPMC8B_3505|ID:64157099|	conserved exported protein of unknown function [Hyphomicrobium MC8b]	9.3536	15338	F213550.dat	Q07524_C9_180613	239	41.2	4	4	5	1.56474	0.000164918	24	2	0	0	2	2	5	4	0	5	4	-2.09091	-1.06413	0.0615804	Green
HYPMC8B_0465|ID:64154059|	putative cation/proton antiporter, glutathione-dependent cation efflux protein [Hyphomicrobium MC8b]	8.98019	62706	F213549.dat	Q07523_C8_180613	368	16.4	9	9	11	0.68574	7.22745e-05	43	1	3	4	2	2	4	6	11	7	3	-2.11765	-1.08246	0.0500304	Green
HYPMC8B_2743|ID:64156337|	TPR repeat-containing protein [Hyphomicrobium MC8b]	6.02083	93588	F213549.dat	Q07523_C8_180613	217	8.4	6	6	6	0.0641108	6.75704e-06	6	0	0	0	0	0	0	0	6	0	0	-2.2	-1.1375	0.373901	Green
HYPMC8B_0457|ID:64154051|dnaA|	Chromosomal replication initiator protein DnaA [Hyphomicrobium MC8b]	9.45711	56684	F213549.dat	Q07523_C8_180613	144	8.7	3	3	4	0.10585	1.11562e-05	6	0	0	0	0	0	0	0	3	2	1	-2.2	-1.1375	0.108701	Green
HYPMC8B_3619|ID:64157213|ptcA|	Putrescine carbamoyltransferase [Hyphomicrobium MC8b]	6.11402	38410	F213547.dat	Q07521_C6_180613	209	25.9	6	6	7	0.937256	9.87833e-05	36	3	2	1	1	2	8	9	0	7	3	-2.28571	-1.19265	0.100004	Green
HYPMC8B_1868|ID:64155462|	Asparagine synthase (Glutamine-hydrolyzing) [Hyphomicrobium MC8b]	5.90633	76730	F213549.dat	Q07523_C8_180613	902	37.6	19	19	21	1.10778	0.000116756	85	6	4	3	5	5	11	7	31	5	8	-2.39286	-1.25873	0.176241	Green
HYPMC8B_3418|ID:64157012|dnaE|	DNA polymerase III alpha subunit [Hyphomicrobium MC8b]	5.86794	130130	F213549.dat	Q07523_C8_180613	675	16.9	14	14	19	0.445708	4.6976e-05	58	2	2	3	3	5	4	9	17	6	7	-2.4	-1.26303	0.0661396	Green
HYPMC8B_3873|ID:64157467|	Radical SAM superfamily protein [Hyphomicrobium MC8b]	8.10292	54433	F213549.dat	Q07523_C8_180613	332	21.9	7	7	7	0.128598	1.35538e-05	7	0	0	0	0	0	0	0	7	0	0	-2.4	-1.26303	0.373901	Green
HYPMC8B_0098|ID:64153692|	putative intracellular septation protein A [Hyphomicrobium MC8b]	9.001	23153	F213549.dat	Q07523_C8_180613	80	6.3	2	2	2	0.302337	3.18652e-05	7	0	0	0	0	0	2	1	3	1	0	-2.4	-1.26303	0.051606	Green
HYPMC8B_4358|ID:64157952|cheA|	Chemotaxis protein CheA [Hyphomicrobium MC8b]	4.53885	77740	F213549.dat	Q07523_C8_180613	1010	37.3	18	17	19	1.22202	0.000128797	95	6	4	3	6	6	10	12	27	11	10	-2.5	-1.32193	0.0500353	Green
HYPMC8B_1498|ID:64155092|	Transcriptional regulator, Rrf2 family [Hyphomicrobium MC8b]	6.25955	54034	F213548.dat	Q07522_C7_180613	373	27	9	9	10	0.536699	5.65661e-05	29	0	0	4	0	2	5	9	2	3	4	-2.54545	-1.34792	0.0516717	Green
HYPMC8B_3880|ID:64157474|hpnD|	Presqualene diphosphate synthase [Hyphomicrobium MC8b]	8.40002	31559	F213549.dat	Q07523_C8_180613	275	22.9	6	6	6	0.253493	2.67173e-05	8	0	0	0	0	0	0	1	6	1	0	-2.6	-1.37851	0.227177	Green
HYPMC8B_1741|ID:64155335|htrA|	putative periplasmic serine endoprotease DegP-like [Hyphomicrobium MC8b]	5.83906	52824	F213541.dat	Q07525_C10_180613	208	11.2	5	5	5	0.227169	2.39428e-05	12	0	0	0	1	0	1	1	1	1	7	-2.66667	-1.41504	0.171766	Green
HYPMC8B_1097|ID:64154691|	putative cobaltochelatase, CobN subunit [Hyphomicrobium MC8b]	5.3672	116402	F213549.dat	Q07523_C8_180613	435	11.9	7	7	9	0.171818	1.8109e-05	20	2	0	0	0	1	1	2	9	3	2	-2.75	-1.45943	0.123791	Green
HYPMC8B_3814|ID:64157408|	Alcohol dehydrogenase GroES domain protein [Hyphomicrobium MC8b]	6.4541	36059	F213550.dat	Q07524_C9_180613	912	62	15	15	15	3.16149	0.000333209	114	5	6	5	7	5	23	25	1	28	9	-2.75758	-1.4634	0.0894016	Green
HYPMC8B_4569|ID:64158163|priA|	Primosomal protein N' [Hyphomicrobium MC8b]	8.62784	80709	F213549.dat	Q07523_C8_180613	194	7.3	4	4	4	0.111512	1.17529e-05	9	0	0	0	0	0	2	2	4	0	1	-2.8	-1.48543	0.0533383	Green
HYPMC8B_0731|ID:64154325|yhiI|	putative HlyD family secretion protein [Hyphomicrobium MC8b]	5.95658	41414	F213548.dat	Q07522_C7_180613	136	16.2	5	5	7	0.410489	4.32641e-05	17	1	0	0	1	0	5	6	0	4	0	-2.85714	-1.51457	0.108849	Green
HYPMC8B_3711|ID:64157305|	conserved exported protein of unknown function [Hyphomicrobium MC8b]	7.0493	23429	F213549.dat	Q07523_C8_180613	223	37.3	6	6	6	0.725596	7.64752e-05	17	1	1	0	0	0	1	0	8	4	2	-2.85714	-1.51457	0.14023	Green
HYPMC8B_2277|ID:64155871|	Uncharacterized ABC transporter ATP-binding protein y4gM [Hyphomicrobium MC8b]	8.92417	64539	F213549.dat	Q07523_C8_180613	726	27.5	12	11	12	0.681758	7.18548e-05	44	1	1	2	2	2	4	6	19	3	4	-3.15385	-1.65711	0.134405	Green
HYPMC8B_3860|ID:64157454|	conserved membrane protein of unknown function [Hyphomicrobium MC8b]	6.5871	25226	F213549.dat	Q07523_C8_180613	170	13.4	3	3	3	0.436058	4.59589e-05	11	0	0	0	0	0	2	1	7	0	1	-3.2	-1.67807	0.150944	Green
HYPMC8B_2607|ID:64156201|dnaG|	DNA primase [Hyphomicrobium MC8b]	6.3329	73361	F213549.dat	Q07523_C8_180613	345	14.9	8	8	8	0.177206	1.86768e-05	13	0	0	0	0	0	1	2	8	1	1	-3.6	-1.848	0.129279	Green
HYPMC8B_2053|ID:64155647|calB|	putative coniferyl aldehyde dehydrogenase [Hyphomicrobium MC8b]	9.71546	51979	F213549.dat	Q07523_C8_180613	674	39.4	13	13	13	0.750303	7.90792e-05	39	2	1	1	0	1	6	4	17	3	4	-3.9	-1.96347	0.0888996	Green
HYPMC8B_1089|ID:64154683|	conserved protein of unknown function [Hyphomicrobium MC8b]	6.54018	73093	F213549.dat	Q07523_C8_180613	453	21	9	9	12	0.273624	2.8839e-05	20	0	0	0	1	0	2	2	10	0	5	-4	-2	0.107736	Green
HYPMC8B_2256|ID:64155850|	putative Non-specific protein-tyrosine kinase [Hyphomicrobium MC8b]	8.88921	64164	F213549.dat	Q07523_C8_180613	675	30.4	14	14	14	0.249361	2.62817e-05	16	0	0	0	0	0	0	0	16	0	0	-4.2	-2.07039	0.373901	Green
HYPMC8B_3868|ID:64157462|dxs|	1-deoxyxylulose-5-phosphate synthase, thiamine-requiring, FAD-requiring [Hyphomicrobium MC8b]	5.64001	69789	F213549.dat	Q07523_C8_180613	558	27.3	12	11	12	0.229262	2.41634e-05	16	0	0	0	0	0	0	0	16	0	0	-4.2	-2.07039	0.373901	Green
HYPMC8B_4256|ID:64157850|	Diguanylate cyclase/phosphodiesterase with PAS/PAC and periplasmic/7TM domain sensor(S) [Hyphomicrobium MC8b]	9.51661	142360	F213549.dat	Q07523_C8_180613	789	20.5	17	17	17	0.217758	2.29509e-05	31	0	1	1	0	0	1	4	20	1	3	-4.85714	-2.28011	0.20793	Green
HYPMC8B_1176|ID:64154770|	ErfK/YbiS/YcfS/YnhG family protein [Hyphomicrobium MC8b]	5.62401	79408	F213549.dat	Q07523_C8_180613	377	13.5	10	10	11	0.365202	3.8491e-05	29	0	0	0	0	0	4	2	14	1	8	-6.8	-2.76553	0.0710366	Green
HYPMC8B_3326|ID:64156920|nrdJ|	Vitamin B12-dependent ribonucleotide reductase [Hyphomicrobium MC8b]	5.97171	143013	F213549.dat	Q07523_C8_180613	6883	71.3	97	97	98	3.9437	0.000415651	564	7	6	5	7	7	29	31	408	34	30	-14.5135	-3.85932	0.255439	Green
HYPMC8B_1447|ID:64155041|	Helix-turn-helix domain protein [Hyphomicrobium MC8b]	8.38095	33035	F213546.dat	Q07520_C5_180613	441	40.5	9	9	10	1.8768	0.000197808	62	7	6	6	10	9	6	5	4	5	4	1.48276	0.568284	0.0221421	Orange
HYPMC8B_0742|ID:64154336|	putative signal transduction protein with CBS domains [Hyphomicrobium MC8b]	7.06801	15878	F213546.dat	Q07520_C5_180613	291	53.1	6	6	7	3.90477	0.000411549	62	7	7	7	9	8	8	4	2	6	4	1.48276	0.568284	0.0490606	Orange
HYPMC8B_1348|ID:64154942|	conserved protein of unknown function [Hyphomicrobium MC8b]	9.41862	10548	F213546.dat	Q07520_C5_180613	232	35.9	5	5	5	5.40387	0.000569548	57	7	6	6	7	9	6	4	2	5	5	1.48148	0.567041	0.0184212	Orange
HYPMC8B_2452|ID:64156046|	Glutathione-dependent formaldehyde-activating GFA [Hyphomicrobium MC8b]	7.53885	12917	F213542.dat	Q07516_C1_180613	254	61.3	4	4	5	2.86444	0.000301902	37	5	4	4	5	5	4	3	2	3	2	1.47368	0.559427	0.00518564	Orange
HYPMC8B_1178|ID:64154772|	putative Two-component sigma-54 specific transcriptional regulator, Fis subfamily with N-terminal response receiver, GAF and ATPase domains [Hyphomicrobium MC8b]	5.91885	55159	F213542.dat	Q07516_C1_180613	891	39.9	21	21	29	3.55336	0.000374512	196	26	24	21	24	22	19	23	11	14	12	1.45238	0.53842	0.0249229	Orange
HYPMC8B_0010|ID:64153604|	Pyridoxal phosphate homeostasis protein [Hyphomicrobium MC8b]	6.02339	24697	F213542.dat	Q07516_C1_180613	142	19	3	3	3	1.37669	0.000145098	34	5	4	5	4	3	3	3	1	3	3	1.44444	0.530515	0.0193486	Orange
HYPMC8B_1305|ID:64154899|petC|	Cytochrome c1 [Hyphomicrobium MC8b]	6.44474	31923	F213544.dat	Q07518_C3_180613	354	29	6	6	9	2.81928	0.000297142	90	11	10	11	13	9	7	9	4	9	7	1.43902	0.525091	0.0146414	Orange
HYPMC8B_3317|ID:64156911|	putative transcriptional regulator, MarR family [Hyphomicrobium MC8b]	9.26824	19479	F213546.dat	Q07520_C5_180613	478	43.8	8	8	13	4.97972	0.000524844	97	12	9	10	13	14	9	10	4	7	9	1.43182	0.517848	0.0281104	Orange
HYPMC8B_4322|ID:64157916|wrbA|	putative conserved flavoprotein [Hyphomicrobium MC8b]	6.64993	20953	F213545.dat	Q07519_C4_180613	522	47.7	8	8	11	5.20212	0.000548284	109	13	12	13	14	13	7	11	6	11	9	1.42857	0.514573	0.0121413	Orange
HYPMC8B_0166|ID:64153760|	conserved protein of unknown function [Hyphomicrobium MC8b]	7.95239	10249	F213545.dat	Q07519_C4_180613	465	98.9	9	9	9	13.9526	0.00147055	143	17	15	19	17	17	11	12	7	13	15	1.42857	0.514573	0.0112919	Orange
HYPMC8B_0839|ID:64154433|	von Willebrand factor type A [Hyphomicrobium MC8b]	7.55173	50406	F213542.dat	Q07516_C1_180613	365	26.8	7	7	8	1.05146	0.00011082	53	9	6	6	6	5	4	4	4	5	4	1.42308	0.509014	0.0288901	Orange
HYPMC8B_3036|ID:64156630|	conserved exported protein of unknown function [Hyphomicrobium MC8b]	4.54938	96207	F213546.dat	Q07520_C5_180613	112	4.1	3	3	5	0.197491	2.08148e-05	19	2	2	2	3	3	1	2	1	2	1	1.41667	0.5025	0.0203001	Orange
HYPMC8B_0525|ID:64154119|	putative oxidoreductase, aldo/keto reductase family [Hyphomicrobium MC8b]	8.42133	32241	F213545.dat	Q07519_C4_180613	1271	73.5	21	21	27	13.6782	0.00144164	441	50	53	52	53	51	36	35	30	43	38	1.41176	0.4975	0.00125255	Orange
HYPMC8B_3275|ID:64156869|yrdN|	putative tautomerase YrdN [Hyphomicrobium MC8b]	5.63362	15074	F213545.dat	Q07519_C4_180613	211	41	6	6	6	3.64867	0.000384556	55	6	7	6	8	6	4	5	4	5	4	1.40741	0.49304	0.00258081	Orange
HYPMC8B_1902|ID:64155496|	Peptidyl-prolyl cis-trans isomerase [Hyphomicrobium MC8b]	9.09751	16047	F213543.dat	Q07517_C2_180613	364	46.7	7	7	7	7.60267	0.000801293	122	13	15	14	16	14	11	9	9	7	14	1.4	0.485427	0.0166059	Orange
HYPMC8B_0790|ID:64154384|	conserved protein of unknown function [Hyphomicrobium MC8b]	8.75518	21526	F213546.dat	Q07520_C5_180613	760	69.4	13	13	13	5.43529	0.000572859	117	11	13	14	12	19	10	11	6	12	9	1.39623	0.481533	0.0440716	Orange
HYPMC8B_1943|ID:64155537|	Porin [Hyphomicrobium MC8b]	4.61634	50642	F213546.dat	Q07520_C5_180613	901	49	13	13	17	5.37104	0.000566088	272	32	33	28	34	32	24	24	14	27	24	1.38983	0.474909	0.0107012	Orange
HYPMC8B_2451|ID:64156045|queC|	7-cyano-7-deazaguanine synthase [Hyphomicrobium MC8b]	5.22601	25628	F213545.dat	Q07519_C4_180613	213	18.7	3	3	4	1.28765	0.000135714	33	4	4	4	4	4	3	2	2	4	2	1.38889	0.473931	0.0248962	Orange
HYPMC8B_4084|ID:64157678|	Amino acid permease-associated region [Hyphomicrobium MC8b]	6.74761	55995	F213544.dat	Q07518_C3_180613	340	11.4	7	7	11	1.4287	0.00015058	80	9	8	12	9	9	7	8	5	8	5	1.36842	0.452512	0.0193149	Orange
HYPMC8B_3166|ID:64156760|	Two component transcriptional regulator, LuxR family [Hyphomicrobium MC8b]	6.11989	22419	F213546.dat	Q07520_C5_180613	625	56.6	12	12	13	6.73536	0.000709882	151	18	16	17	18	19	12	13	8	17	13	1.36765	0.451696	0.0219296	Orange
HYPMC8B_4548|ID:64158142|	putative chemotaxis protein CheY [Hyphomicrobium MC8b]	7.96588	12875	F213543.dat	Q07517_C2_180613	251	47.5	4	4	4	3.26214	0.000343817	42	5	6	3	5	6	4	3	3	3	4	1.36364	0.447459	0.0402112	Orange
HYPMC8B_1313|ID:64154907|katA|	Catalase [Hyphomicrobium MC8b]	6.50143	56930	F213542.dat	Q07516_C1_180613	2158	71.1	37	37	43	12.7349	0.00134222	725	83	82	86	93	75	66	68	46	67	59	1.36334	0.44715	0.0026672	Orange
HYPMC8B_2054|ID:64155648|	Response regulator receiver protein [Hyphomicrobium MC8b]	5.26404	46902	F213545.dat	Q07519_C4_180613	812	49.2	15	15	18	3.81647	0.000402242	179	22	19	21	24	18	10	21	12	17	15	1.3625	0.446256	0.0372682	Orange
HYPMC8B_2388|ID:64155982|fdxB|	2Fe-2S ferredoxin [Hyphomicrobium MC8b]	4.33198	11454	F213543.dat	Q07517_C2_180613	370	57.5	5	5	5	6.54793	0.000690128	75	9	10	8	8	9	8	6	5	6	6	1.36111	0.444785	0.00339929	Orange
HYPMC8B_4255|ID:64157849|	conserved protein of unknown function [Hyphomicrobium MC8b]	4.86681	25952	F213545.dat	Q07519_C4_180613	276	33.3	4	4	5	1.69544	0.000178693	44	6	4	5	6	5	4	3	4	4	3	1.34783	0.430634	0.00923116	Orange
HYPMC8B_3526|ID:64157120|	Short-chain dehydrogenase/reductase SDR [Hyphomicrobium MC8b]	5.34828	26360	F213545.dat	Q07519_C4_180613	455	48.8	8	8	10	2.2003	0.000231904	58	8	6	7	8	5	5	6	4	5	4	1.34483	0.427421	0.0241166	Orange
HYPMC8B_3966|ID:64157560|	Catalase-related peroxidase [Hyphomicrobium MC8b]	6.32574	35192	F213545.dat	Q07519_C4_180613	780	40.2	15	15	17	5.25688	0.000554056	185	20	20	20	27	19	17	18	10	19	15	1.32143	0.402098	0.0373695	Orange
HYPMC8B_3160|ID:64156754|argC|	N-acetyl-gamma-glutamyl-phosphate reductase [Hyphomicrobium MC8b]	5.35682	33319	F213545.dat	Q07519_C4_180613	500	42.8	9	9	11	2.5511	0.000268876	85	11	9	9	11	9	7	7	5	10	7	1.31707	0.397335	0.0291871	Orange
HYPMC8B_4413|ID:64158007|mgsC|	putative N-methyl glutamate synthase subunit C [Hyphomicrobium MC8b]	6.68218	47386	F213544.dat	Q07518_C3_180613	387	21.1	8	8	13	1.49833	0.000157919	71	9	9	8	9	6	7	6	4	6	7	1.31429	0.394279	0.0251513	Orange
HYPMC8B_0121|ID:64153715|CPA|	N-carbamoylputrescine amidase [Hyphomicrobium MC8b]	5.4404	32281	F213550.dat	Q07524_C9_180613	874	76.6	15	15	19	5.42115	0.000571369	175	21	17	21	21	20	14	16	10	20	15	1.3125	0.392317	0.0328073	Orange
HYPMC8B_3074|ID:64156668|yfjR|	Uncharacterized oxidoreductase YfjR [Hyphomicrobium MC8b]	6.20858	30003	F213545.dat	Q07519_C4_180613	659	52.7	11	11	12	4.96617	0.000523416	149	20	16	15	18	16	14	11	9	15	15	1.30435	0.383329	0.0248508	Orange
HYPMC8B_3978|ID:64157572|exbB|	membrane spanning protein in TonB-ExbB-ExbD complex [Hyphomicrobium MC8b]	9.22658	24011	F213543.dat	Q07517_C2_180613	332	27.3	7	7	8	4.95606	0.000522351	119	16	14	13	14	11	9	9	9	11	13	1.30357	0.38247	0.0175515	Orange
HYPMC8B_1194|ID:64154788|	conserved protein of unknown function [Hyphomicrobium MC8b]	10.9356	26842	F213545.dat	Q07519_C4_180613	336	29.6	7	7	8	2.45883	0.000259152	66	8	7	7	9	7	6	5	5	7	5	1.30303	0.381871	0.00766973	Orange
HYPMC8B_2203|ID:64155797|	protein of unknown function [Hyphomicrobium MC8b]	9.58624	19164	F213546.dat	Q07520_C5_180613	124	9.1	2	2	3	1.14799	0.000120993	22	2	3	3	2	3	1	2	2	2	2	1.28571	0.36257	0.0363688	Orange
HYPMC8B_3884|ID:64157478|	NHL repeat containing protein [Hyphomicrobium MC8b]	6.03044	46499	F213542.dat	Q07516_C1_180613	1416	62.8	21	20	24	6.10766	0.000643725	284	32	35	32	32	29	25	29	18	25	27	1.27907	0.355095	0.0136804	Orange
HYPMC8B_1399|ID:64154993|ymdB|	2',3'-cyclic-nucleotide 2'-phosphodiesterase [Hyphomicrobium MC8b]	5.1384	29633	F213545.dat	Q07519_C4_180613	350	39.4	7	7	9	2.42972	0.000256084	72	9	6	9	9	8	6	6	5	7	7	1.27778	0.353637	0.0241166	Orange
HYPMC8B_1260|ID:64154854|	conserved protein of unknown function [Hyphomicrobium MC8b]	10.2308	14945	F213541.dat	Q07525_C10_180613	493	41.5	5	5	5	5.41987	0.000571235	81	8	10	9	8	11	6	6	7	7	9	1.275	0.350497	0.0251513	Orange
HYPMC8B_2123|ID:64155717|	Cytochrome c-554 [Hyphomicrobium MC8b]	9.61732	14539	F213545.dat	Q07519_C4_180613	777	56.2	12	12	12	20.4278	0.00215302	297	32	33	34	40	28	28	26	20	26	30	1.27407	0.349449	0.0206813	Orange
HYPMC8B_2574|ID:64156168|	conserved protein of unknown function [Hyphomicrobium MC8b]	5.93112	18733	F213546.dat	Q07520_C5_180613	155	17	3	3	4	2.13527	0.00022505	40	5	5	3	5	5	3	3	4	3	4	1.27273	0.347923	0.0394157	Orange
HYPMC8B_0468|ID:64154062|	SCO2-like protein RBE_0699 [Hyphomicrobium MC8b]	6.72287	21772	F213542.dat	Q07516_C1_180613	457	40.1	6	6	8	3.16921	0.000334023	69	9	6	8	8	8	6	7	4	7	6	1.25714	0.330149	0.0403256	Orange
HYPMC8B_2697|ID:64156291|	conserved protein of unknown function [Hyphomicrobium MC8b]	5.37829	55680	F213542.dat	Q07516_C1_180613	1111	52	19	19	24	4.56178	0.000480795	254	31	30	28	30	23	23	29	16	22	22	1.25641	0.329308	0.0477445	Orange
HYPMC8B_0784|ID:64154378|moxI|	Methanol dehydrogenase [cytochrome c] subunit 2 [Hyphomicrobium MC8b]	9.48191	10803	F213545.dat	Q07519_C4_180613	594	65.7	14	14	17	74.9792	0.00790253	810	94	95	87	87	88	76	67	64	67	85	1.25275	0.325095	0.00577459	Orange
HYPMC8B_1774|ID:64155368|	conserved exported protein of unknown function [Hyphomicrobium MC8b]	9.64374	14502	F213545.dat	Q07519_C4_180613	640	51.8	10	10	11	13.4464	0.0014172	195	20	20	21	25	23	20	17	14	17	18	1.25275	0.325095	0.0100073	Orange
HYPMC8B_1369|ID:64154963|	Elongation factor G-like protein [Hyphomicrobium MC8b]	6.11821	74159	F213545.dat	Q07519_C4_180613	2626	69.3	47	47	53	10.5854	0.00111566	785	85	84	91	89	87	76	84	50	73	66	1.24576	0.317029	0.0367932	Orange
HYPMC8B_0462|ID:64154056|recF|	DNA replication and repair protein RecF [Hyphomicrobium MC8b]	5.97135	41586	F213545.dat	Q07519_C4_180613	410	30.4	9	9	9	1.7554	0.000185013	73	8	7	8	10	8	6	8	6	5	7	1.24324	0.314109	0.0344539	Orange
HYPMC8B_2439|ID:64156033|	conserved exported protein of unknown function [Hyphomicrobium MC8b]	5.46473	15270	F213546.dat	Q07520_C5_180613	360	57.9	7	7	8	4.78062	0.000503859	73	8	7	8	9	9	7	6	5	8	6	1.24324	0.314109	0.0236206	Orange
HYPMC8B_2630|ID:64156224|nodE|	Nodulation protein E [Hyphomicrobium MC8b]	6.07573	43703	F213543.dat	Q07517_C2_180613	1806	84.8	28	28	29	10.7773	0.00113589	471	53	55	53	50	50	47	48	35	40	40	1.23721	0.30709	0.0103992	Orange
HYPMC8B_3426|ID:64157020|nuoN|	NADH-quinone oxidoreductase subunit N [Hyphomicrobium MC8b]	6.83865	51186	F213544.dat	Q07518_C3_180613	202	6.4	3	3	3	0.937756	9.88361e-05	48	6	5	6	5	5	4	5	4	4	4	1.23077	0.29956	0.00567308	Orange
HYPMC8B_3405|ID:64156999|fabZ|	(3R)-hydroxymyristol acyl carrier protein dehydratase [Hyphomicrobium MC8b]	8.54912	18350	F213546.dat	Q07520_C5_180613	406	42.5	6	6	6	6.48501	0.000683497	119	13	12	13	14	14	11	10	9	10	13	1.22414	0.291766	0.0144563	Orange
HYPMC8B_3905|ID:64157499|ydcS|	putative spermidine/putrescine transporter subunit ; periplasmic-binding component of ABC superfamily transporter [Hyphomicrobium MC8b]	5.78232	42168	F213544.dat	Q07518_C3_180613	1763	72.4	29	29	34	11.7862	0.00124222	497	49	55	59	61	50	49	48	33	50	43	1.22368	0.291231	0.0340464	Orange
HYPMC8B_3228|ID:64156822|tatA|	Sec-independent protein translocase protein TatA [Hyphomicrobium MC8b]	8.08728	7421	F213547.dat	Q07521_C6_180613	299	42.6	5	5	5	12.6668	0.00133503	94	11	10	11	11	9	9	9	8	8	8	1.21277	0.278301	0.00422044	Orange
HYPMC8B_2114|ID:64155708|fae|	5,6,7,8-tetrahydromethanopterin hydro-lyase [Hyphomicrobium MC8b]	5.89232	17945	F213544.dat	Q07518_C3_180613	952	99.4	13	13	13	107.551	0.0113355	1930	187	207	192	216	254	174	170	145	196	189	1.20705	0.27149	0.0419039	Orange
HYPMC8B_0236|ID:64153830|rpsO|	30S ribosomal subunit protein S15 [Hyphomicrobium MC8b]	10.4706	10791	F213543.dat	Q07517_C2_180613	399	51.6	7	7	10	15.0125	0.00158226	162	16	19	16	19	19	16	13	13	15	16	1.20513	0.269187	0.0127184	Orange
HYPMC8B_4246|ID:64157840|atpF|	ATP synthase subunit b 1 [Hyphomicrobium MC8b]	5.23782	17788	F213546.dat	Q07520_C5_180613	1242	76.7	21	21	24	21.1941	0.00223378	377	38	43	40	38	47	31	37	35	32	36	1.19886	0.261668	0.0116536	Orange
HYPMC8B_0383|ID:64153977|etfB|	electron transfer flavoprotein beta-subunit [Hyphomicrobium MC8b]	8.5639	26826	F213543.dat	Q07517_C2_180613	1376	80.5	21	21	21	18.0049	0.00189765	483	48	56	51	55	53	40	48	39	49	44	1.19111	0.252308	0.0100014	Orange
HYPMC8B_3985|ID:64157579|psd|	Phosphatidylserine decarboxylase proenzyme [Hyphomicrobium MC8b]	6.5822	25599	F213545.dat	Q07519_C4_180613	783	58.6	12	12	13	7.89093	0.000831675	202	21	20	22	24	23	19	22	14	19	18	1.18557	0.245577	0.0484731	Orange
HYPMC8B_4150|ID:64157744|tyrC|	Cyclohexadienyl dehydrogenase [Hyphomicrobium MC8b]	5.87203	33779	F213545.dat	Q07519_C4_180613	546	44.7	11	11	14	4.58865	0.000483627	155	16	18	18	15	17	14	16	11	16	14	1.17105	0.227806	0.0490395	Orange
HYPMC8B_1500|ID:64155094|sufC|	component of SufBCD complex, ATP-binding component of ABC superfamily [Hyphomicrobium MC8b]	5.8272	27555	F213545.dat	Q07519_C4_180613	861	64.9	15	15	20	8.74614	0.000921812	241	26	23	25	28	28	23	22	22	23	21	1.16379	0.218835	0.0126214	Orange
HYPMC8B_1072|ID:64154666|	Transcriptional regulator, Crp/Fnr family [Hyphomicrobium MC8b]	6.35058	25345	F213542.dat	Q07516_C1_180613	440	39.9	8	8	14	3.86664	0.00040753	98	10	10	11	11	11	8	10	8	10	9	1.16	0.214125	0.0192567	Orange
HYPMC8B_3487|ID:64157081|fabI|	enoyl-[acyl-carrier-protein] reductase, NADH-dependent [Hyphomicrobium MC8b]	6.08289	30210	F213550.dat	Q07524_C9_180613	1702	91.9	24	23	25	14.1013	0.00148622	426	42	50	46	48	42	42	42	35	42	37	1.14778	0.19885	0.0258219	Orange
HYPMC8B_0782|ID:64154376|moxJ|	Protein MoxJ [Hyphomicrobium MC8b]	5.26982	33282	F213543.dat	Q07517_C2_180613	2301	80.5	35	35	40	24.6079	0.00259358	819	87	89	86	90	86	72	69	72	90	78	1.14767	0.198706	0.0366435	Orange
HYPMC8B_4245|ID:64157839|atpF|	ATP synthase subunit b 2 [Hyphomicrobium MC8b]	5.56568	20097	F213545.dat	Q07519_C4_180613	974	56.2	16	16	19	14.8778	0.00156807	299	29	32	33	34	32	26	27	28	28	30	1.14583	0.196397	0.00479192	Orange
HYPMC8B_3158|ID:64156752|rpsI|	30S ribosomal protein S9 [Hyphomicrobium MC8b]	10.4047	17628	F213543.dat	Q07517_C2_180613	857	67.9	17	17	17	18.2097	0.00191923	321	32	37	34	32	36	28	28	30	32	32	1.13548	0.183307	0.0150568	Orange
HYPMC8B_3901|ID:64157495|ydcW|	medium chain aldehyde dehydrogenase [Hyphomicrobium MC8b]	5.39439	50487	F213543.dat	Q07517_C2_180613	2400	80.8	33	33	37	14.8949	0.00156987	752	77	83	87	75	77	81	74	65	68	65	1.12849	0.174396	0.0448658	Orange
HYPMC8B_4429|ID:64158023|fhs|	Formate--tetrahydrofolate ligase [Hyphomicrobium MC8b]	8.25648	59482	F213547.dat	Q07521_C6_180613	3210	78.7	53	53	57	24.2426	0.00255508	1442	134	133	141	143	143	155	160	140	145	148	-1.07725	-0.107357	0.0379436	Orange
HYPMC8B_0781|ID:64154375|moxF|	Methanol dehydrogenase [cytochrome c] subunit 1 [Hyphomicrobium MC8b]	5.8022	69491	F213541.dat	Q07525_C10_180613	4677	84.3	66	66	71	69.232	0.0072968	4811	437	450	468	470	469	483	533	520	489	492	-1.097	-0.133562	0.00678927	Orange
HYPMC8B_2364|ID:64155958|fhcA|	Formyltransferase/hydrolase complex Fhc subunit A [Hyphomicrobium MC8b]	6.31414	60912	F213548.dat	Q07522_C7_180613	2472	81.2	39	39	45	20.1766	0.00212654	1229	116	122	124	106	117	125	139	134	119	127	-1.1	-0.137504	0.0365148	Orange
HYPMC8B_3082|ID:64156676|pccB|	Propionyl-CoA carboxylase beta chain [Hyphomicrobium MC8b]	5.94686	56025	F213547.dat	Q07521_C6_180613	2699	69.8	42	42	47	17.7956	0.00187559	997	93	90	105	88	95	110	108	104	98	106	-1.11555	-0.15775	0.0180514	Orange
HYPMC8B_3054|ID:64156648|phaC|	Poly(3-hydroxyalkanoate) polymerase [Hyphomicrobium MC8b]	5.16825	67407	F213547.dat	Q07521_C6_180613	1408	58	24	24	28	5.16267	0.000544126	348	32	34	31	33	34	39	38	34	35	38	-1.11834	-0.161363	0.0106023	Orange
HYPMC8B_1434|ID:64155028|	conserved exported protein of unknown function [Hyphomicrobium MC8b]	5.4842	60314	F213549.dat	Q07523_C8_180613	2091	59.9	35	35	46	10.1137	0.00106595	610	58	57	56	59	57	61	67	67	58	70	-1.12329	-0.167727	0.0290316	Orange
HYPMC8B_3203|ID:64156797|hppA|	K(+)-insensitive pyrophosphate-energized proton pump [Hyphomicrobium MC8b]	5.94395	73158	F213542.dat	Q07516_C1_180613	922	20.6	17	17	20	4.37409	0.000461014	320	34	27	32	29	28	36	33	35	34	32	-1.12903	-0.175087	0.0347832	Orange
HYPMC8B_3362|ID:64156956|	Transferase hexapeptide repeat containing protein [Hyphomicrobium MC8b]	5.48497	16341	F213545.dat	Q07519_C4_180613	422	66	6	6	7	5.38523	0.000567583	88	8	8	8	9	8	9	10	8	10	10	-1.13043	-0.176878	0.0370897	Orange
HYPMC8B_0410|ID:64154004|clpB|	protein disaggregation chaperone [Hyphomicrobium MC8b]	5.75523	95068	F213548.dat	Q07522_C7_180613	4340	82	69	69	93	14.0005	0.0014756	1331	115	118	118	135	138	131	146	148	146	136	-1.13196	-0.178817	0.0251218	Orange
HYPMC8B_2131|ID:64155725|cysI|	sulfite reductase, beta subunit, NAD(P)-binding, heme-binding [Hyphomicrobium MC8b]	8.62733	64435	F213549.dat	Q07523_C8_180613	1457	61.2	30	30	34	6.08365	0.000641194	392	38	40	30	35	40	41	44	43	40	41	-1.1383	-0.186878	0.0484701	Orange
HYPMC8B_1722|ID:64155316|pccA|	Propionyl-CoA carboxylase alpha subunit [Hyphomicrobium MC8b]	5.81094	73188	F213541.dat	Q07525_C10_180613	2998	71.4	52	52	60	15.8223	0.00166761	1158	100	106	107	107	120	120	136	118	123	121	-1.14312	-0.192976	0.00926411	Orange
HYPMC8B_0561|ID:64154155|mcd|	(2S)-methylsuccinyl-CoA dehydrogenase [Hyphomicrobium MC8b]	5.29625	60493	F213541.dat	Q07525_C10_180613	3570	83	47	47	53	25.8046	0.00271971	1561	154	140	148	132	154	184	165	160	156	168	-1.14325	-0.193137	0.0116383	Orange
HYPMC8B_1154|ID:64154748|gltD|	Glutamate synthase [NADPH] small chain [Hyphomicrobium MC8b]	8.17888	52528	F213547.dat	Q07521_C6_180613	1760	73.7	33	33	37	9.74718	0.00102732	512	43	48	46	50	51	57	57	49	60	51	-1.14815	-0.199309	0.0235194	Orange
HYPMC8B_2084|ID:64155678|	Peptidylprolyl isomerase [Hyphomicrobium MC8b]	5.30826	69349	F213549.dat	Q07523_C8_180613	4183	86	77	77	89	22.0191	0.00232073	1527	129	141	146	149	144	157	163	185	161	152	-1.15266	-0.204968	0.0145796	Orange
HYPMC8B_1421|ID:64155015|ftsH|	protease, ATP-dependent zinc-metallo [Hyphomicrobium MC8b]	6.00928	71227	F213549.dat	Q07523_C8_180613	2332	59.8	37	37	46	10.0524	0.00105948	716	62	65	63	69	73	74	79	83	74	74	-1.1543	-0.207022	0.00537181	Orange
HYPMC8B_3216|ID:64156810|secD|	Protein translocase subunit SecD [Hyphomicrobium MC8b]	8.93332	58067	F213550.dat	Q07524_C9_180613	1352	52.2	26	26	31	8.8174	0.000929322	512	52	45	47	48	45	56	53	58	60	48	-1.15702	-0.21042	0.0188416	Orange
HYPMC8B_2397|ID:64155991|mdoG|	glucan biosynthesis protein, periplasmic [Hyphomicrobium MC8b]	6.13099	60805	F213541.dat	Q07525_C10_180613	1264	52.9	22	22	24	4.34175	0.000457604	264	26	24	26	23	23	29	26	27	28	32	-1.15748	-0.210988	0.0143895	Orange
HYPMC8B_3756|ID:64157350|guaB|	IMP dehydrogenase [Hyphomicrobium MC8b]	8.62703	52920	F213547.dat	Q07521_C6_180613	2495	91.7	42	42	46	14.9471	0.00157537	791	69	71	76	76	73	88	82	85	87	84	-1.16486	-0.220163	0.000150848	Orange
HYPMC8B_2657|ID:64156251|aroH|	Phospho-2-dehydro-3-deoxyheptonate aldolase [Hyphomicrobium MC8b]	6.44663	51847	F213547.dat	Q07521_C6_180613	2035	76.7	35	35	38	11.0903	0.00116888	575	52	52	54	55	52	66	63	62	63	56	-1.16667	-0.222392	0.003412	Orange
HYPMC8B_0622|ID:64154216|opgD|	Glucans biosynthesis protein D 2 [Hyphomicrobium MC8b]	5.58536	58082	F213548.dat	Q07522_C7_180613	1513	54.6	24	24	27	7.21394	0.000760323	419	37	34	39	44	39	44	48	41	46	47	-1.16667	-0.222392	0.0134095	Orange
HYPMC8B_3407|ID:64157001|bamA|	Outer membrane protein assembly factor BamA [Hyphomicrobium MC8b]	5.16022	88147	F213549.dat	Q07523_C8_180613	4022	71.4	65	65	69	17.0624	0.00179832	1504	126	135	122	148	161	157	160	181	156	158	-1.17217	-0.229177	0.0273235	Orange
HYPMC8B_4131|ID:64157725|	putative Acyl CoA:acetate/3-ketoacid CoA transferase fused alpha subunit and beta subunit [Hyphomicrobium MC8b]	6.42557	69814	F213550.dat	Q07524_C9_180613	2928	69.2	49	49	53	13.6219	0.0014357	951	80	92	85	85	95	95	107	107	106	99	-1.17421	-0.231688	0.00296019	Orange
HYPMC8B_0070|ID:64153664|sdhA|	succinate dehydrogenase, flavoprotein subunit [Hyphomicrobium MC8b]	6.31777	66938	F213549.dat	Q07523_C8_180613	2426	79	39	39	45	11.3239	0.0011935	758	73	69	67	74	65	80	84	85	79	82	-1.17564	-0.233443	0.000554363	Orange
HYPMC8B_0234|ID:64153828|pnp|	polynucleotide phosphorylase/polyadenylase [Hyphomicrobium MC8b]	5.56425	79707	F213549.dat	Q07523_C8_180613	3690	71.4	63	63	79	22.1561	0.00233518	1766	151	159	149	173	179	184	196	203	180	192	-1.17647	-0.234465	0.00516335	Orange
HYPMC8B_4191|ID:64157785|	Exopolyphosphatase [Hyphomicrobium MC8b]	8.22382	55879	F213548.dat	Q07522_C7_180613	918	39.7	18	18	22	3.32862	0.000350824	186	17	17	18	16	17	19	23	19	20	20	-1.17778	-0.236067	0.00872224	Orange
HYPMC8B_3403|ID:64156997|lpxB|	Lipid-A-disaccharide synthase [Hyphomicrobium MC8b]	8.71147	85896	F213549.dat	Q07523_C8_180613	827	26.2	13	13	19	1.83943	0.00019387	158	15	14	11	15	17	18	18	17	17	16	-1.18182	-0.241008	0.0431281	Orange
HYPMC8B_1550|ID:64155144|	conserved exported protein of unknown function [Hyphomicrobium MC8b]	9.50583	16384	F213541.dat	Q07525_C10_180613	281	27.6	4	4	4	2.31934	0.00024445	38	3	3	3	4	4	4	4	4	5	4	-1.18182	-0.241008	0.0363688	Orange
HYPMC8B_3433|ID:64157027|nqo|	NADH-quinone oxidoreductase chain 3 [Hyphomicrobium MC8b]	5.87198	74878	F213549.dat	Q07523_C8_180613	2248	64.8	38	38	49	9.25505	0.000975449	693	59	62	60	71	65	74	72	89	73	68	-1.18323	-0.24273	0.0279132	Orange
HYPMC8B_1428|ID:64155022|glmM|	phosphoglucosamine mutase [Hyphomicrobium MC8b]	6.12163	48274	F213548.dat	Q07522_C7_180613	913	46.9	16	16	19	4.22588	0.000445392	204	20	20	18	16	19	22	24	21	23	21	-1.18367	-0.243271	0.00587455	Orange
HYPMC8B_0684|ID:64154278|pheT|	Phenylalanine--tRNA ligase beta subunit [Hyphomicrobium MC8b]	6.65299	86434	F213541.dat	Q07525_C10_180613	2289	69	40	40	55	8.15651	0.000859667	705	58	65	70	64	65	70	81	84	70	78	-1.18654	-0.246766	0.00939006	Orange
HYPMC8B_3436|ID:64157030|	conserved membrane protein of unknown function [Hyphomicrobium MC8b]	9.93429	16386	F213548.dat	Q07522_C7_180613	164	19.4	4	4	4	3.66166	0.000385926	60	6	4	5	6	6	7	7	6	7	6	-1.1875	-0.247928	0.0394157	Orange
HYPMC8B_0373|ID:64153967|yidC|	Membrane protein insertase YidC [Hyphomicrobium MC8b]	6.54866	70256	F213548.dat	Q07522_C7_180613	1397	44.6	25	25	28	5.7504	0.000606071	404	40	38	31	41	34	40	48	48	42	42	-1.19048	-0.251539	0.0214656	Orange
HYPMC8B_2195|ID:64155789|	conserved exported protein of unknown function [Hyphomicrobium MC8b]	10.6491	10610	F213549.dat	Q07523_C8_180613	235	35.9	6	6	6	9.80207	0.0010331	104	9	9	10	11	8	12	11	10	13	11	-1.19231	-0.253757	0.0241657	Orange
HYPMC8B_3986|ID:64157580|htrA|	putative periplasmic serine endoprotease DegP-like [Hyphomicrobium MC8b]	5.04204	51091	F213547.dat	Q07521_C6_180613	1282	52.3	24	24	30	6.38077	0.00067251	326	33	26	26	36	27	38	34	33	39	34	-1.19608	-0.258312	0.0432533	Orange
HYPMC8B_1881|ID:64155475|alaS|	alanyl-tRNA synthetase [Hyphomicrobium MC8b]	5.94144	96566	F213549.dat	Q07523_C8_180613	4017	74.5	66	66	77	11.5569	0.00121805	1116	97	101	103	105	101	120	122	134	113	120	-1.19922	-0.262095	0.00228548	Orange
HYPMC8B_1416|ID:64155010|	conserved protein of unknown function [Hyphomicrobium MC8b]	9.30059	4422	F213546.dat	Q07520_C5_180613	110	45.5	2	2	2	7.23654	0.000762705	32	3	3	2	3	3	4	3	4	3	4	-1.21053	-0.275634	0.0363688	Orange
HYPMC8B_0172|ID:64153766|dnaK|	chaperone Hsp70 in DNA biosynthesis/cell division [Hyphomicrobium MC8b]	5.12322	68578	F213549.dat	Q07523_C8_180613	4127	85.1	59	59	75	23.2436	0.00244979	1594	144	141	135	151	149	159	173	191	180	171	-1.21241	-0.277882	0.00198496	Orange
HYPMC8B_0771|ID:64154365|	putative aldehyde dehydrogenase (Tat pathway signal) [Hyphomicrobium MC8b]	6.17643	84762	F213549.dat	Q07523_C8_180613	1522	40.3	28	27	39	3.92865	0.000414065	333	28	29	28	32	33	38	36	44	32	33	-1.2129	-0.278464	0.0332693	Orange
HYPMC8B_3134|ID:64156728|rpoB|	RNA polymerase, beta subunit [Hyphomicrobium MC8b]	5.2118	154564	F213549.dat	Q07523_C8_180613	8326	83.3	127	127	140	20.9687	0.00221002	3241	275	288	295	294	312	332	374	398	337	336	-1.21307	-0.278663	0.00565129	Orange
HYPMC8B_0558|ID:64154152|ccr|	Crotonyl-CoA reductase [Hyphomicrobium MC8b]	6.57213	48474	F213548.dat	Q07522_C7_180613	2026	68	30	30	33	15.596	0.00164376	756	73	65	74	64	65	84	98	81	82	70	-1.21387	-0.279617	0.0258408	Orange
HYPMC8B_2563|ID:64156157|thrS|	threonyl-tRNA synthetase [Hyphomicrobium MC8b]	6.26532	73320	F213550.dat	Q07524_C9_180613	1865	53	35	35	50	6.75123	0.000711555	495	43	44	45	40	51	48	58	60	51	55	-1.21491	-0.280852	0.00936421	Orange
HYPMC8B_2636|ID:64156230|	3-hydroxyacyl-CoA dehydrogenase NAD-binding protein [Hyphomicrobium MC8b]	9.12649	72958	F213549.dat	Q07523_C8_180613	1821	57	34	34	44	6.5243	0.000687638	476	41	33	44	50	46	52	53	61	48	48	-1.21918	-0.285909	0.0332621	Orange
HYPMC8B_0665|ID:64154259|ddlB|	D-alanine:D-alanine ligase [Hyphomicrobium MC8b]	5.3378	33643	F213545.dat	Q07519_C4_180613	363	22.7	8	8	10	2.40763	0.000253756	81	8	8	7	8	5	9	9	10	8	9	-1.21951	-0.286304	0.0340029	Orange
HYPMC8B_4578|ID:64158172|sucB|	dihydrolipoyltranssuccinase [Hyphomicrobium MC8b]	5.65253	45323	F213547.dat	Q07521_C6_180613	2102	65.4	33	33	36	14.4298	0.00152084	654	62	55	56	60	61	81	77	61	69	72	-1.22074	-0.287751	0.0147708	Orange
HYPMC8B_4577|ID:64158171|lpd|	Dihydrolipoyl dehydrogenase 3 [Hyphomicrobium MC8b]	5.98704	48569	F213548.dat	Q07522_C7_180613	1978	72.1	33	33	35	9.71813	0.00102426	472	42	39	44	44	43	53	60	47	53	47	-1.2212	-0.288297	0.0129498	Orange
HYPMC8B_1221|ID:64154815|	Sel1 domain protein repeat-containing protein [Hyphomicrobium MC8b]	4.8958	97216	F213548.dat	Q07522_C7_180613	728	24.6	13	13	21	1.1315	0.000119256	110	9	9	10	12	9	12	14	14	11	10	-1.22222	-0.289507	0.0443327	Orange
HYPMC8B_1915|ID:64155509|purC|	Phosphoribosylaminoimidazole-succinocarboxamide synthase A [Hyphomicrobium MC8b]	6.16958	30497	F213550.dat	Q07524_C9_180613	891	69.7	17	17	19	7.54173	0.00079487	230	25	20	16	23	19	26	24	23	28	26	-1.22222	-0.289507	0.0353277	Orange
HYPMC8B_3133|ID:64156727|rpoC|	DNA-directed RNA polymerase beta' chain (Transcriptase beta' chain) (RNA polymerase beta' subunit) [Hyphomicrobium MC8b]	8.11453	155249	F213549.dat	Q07523_C8_180613	7284	78	122	121	132	16.0967	0.00169654	2499	221	219	224	227	232	264	267	320	258	267	-1.22429	-0.291946	0.00994539	Orange
HYPMC8B_0296|ID:64153890|	conserved protein of unknown function [Hyphomicrobium MC8b]	5.69675	58862	F213549.dat	Q07523_C8_180613	3227	83.8	50	50	60	15.7317	0.00165806	926	83	79	80	82	91	96	104	107	94	110	-1.22857	-0.296982	0.00135099	Orange
HYPMC8B_0050|ID:64153644|dcp|	Peptidyl-dipeptidase [Hyphomicrobium MC8b]	8.8044	78347	F213549.dat	Q07523_C8_180613	1847	55.5	35	35	39	4.85022	0.000511195	380	31	30	30	41	38	38	44	51	40	37	-1.22857	-0.296982	0.0485655	Orange
HYPMC8B_0672|ID:64154266|	Aminopeptidase [Hyphomicrobium MC8b]	8.90674	65923	F213548.dat	Q07522_C7_180613	1237	53.2	27	27	33	5.73396	0.000604339	378	33	38	33	36	29	39	45	47	36	42	-1.22989	-0.298523	0.0138579	Orange
HYPMC8B_3300|ID:64156894|	conserved exported protein of unknown function [Hyphomicrobium MC8b]	9.6189	12577	F213541.dat	Q07525_C10_180613	135	13.4	3	3	4	5.24767	0.000553086	66	4	6	7	6	6	8	8	6	7	8	-1.23529	-0.304855	0.0363688	Orange
HYPMC8B_4287|ID:64157881|	Para-aminobenzoate synthase, subunit I [Hyphomicrobium MC8b]	5.61506	65543	F213548.dat	Q07522_C7_180613	1322	58.3	25	25	35	4.04315	0.000426133	265	20	22	24	26	26	30	29	34	27	27	-1.23577	-0.305413	0.0104144	Orange
HYPMC8B_1264|ID:64154858|yliK|	methylmalonyl-CoA mutase [Hyphomicrobium MC8b]	5.69547	78434	F213549.dat	Q07523_C8_180613	2227	58.7	37	37	47	6.69353	0.000705473	525	42	50	45	49	48	56	58	74	52	51	-1.23849	-0.308587	0.0490681	Orange
HYPMC8B_4479|ID:64158073|secA|	preprotein translocase subunit, ATPase [Hyphomicrobium MC8b]	5.22898	110685	F213549.dat	Q07523_C8_180613	5180	75.6	84	84	96	13.7869	0.00145309	1526	122	136	138	139	146	154	179	193	157	162	-1.23907	-0.309254	0.00760304	Orange
HYPMC8B_1229|ID:64154823|lysS|	Lysine--tRNA ligase [Hyphomicrobium MC8b]	6.08007	61446	F213550.dat	Q07524_C9_180613	1926	63.8	34	34	39	8.1535	0.000859349	501	38	47	47	41	49	58	53	56	57	55	-1.2511	-0.323199	0.00330693	Orange
HYPMC8B_4217|ID:64157811|glyS|	Glycine--tRNA ligase beta subunit [Hyphomicrobium MC8b]	6.28255	81381	F213541.dat	Q07525_C10_180613	1644	55.7	33	33	42	5.71386	0.00060222	465	35	45	37	41	48	48	53	55	45	58	-1.25118	-0.323295	0.0137714	Orange
HYPMC8B_3949|ID:64157543|	Uncharacterized zinc protease y4wA [Hyphomicrobium MC8b]	6.04905	51667	F213550.dat	Q07524_C9_180613	1231	50.4	23	23	31	5.69029	0.000599735	294	29	22	24	32	23	32	32	35	35	30	-1.25185	-0.324064	0.0200524	Orange
HYPMC8B_2600|ID:64156194|carB|	carbamoyl-phosphate synthase, large subunit [Hyphomicrobium MC8b]	5.30417	117555	F213541.dat	Q07525_C10_180613	3104	59.9	53	53	65	7.71554	0.000813189	907	76	75	81	90	80	91	103	99	107	105	-1.25307	-0.325468	0.000730404	Orange
HYPMC8B_0463|ID:64154057|gyrB|	DNA gyrase, subunit B [Hyphomicrobium MC8b]	5.76841	90127	F213549.dat	Q07523_C8_180613	2727	64.3	52	52	63	8.59898	0.000906301	775	72	68	64	70	69	83	80	107	83	79	-1.25575	-0.328546	0.024732	Orange
HYPMC8B_0338|ID:64153932|hyuC|	N-carbamoyl-L-amino-acid hydrolase [Hyphomicrobium MC8b]	4.98183	44776	F213541.dat	Q07525_C10_180613	440	25.9	7	7	7	1.541	0.000162416	69	6	7	5	6	6	9	7	6	8	9	-1.25714	-0.330149	0.0340029	Orange
HYPMC8B_2608|ID:64156202|rpoD|	RNA polymerase, sigma 70 (sigma D) factor [Hyphomicrobium MC8b]	5.09352	74906	F213549.dat	Q07523_C8_180613	2370	61.3	42	42	49	9.3851	0.000989155	703	62	59	48	69	72	76	72	97	78	70	-1.26349	-0.337417	0.0322401	Orange
HYPMC8B_0846|ID:64154440|pck|	phosphoenolpyruvate carboxykinase [Hyphomicrobium MC8b]	5.95888	58212	F213550.dat	Q07524_C9_180613	1125	55.8	21	21	29	4.39772	0.000463503	256	24	21	22	26	19	29	32	23	32	28	-1.2735	-0.348804	0.0158436	Orange
HYPMC8B_0015|ID:64153609|	PfkB domain protein [Hyphomicrobium MC8b]	5.03662	35270	F213550.dat	Q07524_C9_180613	1053	83.1	17	17	20	6.03913	0.000636502	213	17	18	18	21	19	24	27	19	29	21	-1.27551	-0.351074	0.0398461	Orange
HYPMC8B_4227|ID:64157821|	Electron transfer flavoprotein-ubiquinone oxidoreductase [Hyphomicrobium MC8b]	5.99583	60192	F213550.dat	Q07524_C9_180613	1865	68.2	30	30	36	9.9681	0.0010506	600	48	52	53	55	55	67	67	69	68	66	-1.27612	-0.351763	9.57085e-05	Orange
HYPMC8B_0261|ID:64153855|glnD|	[Protein-PII] uridylyltransferase / [Protein-PII]-UMP uridylyl-removing enzyme [Hyphomicrobium MC8b]	8.02451	104601	F213548.dat	Q07522_C7_180613	882	21.5	18	18	25	1.5583	0.000164239	163	14	11	16	13	17	15	22	20	19	16	-1.27632	-0.351985	0.0373351	Orange
HYPMC8B_0090|ID:64153684|ffh|	Signal Recognition Particle (SRP) component with 4.5S RNA (ffs) [Hyphomicrobium MC8b]	9.54233	56171	F213541.dat	Q07525_C10_180613	1489	67.9	28	28	37	5.53666	0.000583544	311	30	27	26	23	30	35	38	29	34	39	-1.2766	-0.352302	0.00855392	Orange
HYPMC8B_4442|ID:64158036|	Phosphoenolpyruvate carboxylase [Hyphomicrobium MC8b]	6.74204	105899	F213549.dat	Q07523_C8_180613	4533	70.4	69	69	80	15.4487	0.00162823	1636	142	136	146	142	151	180	194	197	175	173	-1.27978	-0.355894	0.000359021	Orange
HYPMC8B_0814|ID:64154408|aceE|	pyruvate dehydrogenase, decarboxylase component E1, thiamin-binding [Hyphomicrobium MC8b]	5.67395	99393	F213549.dat	Q07523_C8_180613	982	26.4	18	18	29	1.61983	0.000170724	161	11	12	16	14	17	16	20	21	16	18	-1.28	-0.356144	0.0255222	Orange
HYPMC8B_2592|ID:64156186|yjjK|	fused putative transporter subunits of ABC superfamily: ATP-binding components [Hyphomicrobium MC8b]	5.30995	60936	F213541.dat	Q07525_C10_180613	1280	47.1	26	26	30	5.34988	0.000563857	326	26	27	29	31	29	36	35	36	35	42	-1.28571	-0.36257	0.00114217	Orange
HYPMC8B_0609|ID:64154203|lon|	Lon protease [Hyphomicrobium MC8b]	5.7654	87126	F213548.dat	Q07522_C7_180613	2603	58	46	46	59	6.95544	0.000733078	606	46	54	52	54	58	67	72	76	61	66	-1.28996	-0.367329	0.00161842	Orange
HYPMC8B_2002|ID:64155596|	putative RND efflux transporter, MFP subunit [Hyphomicrobium MC8b]	5.57059	47137	F213550.dat	Q07524_C9_180613	822	45.3	14	14	19	3.43679	0.000362225	162	16	13	13	15	13	18	19	15	22	18	-1.29333	-0.371094	0.0131663	Orange
HYPMC8B_1905|ID:64155499|purL|	Phosphoribosylformylglycinamidine synthase subunit PurL [Hyphomicrobium MC8b]	5.30974	80325	F213547.dat	Q07521_C6_180613	1696	44.4	28	28	34	5.93838	0.000625883	477	40	38	40	42	46	57	55	61	54	44	-1.30806	-0.387425	0.00652044	Orange
HYPMC8B_4456|ID:64158050|	conserved protein of unknown function [Hyphomicrobium MC8b]	6.37374	117632	F213549.dat	Q07523_C8_180613	3134	52.2	56	56	65	6.71586	0.000707827	790	64	68	62	68	79	86	88	103	83	89	-1.31214	-0.39192	0.00152773	Orange
HYPMC8B_0403|ID:64153997|ptsP|	Phosphoenolpyruvate-protein phosphotransferase [Hyphomicrobium MC8b]	5.71924	85466	F213548.dat	Q07522_C7_180613	1399	35.6	25	25	37	3.86118	0.000406955	330	28	27	30	29	28	32	42	43	32	39	-1.31293	-0.392785	0.0165366	Orange
HYPMC8B_0203|ID:64153797|cyoB|	cytochrome o ubiquinol oxidase subunit I [Hyphomicrobium MC8b]	8.65269	74885	F213550.dat	Q07524_C9_180613	305	8.5	6	6	8	0.94812	9.99284e-05	71	7	7	6	4	6	9	10	7	9	6	-1.31429	-0.394279	0.0455911	Orange
HYPMC8B_3041|ID:64156635|	Type III restriction enzyme, res subunit [Hyphomicrobium MC8b]	5.80885	126723	F213549.dat	Q07523_C8_180613	1546	33.6	30	30	45	2.28056	0.000240363	289	22	23	23	24	32	36	33	36	33	27	-1.31783	-0.398164	0.0104498	Orange
HYPMC8B_1701|ID:64155295|	conserved protein of unknown function [Hyphomicrobium MC8b]	4.52729	71167	F213549.dat	Q07523_C8_180613	867	40.6	18	18	25	2.9227	0.000308042	208	16	13	16	21	23	23	18	29	24	25	-1.31915	-0.399607	0.0462014	Orange
HYPMC8B_3061|ID:64156655|parC|	DNA topoisomerase 4 subunit A [Hyphomicrobium MC8b]	5.87959	84044	F213549.dat	Q07523_C8_180613	2450	65.4	43	41	50	6.53229	0.00068848	549	49	45	43	48	51	63	56	80	55	59	-1.3195	-0.399994	0.0251085	Orange
HYPMC8B_0141|ID:64153735|prfC|	Peptide chain release factor 3 [Hyphomicrobium MC8b]	5.53261	59884	F213549.dat	Q07523_C8_180613	1208	64.9	25	25	28	4.55881	0.000480482	273	25	25	18	21	28	32	36	35	25	28	-1.31967	-0.40018	0.0215656	Orange
HYPMC8B_0910|ID:64154504|	conserved exported protein of unknown function [Hyphomicrobium MC8b]	5.68535	80591	F213549.dat	Q07523_C8_180613	2242	66.3	43	43	57	7.50704	0.000791215	605	52	48	46	57	57	67	64	77	66	71	-1.32075	-0.401363	0.000754851	Orange
HYPMC8B_4579|ID:64158173|sucA|	2-oxoglutarate decarboxylase, thiamin-requiring [Hyphomicrobium MC8b]	6.39414	111125	F213549.dat	Q07523_C8_180613	3259	56	63	63	74	7.72103	0.000813769	858	78	70	77	79	65	93	98	123	89	86	-1.32086	-0.401473	0.018404	Orange
HYPMC8B_0239|ID:64153833|infB|	translation initiation factor IF-2 [Hyphomicrobium MC8b]	8.72466	101166	F213550.dat	Q07524_C9_180613	3897	71.9	75	75	84	11.5553	0.00121788	1169	94	90	94	117	108	132	133	140	148	113	-1.32087	-0.401484	0.00305392	Orange
HYPMC8B_1179|ID:64154773|	putative oligoendopeptidase F [Hyphomicrobium MC8b]	5.84744	69390	F213549.dat	Q07523_C8_180613	1576	49.6	29	29	38	6.51391	0.000686542	452	36	39	35	42	42	53	54	55	48	48	-1.32161	-0.402294	0.000289647	Orange
HYPMC8B_2645|ID:64156239|cimA|	(R)-citramalate synthase [Hyphomicrobium MC8b]	5.29696	59199	F213548.dat	Q07522_C7_180613	895	41.4	17	17	23	2.73653	0.000288421	162	12	12	12	19	14	22	19	14	21	17	-1.32432	-0.405256	0.0412583	Orange
HYPMC8B_2664|ID:64156258|	putative membrane transporter [Hyphomicrobium MC8b]	6.63413	83232	F213547.dat	Q07521_C6_180613	1299	37.5	27	27	35	4.6857	0.000493855	390	36	33	36	30	32	44	48	45	42	44	-1.32558	-0.406625	9.25213e-05	Orange
HYPMC8B_3958|ID:64157552|	putative AMP-dependent synthetase/acyl-CoA ligase [Hyphomicrobium MC8b]	6.29732	59829	F213547.dat	Q07521_C6_180613	737	37.5	14	14	20	3.02529	0.000318854	181	13	16	16	16	16	21	22	19	19	23	-1.32927	-0.410632	0.000831951	Orange
HYPMC8B_0778|ID:64154372|mxcE|	Two component transcriptional regulator [Hyphomicrobium MC8b]	9.36516	25341	F213550.dat	Q07524_C9_180613	699	66.8	15	15	17	7.14258	0.000752801	181	11	15	14	20	17	21	21	17	25	20	-1.32927	-0.410632	0.026277	Orange
HYPMC8B_0679|ID:64154273|lepA|	GTP-binding membrane protein [Hyphomicrobium MC8b]	5.45047	66696	F213549.dat	Q07523_C8_180613	1070	44.2	19	19	24	3.02867	0.00031921	202	16	15	21	19	15	26	23	26	20	21	-1.32967	-0.411069	0.00838691	Orange
HYPMC8B_2419|ID:64156013|	Invasion associated locus B family protein [Hyphomicrobium MC8b]	9.48099	28147	F213550.dat	Q07524_C9_180613	1106	74.4	22	22	25	14.8861	0.00156894	419	47	30	37	40	25	44	49	46	51	50	-1.33152	-0.413076	0.0304803	Orange
HYPMC8B_3069|ID:64156663|silP|	Silver exporting P-type ATPase [Hyphomicrobium MC8b]	6.18578	84938	F213548.dat	Q07522_C7_180613	1268	32.6	23	23	34	2.84914	0.000300289	242	18	19	25	23	18	29	31	34	22	23	-1.33333	-0.415037	0.0345121	Orange
HYPMC8B_0297|ID:64153891|	conserved protein of unknown function [Hyphomicrobium MC8b]	7.85899	62169	F213549.dat	Q07523_C8_180613	1605	68.4	29	29	36	6.22497	0.000656089	387	30	32	34	37	32	37	47	52	43	43	-1.33529	-0.417158	0.00667346	Orange
HYPMC8B_3861|ID:64157455|	conserved protein of unknown function [Hyphomicrobium MC8b]	5.52653	31460	F213547.dat	Q07521_C6_180613	691	61.6	12	12	13	4.95868	0.000522626	156	16	8	16	13	13	20	18	16	21	15	-1.33803	-0.420108	0.0338017	Orange
HYPMC8B_2470|ID:64156064|cysQ|	3'(2'),5'-bisphosphate nucleotidase CysQ [Hyphomicrobium MC8b]	4.84243	29051	F213550.dat	Q07524_C9_180613	454	32.8	6	6	7	1.51458	0.000159631	44	3	4	3	4	4	5	4	6	7	4	-1.34783	-0.430634	0.0492749	Orange
HYPMC8B_2762|ID:64156356|pepN|	Aminopeptidase N [Hyphomicrobium MC8b]	7.92064	98879	F213548.dat	Q07522_C7_180613	1497	33.4	29	29	42	3.22617	0.000340026	319	23	22	24	26	40	32	41	39	35	37	-1.35	-0.432959	0.0388224	Orange
HYPMC8B_3983|ID:64157577|xanB|	Mannose-6-phosphate isomerase / Mannose-1-phosphate guanylyl transferase [Hyphomicrobium MC8b]	5.57218	53226	F213548.dat	Q07522_C7_180613	1942	75.3	32	6	38	9.52542	0.00100394	507	47	38	40	47	43	59	65	49	61	58	-1.35	-0.432959	0.00187565	Orange
HYPMC8B_1931|ID:64155525|yhdG|	Uncharacterized amino acid permease YhdG [Hyphomicrobium MC8b]	7.04117	48836	F213549.dat	Q07523_C8_180613	240	3	3	3	3	0.757638	7.98523e-05	37	4	3	2	3	3	4	4	6	4	4	-1.35	-0.432959	0.0265014	Orange
HYPMC8B_4133|ID:64157727|	Iron-sulfur cluster carrier protein [Hyphomicrobium MC8b]	7.75518	54465	F213548.dat	Q07522_C7_180613	1497	59.9	26	26	30	8.15202	0.000859194	444	37	35	36	43	37	55	59	39	53	50	-1.35233	-0.435449	0.0122698	Orange
HYPMC8B_3185|ID:64156779|ybiX|	conserved hypothetical protein with PKHD hydroxylase domain [Hyphomicrobium MC8b]	6.12506	24839	F213548.dat	Q07522_C7_180613	244	23.8	4	4	5	1.20778	0.000127295	30	3	3	1	2	3	4	4	3	3	4	-1.35294	-0.436099	0.0394157	Orange
HYPMC8B_1411|ID:64155005|tolQ|	membrane spanning protein in TolA-TolQ-TolR complex [Hyphomicrobium MC8b]	9.09173	25938	F213547.dat	Q07521_C6_180613	189	21	3	3	4	1.1566	0.000121902	30	3	2	3	2	2	4	3	3	4	4	-1.35294	-0.436099	0.00851626	Orange
HYPMC8B_0682|ID:64154276|	Lytic murein transglycosylase [Hyphomicrobium MC8b]	8.85976	45486	F213548.dat	Q07522_C7_180613	1096	53.2	21	21	23	4.74871	0.000500497	216	18	17	16	21	19	21	29	26	26	23	-1.35417	-0.437405	0.00452181	Orange
HYPMC8B_1272|ID:64154866|	Cl-channel voltage-gated family protein [Hyphomicrobium MC8b]	10.2813	47210	F213548.dat	Q07522_C7_180613	326	17.3	6	6	7	1.33446	0.000140648	63	5	6	4	6	5	8	8	8	5	8	-1.35484	-0.438121	0.0180265	Orange
HYPMC8B_3952|ID:64157546|ileS|	isoleucyl-tRNA synthetase [Hyphomicrobium MC8b]	5.98111	117282	F213548.dat	Q07522_C7_180613	2578	47.7	55	55	72	6.18168	0.000651527	725	57	56	60	66	68	75	89	92	77	85	-1.35577	-0.439112	0.000851947	Orange
HYPMC8B_2391|ID:64155985|	conserved exported protein of unknown function [Hyphomicrobium MC8b]	5.29073	18178	F213549.dat	Q07523_C8_180613	124	13.8	2	2	3	0.880185	9.27683e-05	16	1	1	2	1	1	2	2	2	2	2	-1.36364	-0.447459	0.0161301	Orange
HYPMC8B_4015|ID:64157609|polA|	DNA polymerase I [Hyphomicrobium MC8b]	5.85219	108618	F213541.dat	Q07525_C10_180613	2217	52.3	41	41	59	4.8979	0.000516221	532	45	41	43	46	49	57	60	72	56	63	-1.36681	-0.450815	0.00217484	Orange
HYPMC8B_0335|ID:64153929|ahpC|	alkyl hydroperoxide reductase, C22 subunit, thioredoxin-like, detoxification of hydroperoxides [Hyphomicrobium MC8b]	5.9552	20485	F213550.dat	Q07524_C9_180613	643	65.2	12	12	14	7.37125	0.000776902	151	11	14	10	14	14	18	17	18	20	15	-1.36765	-0.451696	0.00304665	Orange
HYPMC8B_1825|ID:64155419|gyrA|	DNA gyrase subunit A [Hyphomicrobium MC8b]	5.18619	101534	F213549.dat	Q07523_C8_180613	2630	56.9	48	46	56	6.4018	0.000674726	650	49	51	51	61	61	71	72	89	72	73	-1.3741	-0.458488	0.00157153	Orange
HYPMC8B_2246|ID:64155840|xanB|	Mannose-6-phosphate isomerase / Mannose-1-phosphate guanylyl transferase [Hyphomicrobium MC8b]	5.57422	53388	F213548.dat	Q07522_C7_180613	1723	72.6	29	3	36	9.19682	0.000969311	491	47	35	35	44	45	56	65	49	61	54	-1.37441	-0.45881	0.00314954	Orange
HYPMC8B_1116|ID:64154710|	putative Signal transduction histidine kinase [Hyphomicrobium MC8b]	6.62493	53847	F213548.dat	Q07522_C7_180613	158	7.9	4	4	6	0.519992	5.48052e-05	28	2	2	3	2	2	3	4	4	3	3	-1.375	-0.459432	0.00567308	Orange
HYPMC8B_1344|ID:64154938|	Glycosyl transferase, group 1 (fragment) [Hyphomicrobium MC8b]	5.14034	29904	F213549.dat	Q07523_C8_180613	206	16	4	4	4	0.93633	9.86857e-05	28	2	2	1	3	3	3	3	4	4	3	-1.375	-0.459432	0.0318305	Orange
HYPMC8B_0155|ID:64153749|leuC|	3-isopropylmalate dehydratase (isomerase), subunit with LeuD [Hyphomicrobium MC8b]	5.94758	50654	F213547.dat	Q07521_C6_180613	1224	55.6	22	22	28	5.2908	0.000557631	268	24	23	20	21	24	36	30	30	31	29	-1.37607	-0.460552	0.000613183	Orange
HYPMC8B_3243|ID:64156837|valS|	Valine--tRNA ligase [Hyphomicrobium MC8b]	5.46703	103842	F213549.dat	Q07523_C8_180613	2083	48.3	38	38	54	5.12317	0.000539963	532	43	43	42	47	48	64	62	65	60	58	-1.37719	-0.461731	1.0344e-05	Orange
HYPMC8B_0012|ID:64153606|leuS|	Leucine--tRNA ligase [Hyphomicrobium MC8b]	5.82342	97996	F213549.dat	Q07523_C8_180613	3097	58.1	54	54	63	8.50035	0.000895905	833	66	71	66	69	77	94	92	103	98	97	-1.38136	-0.466085	1.07529e-05	Orange
HYPMC8B_0556|ID:64154150|meaA|	Protein MeaA [Hyphomicrobium MC8b]	5.84509	72012	F213549.dat	Q07523_C8_180613	2018	61.7	37	37	45	6.27673	0.000661545	452	40	39	33	37	40	46	53	68	47	49	-1.38144	-0.466176	0.018414	Orange
HYPMC8B_2383|ID:64155977|	conserved protein of unknown function [Hyphomicrobium MC8b]	5.00524	19984	F213550.dat	Q07524_C9_180613	685	73.1	10	10	12	6.45516	0.000680351	129	9	10	9	14	11	14	12	18	16	16	-1.39655	-0.481869	0.0104063	Orange
HYPMC8B_2068|ID:64155662|	putative molybdopterin oxidoreductase [Hyphomicrobium MC8b]	5.80266	78558	F213549.dat	Q07523_C8_180613	2138	65.5	41	41	44	6.70842	0.000707043	527	43	40	43	47	46	61	54	77	60	56	-1.39732	-0.482664	0.00956393	Orange
HYPMC8B_1297|ID:64154891|nemA|	N-ethylmaleimide reductase [Hyphomicrobium MC8b]	5.94436	38535	F213548.dat	Q07522_C7_180613	1060	64.1	20	20	22	7.39587	0.000779498	285	27	22	19	21	29	37	39	29	33	29	-1.39837	-0.48375	0.00784013	Orange
HYPMC8B_3923|ID:64157517|glcD|	glycolate oxidase subunit, FAD-linked [Hyphomicrobium MC8b]	5.14008	52349	F213550.dat	Q07524_C9_180613	348	17.1	9	9	12	1.18436	0.000124827	62	4	5	4	6	6	8	9	6	9	5	-1.4	-0.485427	0.0400006	Orange
HYPMC8B_4192|ID:64157786|ppk|	Polyphosphate kinase [Hyphomicrobium MC8b]	7.32743	83029	F213549.dat	Q07523_C8_180613	2332	62.3	39	39	47	6.1063	0.000643582	507	41	38	43	44	44	58	57	72	56	54	-1.40465	-0.490212	0.00380927	Orange
HYPMC8B_3722|ID:64157316|	conserved protein of unknown function [Hyphomicrobium MC8b]	9.18241	43725	F213547.dat	Q07521_C6_180613	300	18.3	5	5	5	0.708977	7.47235e-05	31	3	2	2	3	2	5	4	3	3	4	-1.41176	-0.4975	0.0169209	Orange
HYPMC8B_4261|ID:64157855|	conserved protein of unknown function [Hyphomicrobium MC8b]	8.18885	17761	F213550.dat	Q07524_C9_180613	121	12.5	2	2	2	1.7454	0.000183958	31	2	2	3	3	2	4	4	3	4	4	-1.41176	-0.4975	0.00242701	Orange
HYPMC8B_0805|ID:64154399|hfaC|	Holdfast attachment protein C [Hyphomicrobium MC8b]	5.67574	66511	F213547.dat	Q07521_C6_180613	569	20.5	10	10	18	1.33812	0.000141033	89	7	5	7	8	9	12	11	9	12	9	-1.41463	-0.500429	0.00715328	Orange
HYPMC8B_3492|ID:64157086|	putative enzyme [Hyphomicrobium MC8b]	8.48344	43765	F213547.dat	Q07521_C6_180613	507	29.3	11	11	13	2.03359	0.000214333	89	9	4	8	8	7	13	11	9	13	7	-1.41463	-0.500429	0.0496431	Orange
HYPMC8B_1155|ID:64154749|gltB|	glutamate synthase, large subunit [Hyphomicrobium MC8b]	6.30023	172010	F213549.dat	Q07523_C8_180613	4586	62.7	81	81	99	6.17406	0.000650723	1062	87	81	88	91	91	127	130	148	118	101	-1.41986	-0.505753	0.00711693	Orange
HYPMC8B_0024|ID:64153618|	conserved protein of unknown function [Hyphomicrobium MC8b]	5.0631	73938	F213547.dat	Q07521_C6_180613	486	21.8	10	10	16	1.10904	0.000116888	82	7	6	7	4	9	12	11	9	9	8	-1.42105	-0.50696	0.0194643	Orange
HYPMC8B_1765|ID:64155359|	TPR repeat-containing protein [Hyphomicrobium MC8b]	5.60162	60241	F213548.dat	Q07522_C7_180613	864	35.7	13	13	20	2.407	0.000253689	145	12	12	9	15	11	19	17	14	18	18	-1.42188	-0.507795	0.00323694	Orange
HYPMC8B_1815|ID:64155409|	conserved protein of unknown function [Hyphomicrobium MC8b]	8.77808	22100	F213548.dat	Q07522_C7_180613	334	27.5	6	6	8	3.16742	0.000333835	70	7	3	6	4	8	9	8	7	9	9	-1.42424	-0.510195	0.0358552	Orange
HYPMC8B_1241|ID:64154835|	Two component sensor kinase [Hyphomicrobium MC8b]	5.64205	54635	F213547.dat	Q07521_C6_180613	854	30.7	13	13	18	2.61737	0.000275861	143	13	10	14	12	9	20	19	15	17	14	-1.42857	-0.514573	0.00673053	Orange
HYPMC8B_4332|ID:64157926|atoB|	acetyl-CoA acetyltransferase [Hyphomicrobium MC8b]	6.52351	41071	F213547.dat	Q07521_C6_180613	382	24.5	6	6	8	1.82611	0.000192465	75	7	6	5	6	6	11	11	6	8	9	-1.42857	-0.514573	0.0310484	Orange
HYPMC8B_4205|ID:64157799|	Cytochrome P450 [Hyphomicrobium MC8b]	5.87806	51538	F213549.dat	Q07523_C8_180613	960	48.1	19	19	21	3.86123	0.000406959	199	17	18	15	20	11	24	24	26	24	20	-1.43023	-0.51625	0.00501256	Orange
HYPMC8B_1529|ID:64155123|RNR|	Ribonuclease R [Hyphomicrobium MC8b]	9.17331	83948	F213549.dat	Q07523_C8_180613	1443	39.7	30	30	41	3.03759	0.000320151	255	19	23	20	21	21	27	30	37	28	29	-1.43119	-0.517218	0.00399614	Orange
HYPMC8B_4144|ID:64157738|	Phospholipid/glycerol acyltransferase [Hyphomicrobium MC8b]	9.79398	29531	F213549.dat	Q07523_C8_180613	193	13.9	4	4	5	0.982019	0.000103501	29	2	2	3	2	2	4	3	4	4	3	-1.4375	-0.523562	0.00242701	Orange
HYPMC8B_3736|ID:64157330|rne|	Ribonuclease E [Hyphomicrobium MC8b]	4.89876	113691	F213549.dat	Q07523_C8_180613	2610	45.2	43	43	55	6.71117	0.000707333	763	56	67	60	69	60	83	88	99	87	94	-1.43849	-0.524551	7.91013e-05	Orange
HYPMC8B_3420|ID:64157014|	putative Lipoprotein releasing system, transmembrane protein, LolC/E family [Hyphomicrobium MC8b]	6.67824	47311	F213550.dat	Q07524_C9_180613	724	40.4	10	10	14	2.36731	0.000249506	112	11	9	9	8	8	12	16	13	13	13	-1.44	-0.526069	0.00113214	Orange
HYPMC8B_4249|ID:64157843|ispH|	1-hydroxy-2-methyl-2-(E)-butenyl 4-diphosphate reductase, 4Fe-4S protein [Hyphomicrobium MC8b]	5.76683	35881	F213550.dat	Q07524_C9_180613	278	16.8	6	6	8	1.42137	0.000149807	51	4	4	3	5	4	6	6	6	8	5	-1.44	-0.526069	0.00725915	Orange
HYPMC8B_1107|ID:64154701|cobB|	Hydrogenobyrinate a,c-diamide synthase [Hyphomicrobium MC8b]	5.7607	46747	F213548.dat	Q07522_C7_180613	422	22.2	8	8	10	1.66856	0.00017586	78	7	6	7	5	6	9	11	6	11	10	-1.44444	-0.530515	0.0222932	Orange
HYPMC8B_2282|ID:64155876|	dTDP-4-dehydrorhamnose reductase [Hyphomicrobium MC8b]	6.45619	34194	F213548.dat	Q07522_C7_180613	692	58.4	13	13	15	4.00655	0.000422276	137	11	12	13	10	9	16	19	13	20	14	-1.45	-0.536053	0.0125739	Orange
HYPMC8B_0111|ID:64153705|	Phasin [Hyphomicrobium MC8b]	6.61051	17203	F213541.dat	Q07525_C10_180613	1509	89.9	22	22	23	37.3191	0.00393329	642	61	54	60	53	33	62	57	92	76	94	-1.45113	-0.537175	0.033258	Orange
HYPMC8B_0883|ID:64154477|	conserved membrane protein of unknown function [Hyphomicrobium MC8b]	5.3214	32492	F213541.dat	Q07525_C10_180613	220	15.1	3	3	4	1.50806	0.000158944	49	4	3	4	4	4	5	6	7	6	6	-1.45833	-0.544321	0.000696563	Orange
HYPMC8B_0836|ID:64154430|	putative histidine kinase, HK, ATPase and Sensor Domain [Hyphomicrobium MC8b]	6.13303	92407	F213541.dat	Q07525_C10_180613	742	21.6	15	15	24	1.51504	0.000159679	140	9	15	9	8	15	15	19	19	13	18	-1.45902	-0.544996	0.0231943	Orange
HYPMC8B_3932|ID:64157526|	Three-deoxy-D-manno-octulosonic-acid transferase domain protein [Hyphomicrobium MC8b]	9.74955	71243	F213549.dat	Q07523_C8_180613	1094	43.2	21	21	25	2.48445	0.000261852	177	14	15	13	15	14	21	21	26	20	18	-1.46053	-0.546488	0.00463518	Orange
HYPMC8B_2764|ID:64156358|	putative membrane-associated protein [Hyphomicrobium MC8b]	9.69026	19398	F213547.dat	Q07521_C6_180613	222	20.5	3	3	5	1.13414	0.000119534	22	2	1	1	2	2	3	3	2	3	3	-1.46154	-0.547488	0.00567308	Orange
HYPMC8B_4482|ID:64158076|tpm|	Thiopurine S-methyltransferase [Hyphomicrobium MC8b]	5.55168	24476	F213550.dat	Q07524_C9_180613	307	41.6	8	8	11	2.41052	0.00025406	59	4	2	4	6	7	8	7	5	8	8	-1.46429	-0.550197	0.0423568	Orange
HYPMC8B_3238|ID:64156832|ilvD|	Dihydroxy-acid dehydratase [Hyphomicrobium MC8b]	6.21763	60399	F213548.dat	Q07522_C7_180613	708	34.5	14	14	20	2.53315	0.000266985	153	10	13	11	12	15	18	15	21	17	21	-1.4697	-0.555519	0.00326479	Orange
HYPMC8B_2721|ID:64156315|	putative Phosphomannomutase/phosphoglucomutase (AlgC) [Hyphomicrobium MC8b]	6.21129	54738	F213547.dat	Q07521_C6_180613	1853	57.3	39	39	46	10.3767	0.00109367	568	50	37	42	54	46	74	75	62	64	64	-1.47009	-0.5559	0.000642728	Orange
HYPMC8B_2662|ID:64156256|gph|	Phosphoglycolate phosphatase [Hyphomicrobium MC8b]	5.29369	24239	F213541.dat	Q07525_C10_180613	191	33.5	5	5	5	1.32019	0.000139143	32	3	2	2	2	3	3	4	3	4	6	-1.47059	-0.556393	0.0402112	Orange
HYPMC8B_0664|ID:64154258|murB|	UDP-N-acetylenolpyruvoylglucosamine reductase [Hyphomicrobium MC8b]	5.85961	34345	F213547.dat	Q07521_C6_180613	434	40.1	9	9	11	2.30019	0.000242432	79	5	6	6	8	6	11	9	9	11	8	-1.47222	-0.557995	0.00254913	Orange
HYPMC8B_2504|ID:64156098|radA|	DNA repair protein RadA [Hyphomicrobium MC8b]	6.27544	47485	F213547.dat	Q07521_C6_180613	350	17.5	6	6	6	0.88449	9.3222e-05	42	4	2	3	5	2	6	5	5	6	4	-1.47619	-0.561879	0.0241166	Orange
HYPMC8B_3184|ID:64156778|	TonB-dependent siderophore receptor [Hyphomicrobium MC8b]	4.99266	86358	F213546.dat	Q07520_C5_180613	1479	41.9	25	25	29	2.95282	0.000311217	255	16	19	14	20	33	29	29	34	26	35	-1.47664	-0.562314	0.0343652	Orange
HYPMC8B_1073|ID:64154667|	Maf-like protein HYPMC_0665 [Hyphomicrobium MC8b]	9.61517	31572	F213541.dat	Q07525_C10_180613	385	31.9	6	6	7	1.48866	0.000156899	47	4	3	3	4	4	6	4	5	7	7	-1.47826	-0.563901	0.0157572	Orange
HYPMC8B_4510|ID:64158104|	conserved protein of unknown function [Hyphomicrobium MC8b]	5.9575	13141	F213545.dat	Q07519_C4_180613	308	64.3	6	6	7	3.57659	0.00037696	47	3	3	2	6	4	6	6	6	5	6	-1.47826	-0.563901	0.0288901	Orange
HYPMC8B_1506|ID:64155100|rhlE|	ATP-dependent RNA helicase RhlE [Hyphomicrobium MC8b]	9.96501	59397	F213547.dat	Q07521_C6_180613	1167	54.3	23	23	29	3.88909	0.000409895	231	23	17	14	18	20	31	30	29	27	22	-1.48454	-0.570012	0.0026705	Orange
HYPMC8B_0126|ID:64153720|	conserved protein of unknown function [Hyphomicrobium MC8b]	8.71786	28254	F213547.dat	Q07521_C6_180613	353	32.3	7	7	7	2.72528	0.000287234	77	3	7	5	9	6	8	9	11	9	10	-1.48571	-0.571157	0.0233796	Orange
HYPMC8B_4465|ID:64158059|	conserved membrane protein of unknown function [Hyphomicrobium MC8b]	5.14402	47643	F213548.dat	Q07522_C7_180613	431	33.8	10	10	12	2.45576	0.000258829	117	11	8	12	8	7	14	19	10	16	12	-1.4902	-0.575502	0.0311457	Orange
HYPMC8B_2817|ID:64156411|dapb|	Dipeptidyl aminopeptidase BI [Hyphomicrobium MC8b]	5.42516	79761	F213549.dat	Q07523_C8_180613	2258	69	40	40	47	5.692	0.000599916	454	32	37	36	36	40	55	54	62	51	51	-1.49462	-0.579782	0.000136332	Orange
HYPMC8B_4447|ID:64158041|sgaR|	putative transcriptional regulatory protein SgaR [Hyphomicrobium MC8b]	9.0652	22713	F213546.dat	Q07520_C5_180613	473	59.4	8	8	9	2.72971	0.000287702	62	7	6	7	6	12	3	6	3	6	6	1.48276	0.568284	0.0758994	Red
HYPMC8B_4268|ID:64157862|	Invasion associated locus B family protein [Hyphomicrobium MC8b]	8.25796	19574	F213546.dat	Q07520_C5_180613	167	31.1	5	5	6	2.40114	0.000253072	47	6	5	4	6	8	6	5	3	2	2	1.47826	0.563901	0.0705738	Red
HYPMC8B_3654|ID:64157248|	Polysaccharide deacetylase [Hyphomicrobium MC8b]	9.75237	33075	F213545.dat	Q07519_C4_180613	235	22	5	5	9	1.11867	0.000117904	37	5	4	3	6	5	3	2	1	5	3	1.47368	0.559427	0.0658694	Red
HYPMC8B_0916|ID:64154510|recR|	Recombination protein RecR [Hyphomicrobium MC8b]	6.82858	21493	F213545.dat	Q07519_C4_180613	255	24.9	5	5	6	1.48886	0.00015692	32	4	3	3	5	5	3	1	1	3	4	1.47059	0.556393	0.0677439	Red
HYPMC8B_2611|ID:64156205|	conserved protein of unknown function [Hyphomicrobium MC8b]	5.8684	15631	F213546.dat	Q07520_C5_180613	228	36	5	5	5	1.40746	0.000148341	22	2	1	1	5	5	2	2	0	2	2	1.46154	0.547488	0.279514	Red
HYPMC8B_0118|ID:64153712|	conserved exported protein of unknown function [Hyphomicrobium MC8b]	8.51784	18392	F213542.dat	Q07516_C1_180613	248	40.8	5	5	5	3.31666	0.000349564	61	8	7	4	10	8	6	4	3	5	6	1.44828	0.534336	0.0593343	Red
HYPMC8B_0853|ID:64154447|	conserved protein of unknown function [Hyphomicrobium MC8b]	8.17495	36390	F213545.dat	Q07519_C4_180613	127	12.8	3	3	5	0.329761	3.47556e-05	12	1	0	1	3	3	0	2	0	2	0	1.44444	0.530515	0.333074	Red
HYPMC8B_3199|ID:64156793|	conserved protein of unknown function [Hyphomicrobium MC8b]	4.52254	18603	F213545.dat	Q07519_C4_180613	92	23.3	3	3	5	0.645057	6.79867e-05	12	1	1	1	3	2	0	1	0	2	1	1.44444	0.530515	0.182421	Red
HYPMC8B_4105|ID:64157699|	8-oxo-dGTP diphosphatase [Hyphomicrobium MC8b]	5.42721	14854	F213546.dat	Q07520_C5_180613	100	29.6	3	3	3	0.807863	8.51458e-05	12	1	2	1	1	3	0	1	1	1	1	1.44444	0.530515	0.124836	Red
HYPMC8B_3213|ID:64156807|	Squalene/phytoene synthase [Hyphomicrobium MC8b]	8.27815	30581	F213546.dat	Q07520_C5_180613	106	9.7	2	2	3	0.392401	4.13576e-05	12	1	1	2	2	2	1	2	0	1	0	1.44444	0.530515	0.117412	Red
HYPMC8B_0842|ID:64154436|	HPr kinase [Hyphomicrobium MC8b]	5.68279	16339	F213546.dat	Q07520_C5_180613	92	16.7	2	2	2	0.734439	7.74072e-05	12	1	2	2	1	2	0	1	0	2	1	1.44444	0.530515	0.117412	Red
HYPMC8B_0099|ID:64153693|	Transcriptional regulator, MarR family [Hyphomicrobium MC8b]	9.82546	18050	F213545.dat	Q07519_C4_180613	374	44.4	7	7	9	2.82548	0.000297796	51	5	6	4	9	7	6	4	2	5	3	1.44	0.526069	0.0849561	Red
HYPMC8B_0014|ID:64153608|	DNA polymerase III, delta subunit [Hyphomicrobium MC8b]	6.26159	37860	F213543.dat	Q07517_C2_180613	132	12.6	3	3	5	0.76598	8.07315e-05	29	3	3	4	5	3	3	3	1	4	0	1.4375	0.523562	0.143854	Red
HYPMC8B_1779|ID:64155373|msrB|	Peptide methionine sulfoxide reductase MsrB [Hyphomicrobium MC8b]	4.84018	15199	F213545.dat	Q07519_C4_180613	182	28.3	4	4	5	2.69755	0.000284311	41	6	4	2	7	6	5	1	2	4	4	1.42857	0.514573	0.159976	Red
HYPMC8B_0550|ID:64154144|	conserved protein of unknown function [Hyphomicrobium MC8b]	5.48548	12844	F213547.dat	Q07521_C6_180613	82	17.5	2	2	3	0.545002	5.74412e-05	7	2	0	0	1	2	2	0	0	0	0	1.42857	0.514573	0.346943	Red
HYPMC8B_4269|ID:64157863|	conserved protein of unknown function [Hyphomicrobium MC8b]	6.50266	15604	F213542.dat	Q07516_C1_180613	68	18	2	2	2	0.448603	4.72811e-05	7	2	0	1	1	1	0	1	0	0	1	1.42857	0.514573	0.174326	Red
HYPMC8B_1139|ID:64154733|	Gamma-glutamyltransferase [Hyphomicrobium MC8b]	5.35355	60997	F213545.dat	Q07519_C4_180613	216	13.1	6	6	9	0.590193	6.22042e-05	36	5	5	4	6	2	3	2	1	4	4	1.42105	0.50696	0.112277	Red
HYPMC8B_3904|ID:64157498|ydcT|	putative spermidine/putrescine transporter subunit ; ATP-binding component of ABC superfamily tranporter [Hyphomicrobium MC8b]	6.55311	36746	F213545.dat	Q07519_C4_180613	635	46.2	11	11	13	2.88467	0.000304033	106	11	15	10	18	9	7	9	7	12	8	1.41667	0.5025	0.0818852	Red
HYPMC8B_2106|ID:64155700|	putative dihydroneopterin aldolase [Hyphomicrobium MC8b]	9.06479	16953	F213545.dat	Q07519_C4_180613	184	27.7	4	4	4	1.12075	0.000118122	19	1	3	2	4	2	1	1	0	2	3	1.41667	0.5025	0.202934	Red
HYPMC8B_0803|ID:64154397|ibpA|	heat shock chaperone [Hyphomicrobium MC8b]	6.38039	16394	F213546.dat	Q07520_C5_180613	171	34	4	4	4	1.15896	0.00012215	19	2	2	3	1	4	3	0	1	1	2	1.41667	0.5025	0.202934	Red
HYPMC8B_0044|ID:64153638|	RNA 2',3'-cyclic phosphodiesterase [Hyphomicrobium MC8b]	5.88062	21361	F213545.dat	Q07519_C4_180613	110	20.3	3	3	4	0.889471	9.3747e-05	19	3	1	3	3	2	1	2	0	2	2	1.41667	0.5025	0.115077	Red
HYPMC8B_3208|ID:64156802|	conserved protein of unknown function [Hyphomicrobium MC8b]	5.56548	21066	F213545.dat	Q07519_C4_180613	146	19	3	3	3	1.47157	0.000155098	31	3	4	4	5	3	3	1	1	3	4	1.41176	0.4975	0.0900184	Red
HYPMC8B_3095|ID:64156689|	conserved protein of unknown function [Hyphomicrobium MC8b]	7.91456	24365	F213545.dat	Q07519_C4_180613	360	46	8	8	12	2.74985	0.000289824	67	10	5	6	11	8	6	5	2	7	7	1.40625	0.491853	0.116405	Red
HYPMC8B_1836|ID:64155430|	Alpha/beta hydrolase fold protein [Hyphomicrobium MC8b]	5.71311	41666	F213545.dat	Q07519_C4_180613	377	28.6	9	9	13	1.89603	0.000199835	79	10	8	11	11	7	7	7	2	12	4	1.40541	0.490986	0.16305	Red
HYPMC8B_2004|ID:64155598|fcl|	bifunctional GDP-fucose synthetase: GDP-4-dehydro-6-deoxy-D-mannose epimerase and GDP-4-dehydro-6-L-deoxygalactose reductase [Hyphomicrobium MC8b]	6.60985	35025	F213543.dat	Q07517_C2_180613	259	18.9	6	6	8	1.42755	0.000150459	50	5	7	7	6	5	5	6	1	6	2	1.4	0.485427	0.135345	Red
HYPMC8B_1539|ID:64155133|gatC|	Glutamyl-tRNA(Gln) amidotransferase subunit C [Hyphomicrobium MC8b]	4.5207	10650	F213545.dat	Q07519_C4_180613	169	40	3	3	5	2.44131	0.000257306	26	2	3	3	4	4	4	1	1	1	3	1.4	0.485427	0.149815	Red
HYPMC8B_4134|ID:64157728|mobA|	Molybdenum cofactor guanylyltransferase [Hyphomicrobium MC8b]	5.80987	22614	F213546.dat	Q07520_C5_180613	134	17.1	3	3	3	0.619086	6.52493e-05	14	2	1	1	2	3	1	1	0	2	1	1.4	0.485427	0.142162	Red
HYPMC8B_3774|ID:64157368|	Anti-ECFsigma factor, ChrR [Hyphomicrobium MC8b]	7.03637	22931	F213545.dat	Q07519_C4_180613	51	16	2	2	2	0.0872182	9.19248e-06	2	0	0	0	2	0	0	0	0	0	0	1.4	0.485427	0.373901	Red
HYPMC8B_0562|ID:64154156|	conserved exported protein of unknown function [Hyphomicrobium MC8b]	4.66531	13905	F213543.dat	Q07517_C2_180613	102	32.3	2	2	2	1.00683	0.000106116	14	2	2	2	1	2	2	1	0	1	1	1.4	0.485427	0.0712251	Red
HYPMC8B_4086|ID:64157680|	FAD-dependent pyridine nucleotide-disulphide oxidoreductase [Hyphomicrobium MC8b]	9.33101	45148	F213544.dat	Q07518_C3_180613	33	3.3	1	1	2	0.0442988	4.66893e-06	2	0	0	1	0	1	0	0	0	0	0	1.4	0.485427	0.177808	Red
HYPMC8B_3464|ID:64157058|fdoH|	formate dehydrogenase-O, Fe-S subunit [Hyphomicrobium MC8b]	5.14985	34654	F213544.dat	Q07518_C3_180613	22	9.8	1	1	2	0.0577134	6.08278e-06	2	0	0	1	1	0	0	0	0	0	0	1.4	0.485427	0.177808	Red
HYPMC8B_0751|ID:64154345|	putative oxidoreductase [Hyphomicrobium MC8b]	5.81744	34296	F213545.dat	Q07519_C4_180613	90	4.3	1	1	2	0.0583158	6.14628e-06	2	0	1	0	1	0	0	0	0	0	0	1.4	0.485427	0.177808	Red
HYPMC8B_2162|ID:64155756|	putative transcriptional regulator protein, LysR family [Hyphomicrobium MC8b]	9.3969	32715	F213545.dat	Q07519_C4_180613	66	6.3	1	1	2	0.061134	6.4433e-06	2	0	0	0	1	1	0	0	0	0	0	1.4	0.485427	0.177808	Red
HYPMC8B_2689|ID:64156283|	conserved protein of unknown function [Hyphomicrobium MC8b]	6.23138	24290	F213545.dat	Q07519_C4_180613	99	7.8	1	1	2	0.0823384	8.67817e-06	2	0	0	0	1	1	0	0	0	0	0	1.4	0.485427	0.177808	Red
HYPMC8B_3337|ID:64156931|msrB|	Methionine sulfoxide reductase [Hyphomicrobium MC8b]	7.66209	17827	F213546.dat	Q07520_C5_180613	36	10.9	1	1	2	0.112189	1.18243e-05	2	0	0	1	0	1	0	0	0	0	0	1.4	0.485427	0.177808	Red
HYPMC8B_1253|ID:64154847|	conserved exported protein of unknown function [Hyphomicrobium MC8b]	6.20245	15935	F213545.dat	Q07519_C4_180613	31	7.7	1	1	2	0.12551	1.32283e-05	2	1	0	0	1	0	0	0	0	0	0	1.4	0.485427	0.177808	Red
HYPMC8B_0294|ID:64153888|hemC|	hydroxymethylbilane synthase [Hyphomicrobium MC8b]	5.68187	33374	F213545.dat	Q07519_C4_180613	754	58.4	13	13	18	3.71547	0.000391597	124	16	14	14	17	12	11	13	6	14	7	1.39286	0.478047	0.0504206	Red
HYPMC8B_2602|ID:64156196|	conserved exported protein of unknown function [Hyphomicrobium MC8b]	5.76908	25554	F213545.dat	Q07519_C4_180613	266	43.8	6	6	6	1.29138	0.000136107	33	4	5	1	7	3	3	2	1	6	1	1.38889	0.473931	0.334841	Red
HYPMC8B_3725|ID:64157319|	Ribosomal L11 methyltransferase [Hyphomicrobium MC8b]	6.15358	34116	F213545.dat	Q07519_C4_180613	172	21.2	4	4	6	0.615547	6.48764e-05	21	2	3	2	4	2	1	2	1	3	1	1.38462	0.469485	0.115077	Red
HYPMC8B_0021|ID:64153615|rsmG|	Ribosomal RNA small subunit methyltransferase G [Hyphomicrobium MC8b]	6.9212	24926	F213545.dat	Q07519_C4_180613	183	20.3	4	4	4	0.842494	8.87958e-05	21	3	0	2	4	4	2	1	0	2	3	1.38462	0.469485	0.305688	Red
HYPMC8B_1396|ID:64154990|	conserved protein of unknown function [Hyphomicrobium MC8b]	8.21078	8555	F213545.dat	Q07519_C4_180613	91	21.3	2	2	3	2.4547	0.000258717	21	2	4	3	2	2	1	2	2	2	1	1.38462	0.469485	0.0726443	Red
HYPMC8B_1108|ID:64154702|	conserved protein of unknown function [Hyphomicrobium MC8b]	5.21216	7272	F213543.dat	Q07517_C2_180613	102	65.2	2	2	2	2.88779	0.000304362	21	3	2	2	3	3	2	2	0	2	2	1.38462	0.469485	0.0726443	Red
HYPMC8B_2631|ID:64156225|	Phosphopantetheine-binding protein [Hyphomicrobium MC8b]	4.51354	9873	F213545.dat	Q07519_C4_180613	151	27	4	4	5	2.83602	0.000298906	28	2	2	4	6	3	2	2	2	3	2	1.375	0.459432	0.187447	Red
HYPMC8B_1602|ID:64155196|	conserved protein of unknown function [Hyphomicrobium MC8b]	5.44822	11918	F213542.dat	Q07516_C1_180613	103	22.3	2	2	4	0.75516	7.95911e-05	9	2	1	0	3	0	1	1	0	0	1	1.375	0.459432	0.383501	Red
HYPMC8B_3437|ID:64157031|	conserved protein of unknown function [Hyphomicrobium MC8b]	9.84034	15666	F213545.dat	Q07519_C4_180613	87	11.9	2	2	2	0.574493	6.05494e-05	9	1	1	1	2	1	1	1	0	1	0	1.375	0.459432	0.0958183	Red
HYPMC8B_2806|ID:64156400|	conserved protein of unknown function [Hyphomicrobium MC8b]	4.78682	12845	F213545.dat	Q07519_C4_180613	59	28.1	2	2	2	0.700662	7.38472e-05	9	1	1	1	2	1	0	1	0	1	1	1.375	0.459432	0.0958183	Red
HYPMC8B_4206|ID:64157800|	conserved protein of unknown function [Hyphomicrobium MC8b]	9.81279	6932	F213543.dat	Q07517_C2_180613	102	55.4	2	2	2	1.29833	0.000136839	9	1	2	1	1	1	1	0	0	1	1	1.375	0.459432	0.0958183	Red
HYPMC8B_2848|ID:64156442|	conserved protein of unknown function [Hyphomicrobium MC8b]	10.2639	60040	F213548.dat	Q07522_C7_180613	101	6.8	3	3	5	0.266489	2.8087e-05	16	1	2	2	3	2	1	3	0	1	1	1.36364	0.447459	0.213367	Red
HYPMC8B_0850|ID:64154444|	conserved protein of unknown function [Hyphomicrobium MC8b]	5.90531	26268	F213545.dat	Q07519_C4_180613	378	42.7	8	8	8	2.13187	0.000224691	56	6	8	4	9	6	3	5	4	5	6	1.35714	0.440573	0.0916441	Red
HYPMC8B_1976|ID:64155570|	Succinylglutamate desuccinylase/aspartoacylase [Hyphomicrobium MC8b]	5.37267	42913	F213550.dat	Q07524_C9_180613	188	13	3	3	5	0.535968	5.64891e-05	23	4	2	2	2	4	2	2	1	3	1	1.35714	0.440573	0.146025	Red
HYPMC8B_3757|ID:64157351|rlmE|	Ribosomal RNA large subunit methyltransferase E [Hyphomicrobium MC8b]	9.42788	26854	F213543.dat	Q07517_C2_180613	164	17.9	3	3	8	1.11715	0.000117744	30	4	3	3	4	4	3	2	1	4	2	1.35294	0.436099	0.0801188	Red
HYPMC8B_3163|ID:64156757|	conserved protein of unknown function [Hyphomicrobium MC8b]	5.29747	56802	F213545.dat	Q07519_C4_180613	328	18.1	7	7	7	0.52815	5.56651e-05	30	3	2	2	7	4	3	2	4	2	1	1.35294	0.436099	0.298668	Red
HYPMC8B_0240|ID:64153834|	conserved protein of unknown function [Hyphomicrobium MC8b]	8.42287	25099	F213546.dat	Q07520_C5_180613	207	23.3	5	5	7	1.19527	0.000125977	30	3	2	2	6	5	2	2	1	4	3	1.35294	0.436099	0.25265	Red
HYPMC8B_1892|ID:64155486|grxC|	putative monothiol glutaredoxin 2 [Hyphomicrobium MC8b]	5.57443	12725	F213545.dat	Q07519_C4_180613	293	45.7	4	4	5	2.90766	0.000306457	37	6	3	2	7	4	3	3	4	3	2	1.35	0.432959	0.213355	Red
HYPMC8B_2851|ID:64156445|	conserved exported protein of unknown function [Hyphomicrobium MC8b]	6.21835	59542	F213545.dat	Q07519_C4_180613	792	45.5	17	17	22	2.70397	0.000284989	161	16	12	20	27	18	18	14	5	14	17	1.34247	0.424885	0.177482	Red
HYPMC8B_1790|ID:64155384|	Beta-lactamase [Hyphomicrobium MC8b]	5.83763	41316	F213545.dat	Q07519_C4_180613	441	29.8	12	12	13	1.9605	0.000206629	81	8	7	10	12	10	6	7	5	10	6	1.33333	0.415037	0.0665312	Red
HYPMC8B_1433|ID:64155027|serC|	Phosphoserine aminotransferase [Hyphomicrobium MC8b]	5.10665	42987	F213543.dat	Q07517_C2_180613	419	30.6	7	7	9	1.39577	0.000147109	60	6	9	8	8	4	7	4	4	4	6	1.33333	0.415037	0.109455	Red
HYPMC8B_3953|ID:64157547|	Riboflavin kinase / FMN adenylyltransferase [Hyphomicrobium MC8b]	6.31342	33638	F213545.dat	Q07519_C4_180613	280	17.9	5	5	9	1.3675	0.00014413	46	5	6	5	6	5	3	3	2	5	6	1.33333	0.415037	0.0951676	Red
HYPMC8B_3211|ID:64156805|trmFO|	Methylenetetrahydrofolate--tRNA-(uracil-5-)-methyltransferase TrmFO [Hyphomicrobium MC8b]	6.10021	51213	F213542.dat	Q07516_C1_180613	246	13.4	4	4	9	0.624841	6.5856e-05	32	5	3	4	5	2	4	5	0	4	0	1.33333	0.415037	0.36409	Red
HYPMC8B_1259|ID:64154853|pip|	putative proline iminopeptidase [Hyphomicrobium MC8b]	6.56804	34793	F213545.dat	Q07519_C4_180613	118	11.7	3	3	6	0.517345	5.45263e-05	18	2	2	2	3	2	3	1	0	3	0	1.33333	0.415037	0.312405	Red
HYPMC8B_0056|ID:64153650|ccmA|	Cytochrome c biogenesis ATP-binding export protein CcmA [Hyphomicrobium MC8b]	6.32017	22330	F213542.dat	Q07516_C1_180613	177	32.4	4	4	5	1.11957	0.000117999	25	4	2	2	3	4	2	2	1	1	4	1.33333	0.415037	0.196472	Red
HYPMC8B_4062|ID:64157656|cynS|	Cyanate hydratase [Hyphomicrobium MC8b]	5.00381	16913	F213546.dat	Q07520_C5_180613	172	22.1	4	4	5	1.89204	0.000199414	32	4	3	3	5	4	3	4	1	3	2	1.33333	0.415037	0.097653	Red
HYPMC8B_0865|ID:64154459|phoB|	Phosphate regulon transcriptional regulatory protein PhoB [Hyphomicrobium MC8b]	5.34343	26303	F213545.dat	Q07519_C4_180613	99	10.3	2	2	5	0.418203	4.40771e-05	11	1	1	0	2	3	1	2	0	1	0	1.33333	0.415037	0.372966	Red
HYPMC8B_2107|ID:64155701|	conserved protein of unknown function [Hyphomicrobium MC8b]	4.45486	20858	F213546.dat	Q07520_C5_180613	122	9.1	2	2	5	0.527376	5.55835e-05	11	1	2	1	1	2	1	0	0	2	1	1.33333	0.415037	0.222204	Red
HYPMC8B_4416|ID:64158010|	conserved protein of unknown function [Hyphomicrobium MC8b]	5.39475	42390	F213548.dat	Q07522_C7_180613	234	13.6	4	4	4	0.589762	6.21587e-05	25	4	4	4	1	2	1	4	0	3	2	1.33333	0.415037	0.323	Red
HYPMC8B_3534|ID:64157128|moaE|	molybdopterin synthase, large subunit [Hyphomicrobium MC8b]	4.96342	16719	F213545.dat	Q07519_C4_180613	156	18.2	2	2	4	0.657934	6.93438e-05	11	1	2	1	2	1	1	1	0	1	1	1.33333	0.415037	0.0958183	Red
HYPMC8B_2665|ID:64156259|	conserved exported protein of unknown function [Hyphomicrobium MC8b]	4.99486	17942	F213543.dat	Q07517_C2_180613	158	20.7	3	3	3	1.39338	0.000146857	25	1	4	4	3	3	2	2	2	1	3	1.33333	0.415037	0.161847	Red
HYPMC8B_3572|ID:64157166|	putative Transcriptional regulator, TetR family [Hyphomicrobium MC8b]	8.54841	21036	F213546.dat	Q07520_C5_180613	111	17.5	2	2	3	0.19015	2.00411e-05	4	1	0	0	0	2	1	0	0	0	0	1.33333	0.415037	0.4062	Red
HYPMC8B_0780|ID:64154374|	conserved protein of unknown function [Hyphomicrobium MC8b]	6.42951	18036	F213542.dat	Q07516_C1_180613	78	13.9	2	2	2	0.221779	2.33747e-05	4	2	0	0	1	0	0	0	1	0	0	1.33333	0.415037	0.4062	Red
HYPMC8B_4118|ID:64157712|adhA|	putative alcohol dehydrogenase AdhA [Hyphomicrobium MC8b]	5.84908	37400	F213547.dat	Q07521_C6_180613	59	9.5	2	2	2	0.294118	3.09989e-05	11	2	1	1	1	2	2	1	0	1	0	1.33333	0.415037	0.222204	Red
HYPMC8B_1520|ID:64155114|	putative glycerophosphoryl diester phosphodiesterase [Hyphomicrobium MC8b]	8.54882	27481	F213546.dat	Q07520_C5_180613	107	8.4	2	2	2	0.400277	4.21877e-05	11	2	1	1	1	2	1	1	0	1	1	1.33333	0.415037	0.0958183	Red
HYPMC8B_3813|ID:64157407|	conserved exported protein of unknown function [Hyphomicrobium MC8b]	6.1177	9683	F213545.dat	Q07519_C4_180613	39	41.4	2	2	2	0.413095	4.35387e-05	4	0	1	0	2	0	0	0	0	0	1	1.33333	0.415037	0.4062	Red
HYPMC8B_0719|ID:64154313|yecD|	putative hydrolase [Hyphomicrobium MC8b]	5.06039	21587	F213545.dat	Q07519_C4_180613	74	10.1	2	2	2	0.509566	5.37064e-05	11	1	2	1	2	1	0	0	1	2	1	1.33333	0.415037	0.222204	Red
HYPMC8B_2622|ID:64156216|	Cytochrome c class I [Hyphomicrobium MC8b]	7.10512	37137	F213542.dat	Q07516_C1_180613	62	4.9	1	1	2	0.107709	1.13522e-05	4	2	0	1	0	0	1	0	0	0	0	1.33333	0.415037	0.4062	Red
HYPMC8B_2774|ID:64156368|ccmE|	periplasmic heme chaperone [Hyphomicrobium MC8b]	9.39588	16698	F213541.dat	Q07525_C10_180613	54	13.5	1	1	2	0.23955	2.52477e-05	4	1	0	1	0	1	0	0	0	0	1	1.33333	0.415037	0.242876	Red
HYPMC8B_3294|ID:64156888|gabD|	succinate-semialdehyde dehydrogenase I, NADP-dependent [Hyphomicrobium MC8b]	5.71996	51194	F213545.dat	Q07519_C4_180613	1529	65.9	28	28	32	6.03586	0.000636158	309	38	32	33	46	28	31	28	14	35	24	1.32847	0.409763	0.0946545	Red
HYPMC8B_1431|ID:64155025|	conserved exported protein of unknown function [Hyphomicrobium MC8b]	4.60085	31029	F213550.dat	Q07524_C9_180613	628	51.6	10	10	11	2.90051	0.000305703	90	11	11	10	12	8	4	13	7	10	4	1.32558	0.406625	0.193858	Red
HYPMC8B_0256|ID:64153850|rutE|	oxidoreductase subunit of the alternative pyrimidine degradation pathway [Hyphomicrobium MC8b]	6.89646	21637	F213543.dat	Q07517_C2_180613	732	80.6	15	15	17	7.16365	0.000755023	155	14	22	20	15	18	13	15	12	8	18	1.32394	0.404842	0.0735634	Red
HYPMC8B_1070|ID:64154664|	conserved protein of unknown function [Hyphomicrobium MC8b]	5.28904	18506	F213545.dat	Q07519_C4_180613	221	27.9	5	5	6	2.2155	0.000233505	41	5	3	4	7	5	4	3	2	4	4	1.31818	0.398549	0.116431	Red
HYPMC8B_3094|ID:64156688|	conserved membrane protein of unknown function [Hyphomicrobium MC8b]	4.94017	23255	F213542.dat	Q07516_C1_180613	276	23.6	5	5	6	1.46205	0.000154095	34	6	2	5	5	2	3	3	1	4	3	1.31579	0.395929	0.258951	Red
HYPMC8B_0077|ID:64153671|	Aminotransferase class I and II [Hyphomicrobium MC8b]	7.5938	44376	F213545.dat	Q07519_C4_180613	679	38	14	14	16	3.10979	0.00032776	138	14	19	16	18	12	15	15	7	14	8	1.3125	0.392317	0.10837	Red
HYPMC8B_1132|ID:64154726|cbl|	transcriptional regulator cysteine biosynthesis (LysR family) [Hyphomicrobium MC8b]	5.87504	34194	F213545.dat	Q07519_C4_180613	235	22.1	5	5	7	0.789612	8.32222e-05	27	3	3	2	5	3	3	3	1	2	2	1.3125	0.392317	0.146025	Red
HYPMC8B_4372|ID:64157966|flgE|	Flagellar hook protein FlgE [Hyphomicrobium MC8b]	4.45701	43182	F213542.dat	Q07516_C1_180613	328	24.8	5	5	6	0.625261	6.59002e-05	27	5	4	6	1	0	3	2	2	1	3	1.3125	0.392317	0.449761	Red
HYPMC8B_1046|ID:64154640|	Restriction endonuclease (modular protein) [Hyphomicrobium MC8b]	5.11867	33655	F213550.dat	Q07524_C9_180613	193	12.4	4	4	5	0.802258	8.45551e-05	27	5	2	2	3	4	2	2	1	4	2	1.3125	0.392317	0.226615	Red
HYPMC8B_3386|ID:64156980|	conserved protein of unknown function [Hyphomicrobium MC8b]	5.68591	32802	F213543.dat	Q07517_C2_180613	138	17.9	4	4	5	0.823121	8.67539e-05	27	3	4	4	3	2	2	3	1	2	3	1.3125	0.392317	0.095452	Red
HYPMC8B_0031|ID:64153625|	putative pyruvate, phosphate dikinase regulatory protein [Hyphomicrobium MC8b]	6.30729	31696	F213545.dat	Q07519_C4_180613	235	21.2	5	5	7	1.79833	0.000189538	57	6	7	8	8	4	5	5	5	5	4	1.31034	0.389947	0.0726506	Red
HYPMC8B_2072|ID:64155666|	putative lysyl-tRNA synthetase (PoxA-like) [Hyphomicrobium MC8b]	5.39219	39229	F213545.dat	Q07519_C4_180613	187	12	4	4	4	0.509827	5.37339e-05	20	3	2	2	4	1	2	2	1	1	2	1.30769	0.387023	0.209068	Red
HYPMC8B_4320|ID:64157914|cobF|	Precorrin-6A synthase [deacetylating] [Hyphomicrobium MC8b]	5.06985	28038	F213547.dat	Q07521_C6_180613	175	14.6	3	3	4	0.713318	7.51811e-05	20	2	1	4	2	3	3	1	1	1	2	1.30769	0.387023	0.253983	Red
HYPMC8B_2098|ID:64155692|	conserved exported protein of unknown function [Hyphomicrobium MC8b]	6.33678	35598	F213542.dat	Q07516_C1_180613	859	54.7	13	13	17	4.38227	0.000461875	156	20	14	20	20	15	13	13	9	19	13	1.30556	0.384664	0.0701173	Red
HYPMC8B_2744|ID:64156338|bepE|	Efflux pump membrane transporter BepE [Hyphomicrobium MC8b]	6.60617	113834	F213545.dat	Q07519_C4_180613	351	7.7	6	6	10	0.377743	3.98127e-05	43	5	6	3	7	4	2	4	7	3	2	1.30435	0.383329	0.266602	Red
HYPMC8B_2099|ID:64155693|	conserved protein of unknown function [Hyphomicrobium MC8b]	7.86855	47734	F213542.dat	Q07516_C1_180613	578	26.9	11	11	16	2.68153	0.000282623	128	17	16	15	13	12	12	14	5	12	12	1.3	0.378512	0.0892733	Red
HYPMC8B_2606|ID:64156200|gatB|	Aspartyl/glutamyl-tRNA(Asn/Gln) amidotransferase subunit B (Asp/Glu-ADT subunit B) [Hyphomicrobium MC8b]	9.04665	15385	F213546.dat	Q07520_C5_180613	408	69.7	7	7	9	3.8349	0.000404185	59	6	6	9	5	8	5	5	5	4	6	1.3	0.378512	0.0700463	Red
HYPMC8B_2016|ID:64155610|	conserved protein of unknown function [Hyphomicrobium MC8b]	8.76458	14956	F213550.dat	Q07524_C9_180613	102	26.1	2	2	5	0.869216	9.16122e-05	13	1	1	2	2	2	1	1	1	2	0	1.3	0.378512	0.174326	Red
HYPMC8B_0630|ID:64154224|	Monooxygenase FAD-binding protein [Hyphomicrobium MC8b]	8.46003	42806	F213542.dat	Q07516_C1_180613	95	5.8	2	2	3	0.303696	3.20084e-05	13	2	2	1	2	1	1	2	1	1	0	1.3	0.378512	0.174326	Red
HYPMC8B_0631|ID:64154225|	conserved protein of unknown function [Hyphomicrobium MC8b]	4.79883	8809	F213546.dat	Q07520_C5_180613	70	38.8	2	2	2	1.47576	0.00015554	13	2	2	1	1	2	1	1	1	1	1	1.3	0.378512	0.070484	Red
HYPMC8B_4490|ID:64158084|bioF|	8-amino-7-oxononanoate synthase [Hyphomicrobium MC8b]	6.07087	40034	F213545.dat	Q07519_C4_180613	249	24.4	6	6	8	1.2989	0.000136899	52	5	6	4	9	6	5	6	3	5	3	1.2963	0.374396	0.162628	Red
HYPMC8B_1483|ID:64155077|	conserved exported protein of unknown function [Hyphomicrobium MC8b]	9.35718	14173	F213543.dat	Q07517_C2_180613	132	20.6	3	3	4	2.04614	0.000215656	29	4	4	3	4	2	2	2	2	2	4	1.29412	0.371969	0.115077	Red
HYPMC8B_1917|ID:64155511|	conserved protein of unknown function [Hyphomicrobium MC8b]	5.11821	11998	F213543.dat	Q07517_C2_180613	612	77.8	11	11	13	9.66828	0.001019	116	15	14	12	15	10	15	9	6	9	11	1.29091	0.368387	0.114578	Red
HYPMC8B_0231|ID:64153825|murI|	Glutamate racemase [Hyphomicrobium MC8b]	6.32012	30810	F213545.dat	Q07519_C4_180613	512	38.4	9	9	11	1.97988	0.000208672	61	9	5	6	9	6	4	6	3	8	5	1.29032	0.367732	0.172032	Red
HYPMC8B_1463|ID:64155057|	protein of unknown function [Hyphomicrobium MC8b]	8.77389	27152	F213545.dat	Q07519_C4_180613	310	38.7	6	6	7	2.24661	0.000236785	61	8	3	7	10	7	6	4	5	6	5	1.29032	0.367732	0.19565	Red
HYPMC8B_4383|ID:64157977|flaC|	Flagellin C [Hyphomicrobium MC8b]	4.46248	32615	F213542.dat	Q07516_C1_180613	1355	50.5	16	16	16	8.18642	0.000862818	267	38	24	34	34	21	27	23	19	23	24	1.28926	0.366539	0.100018	Red
HYPMC8B_2367|ID:64155961|	conserved exported protein of unknown function [Hyphomicrobium MC8b]	8.64461	34020	F213545.dat	Q07519_C4_180613	904	60.9	18	18	23	5.29101	0.000557653	180	20	20	18	26	18	18	17	10	23	10	1.28916	0.366428	0.145591	Red
HYPMC8B_3231|ID:64156825|	putative beta N-acetyl-glucosaminidase (NagZ-like) [Hyphomicrobium MC8b]	4.95918	35928	F213542.dat	Q07516_C1_180613	544	55.9	10	10	14	2.58851	0.00027282	93	12	11	8	12	10	11	6	6	12	5	1.28889	0.366128	0.162078	Red
HYPMC8B_2471|ID:64156065|ydbC|	putative aldo/keto reductase, NAD(P)-binding [Hyphomicrobium MC8b]	5.22816	31915	F213545.dat	Q07519_C4_180613	560	50.3	11	11	12	2.19333	0.000231169	70	8	8	5	13	6	5	5	5	10	5	1.28571	0.36257	0.277117	Red
HYPMC8B_2627|ID:64156221|lldD|	L-lactate dehydrogenase [Hyphomicrobium MC8b]	9.18742	41882	F213545.dat	Q07519_C4_180613	182	14.2	5	5	11	0.907311	9.56273e-05	38	4	3	6	5	4	3	7	1	4	1	1.28571	0.36257	0.367552	Red
HYPMC8B_3726|ID:64157320|	tRNA/rRNA methyltransferase (SpoU) [Hyphomicrobium MC8b]	7.754	28996	F213545.dat	Q07519_C4_180613	392	48.9	9	9	9	2.96593	0.000312598	86	10	10	8	12	9	9	8	3	10	7	1.28571	0.36257	0.130624	Red
HYPMC8B_4411|ID:64158005|glxB|	Glutamine amidotransferase-like protein GlxB [Hyphomicrobium MC8b]	5.358	32371	F213542.dat	Q07516_C1_180613	323	24.2	5	5	8	1.17389	0.000123724	38	5	5	3	5	4	2	6	1	5	2	1.28571	0.36257	0.301385	Red
HYPMC8B_0041|ID:64153635|	conserved exported protein of unknown function [Hyphomicrobium MC8b]	9.63827	18280	F213550.dat	Q07524_C9_180613	220	57	5	5	6	1.2035	0.000126845	22	2	3	1	4	3	1	0	0	5	3	1.28571	0.36257	0.492484	Red
HYPMC8B_3075|ID:64156669|	Cytochrome P450 family protein [Hyphomicrobium MC8b]	9.09372	51619	F213544.dat	Q07518_C3_180613	137	7.6	2	2	4	0.116236	1.22509e-05	6	1	1	2	0	0	0	1	0	1	0	1.28571	0.36257	0.401229	Red
HYPMC8B_1078|ID:64154672|oxdD|	Oxalate decarboxylase OxdD [Hyphomicrobium MC8b]	5.36464	44817	F213545.dat	Q07519_C4_180613	56	11	2	2	3	0.133878	1.41102e-05	6	0	1	1	2	0	1	0	0	1	0	1.28571	0.36257	0.401229	Red
HYPMC8B_4102|ID:64157696|	conserved protein of unknown function [Hyphomicrobium MC8b]	4.99854	12838	F213545.dat	Q07519_C4_180613	108	28.8	2	2	3	0.467363	4.92583e-05	6	0	0	0	2	2	0	0	0	1	1	1.28571	0.36257	0.493255	Red
HYPMC8B_4090|ID:64157684|	putative Integral membrane sensor signal transduction histidine kinase [Hyphomicrobium MC8b]	6.36791	58389	F213544.dat	Q07518_C3_180613	55	3.5	2	2	2	0.102759	1.08304e-05	6	1	0	2	0	1	1	0	1	0	0	1.28571	0.36257	0.401229	Red
HYPMC8B_3836|ID:64157430|	conserved exported protein of unknown function [Hyphomicrobium MC8b]	8.3556	37865	F213545.dat	Q07519_C4_180613	61	7.2	2	2	2	0.158458	1.67009e-05	6	1	1	0	2	0	1	0	0	1	0	1.28571	0.36257	0.401229	Red
HYPMC8B_1504|ID:64155098|	conserved protein of unknown function [Hyphomicrobium MC8b]	5.13911	13507	F213546.dat	Q07520_C5_180613	67	19.7	2	2	2	0.444214	4.68185e-05	6	1	0	0	1	2	1	0	0	0	1	1.28571	0.36257	0.401229	Red
HYPMC8B_1017|ID:64154611|	conserved protein of unknown function [Hyphomicrobium MC8b]	5.84013	30713	F213545.dat	Q07519_C4_180613	64	4.3	1	1	2	0.195357	2.05899e-05	6	1	1	0	1	1	1	0	0	1	0	1.28571	0.36257	0.242876	Red
HYPMC8B_4238|ID:64157832|	conserved exported protein of unknown function [Hyphomicrobium MC8b]	5.54713	24267	F213541.dat	Q07525_C10_180613	1330	79.4	21	21	25	13.8048	0.00145497	335	35	33	40	43	38	28	23	18	39	38	1.28477	0.361508	0.108428	Red
HYPMC8B_0446|ID:64154040|ubiB|	putative protein kinase UbiB [Hyphomicrobium MC8b]	8.77189	58505	F213544.dat	Q07518_C3_180613	975	44.5	21	21	27	3.53816	0.000372909	207	26	23	26	26	16	23	20	14	21	12	1.28421	0.360882	0.0973655	Red
HYPMC8B_4153|ID:64157747|metW|	Methionine biosynthesis protein MetW [Hyphomicrobium MC8b]	6.30703	24609	F213546.dat	Q07520_C5_180613	338	33.9	5	5	8	1.90987	0.000201293	47	5	4	3	8	7	4	4	3	5	4	1.28	0.356144	0.213355	Red
HYPMC8B_4055|ID:64157649|nrtA|	Nitrate ABC transporter component (Substrate-binding protein) (Tat pathway signal) [Hyphomicrobium MC8b]	8.49397	49448	F213542.dat	Q07516_C1_180613	440	25.3	8	8	11	1.45608	0.000153465	72	9	8	8	9	7	7	5	4	8	7	1.27778	0.353637	0.0518741	Red
HYPMC8B_2548|ID:64156142|	CinA (Competence-damaged protein) family protein [Hyphomicrobium MC8b]	5.57064	16827	F213545.dat	Q07519_C4_180613	60	14.1	2	2	2	1.84228	0.000194169	31	4	3	3	4	4	3	4	0	3	3	1.27778	0.353637	0.223877	Red
HYPMC8B_3205|ID:64156799|	conserved protein of unknown function [Hyphomicrobium MC8b]	10.0551	30069	F213542.dat	Q07516_C1_180613	623	53.8	9	9	11	3.82454	0.000403092	115	13	12	11	18	11	10	12	5	14	9	1.27273	0.347923	0.172841	Red
HYPMC8B_3834|ID:64157428|	putative carboxymethylenebutenolidase [Hyphomicrobium MC8b]	9.05176	31496	F213545.dat	Q07519_C4_180613	174	19.6	3	3	4	0.476251	5.01951e-05	15	1	1	2	3	2	2	2	0	1	1	1.27273	0.347923	0.289672	Red
HYPMC8B_2987|ID:64156581|	Two component transcriptional regulator, LuxR family [Hyphomicrobium MC8b]	6.65442	24017	F213544.dat	Q07518_C3_180613	86	14.2	2	2	4	0.624558	6.58261e-05	15	2	2	2	2	1	1	1	1	1	2	1.27273	0.347923	0.066688	Red
HYPMC8B_1716|ID:64155310|acpS|	holo-[acyl-carrier-protein] synthase 1 [Hyphomicrobium MC8b]	10.0776	14858	F213543.dat	Q07517_C2_180613	102	13	3	3	3	1.00956	0.000106404	15	2	3	1	2	1	2	1	0	1	2	1.27273	0.347923	0.289672	Red
HYPMC8B_1818|ID:64155412|	conserved protein of unknown function [Hyphomicrobium MC8b]	9.58281	14562	F213543.dat	Q07517_C2_180613	112	27.9	3	3	3	1.03008	0.000108566	15	2	3	2	1	1	1	2	2	1	0	1.27273	0.347923	0.289672	Red
HYPMC8B_3119|ID:64156713|rpmC|	50S ribosomal subunit protein L29 [Hyphomicrobium MC8b]	10.685	7615	F213550.dat	Q07524_C9_180613	306	66.2	5	5	5	10.8995	0.00114877	83	10	8	7	12	10	9	6	6	8	7	1.26829	0.342888	0.0742329	Red
HYPMC8B_0168|ID:64153762|pyrF|	Orotidine 5'-phosphate decarboxylase [Hyphomicrobium MC8b]	4.944	24572	F213542.dat	Q07516_C1_180613	140	19.7	3	3	5	0.976721	0.000102943	24	4	2	3	3	2	2	2	2	3	1	1.26667	0.341037	0.142162	Red
HYPMC8B_1707|ID:64155301|	Redoxin domain protein [Hyphomicrobium MC8b]	5.94242	21120	F213546.dat	Q07520_C5_180613	174	20.3	3	3	5	1.13636	0.000119769	24	3	3	2	3	3	2	2	1	3	2	1.26667	0.341037	0.0712251	Red
HYPMC8B_0423|ID:64154017|	putative Periplasmic protein-like protein [Hyphomicrobium MC8b]	4.90065	28376	F213545.dat	Q07519_C4_180613	432	27.9	5	5	7	3.55935	0.000375142	101	10	10	10	16	11	10	8	5	12	9	1.26531	0.339486	0.152238	Red
HYPMC8B_1844|ID:64155438|	conserved protein of unknown function [Hyphomicrobium MC8b]	10.4303	19631	F213544.dat	Q07518_C3_180613	310	52	8	8	9	3.41297	0.000359714	67	8	5	9	7	9	7	5	2	6	9	1.26471	0.338802	0.233765	Red
HYPMC8B_0673|ID:64154267|prmA|	Ribosomal protein L11 methyltransferase [Hyphomicrobium MC8b]	6.35846	31132	F213545.dat	Q07519_C4_180613	258	22	5	5	6	1.06	0.00011172	33	3	4	3	6	3	4	3	1	3	3	1.26316	0.337035	0.226615	Red
HYPMC8B_0543|ID:64154137|	conserved protein of unknown function [Hyphomicrobium MC8b]	4.294	15934	F213546.dat	Q07520_C5_180613	235	54.7	3	3	5	3.2007	0.000337342	51	4	6	3	7	9	4	8	1	5	4	1.25926	0.332575	0.392619	Red
HYPMC8B_3096|ID:64156690|rarA|	Replication-associated recombination protein A [Hyphomicrobium MC8b]	6.18353	48533	F213548.dat	Q07522_C7_180613	301	21.2	7	7	12	1.23627	0.000130299	60	6	8	7	5	8	6	8	2	5	5	1.25806	0.331206	0.202968	Red
HYPMC8B_3714|ID:64157308|	putative cold shock protein y4cH [Hyphomicrobium MC8b]	9.15522	7740	F213543.dat	Q07517_C2_180613	296	73.2	5	5	6	17.9587	0.00189278	139	17	15	14	18	14	16	13	6	12	14	1.25758	0.330645	0.121066	Red
HYPMC8B_1299|ID:64154893|hemF|	Oxygen-dependent coproporphyrinogen-III oxidase [Hyphomicrobium MC8b]	6.37037	33786	F213550.dat	Q07524_C9_180613	595	67.5	14	14	17	4.17333	0.000439853	141	16	16	16	17	14	17	15	4	16	10	1.25373	0.326228	0.235576	Red
HYPMC8B_2821|ID:64156415|	conserved exported protein of unknown function [Hyphomicrobium MC8b]	5.64497	27572	F213550.dat	Q07524_C9_180613	267	21.8	5	5	8	1.2694	0.000133791	35	5	2	4	4	5	4	2	1	5	3	1.25	0.321928	0.297952	Red
HYPMC8B_1106|ID:64154700|cobM|	Precorrin-4 C(11)-methyltransferase [Hyphomicrobium MC8b]	6.08207	27066	F213546.dat	Q07520_C5_180613	231	21.3	4	4	8	1.29314	0.000136292	35	5	3	4	3	5	4	4	1	3	3	1.25	0.321928	0.196472	Red
HYPMC8B_1100|ID:64154694|cobI|	Precorrin-2 C(20)-methyltransferase [Hyphomicrobium MC8b]	6.06934	26546	F213543.dat	Q07517_C2_180613	278	30	5	5	7	1.6575	0.000174694	44	7	5	4	5	4	4	3	3	4	5	1.25	0.321928	0.112974	Red
HYPMC8B_3385|ID:64156979|	Monooxygenase, FAD binding [Hyphomicrobium MC8b]	9.2322	47186	F213546.dat	Q07520_C5_180613	174	8.1	4	4	7	0.360276	3.79718e-05	17	1	2	2	1	4	1	2	0	1	3	1.25	0.321928	0.445953	Red
HYPMC8B_0408|ID:64154002|	protein of unknown function [Hyphomicrobium MC8b]	5.91844	40094	F213545.dat	Q07519_C4_180613	235	14.1	5	5	6	0.872949	9.20056e-05	35	5	5	2	5	3	4	3	2	4	2	1.25	0.321928	0.236609	Red
HYPMC8B_2156|ID:64155750|	Beta-lactamase domain protein [Hyphomicrobium MC8b]	4.90628	32773	F213542.dat	Q07516_C1_180613	203	18.9	5	5	5	0.793336	8.36147e-05	26	5	1	3	3	3	4	2	1	2	2	1.25	0.321928	0.348359	Red
HYPMC8B_3909|ID:64157503|modA|	molybdate transporter subunit ; periplasmic-binding component of ABC superfamily [Hyphomicrobium MC8b]	7.07604	28915	F213543.dat	Q07517_C2_180613	179	19.8	4	4	5	0.899187	9.4771e-05	26	3	4	1	4	3	2	3	1	3	2	1.25	0.321928	0.266627	Red
HYPMC8B_3915|ID:64157509|	ATP phosphoribosyltransferase [Hyphomicrobium MC8b]	7.77849	25859	F213550.dat	Q07524_C9_180613	174	17.9	3	3	4	1.00545	0.000105971	26	2	2	6	3	2	1	2	2	4	2	1.25	0.321928	0.412668	Red
HYPMC8B_1455|ID:64155049|	conserved exported protein of unknown function [Hyphomicrobium MC8b]	8.96879	11195	F213550.dat	Q07524_C9_180613	114	48.1	3	3	3	1.51854	0.000160048	17	3	2	2	2	1	1	1	1	3	1	1.25	0.321928	0.274873	Red
HYPMC8B_1913|ID:64155507|	conserved exported protein of unknown function [Hyphomicrobium MC8b]	6.58332	15674	F213546.dat	Q07520_C5_180613	105	12.3	1	1	3	0.510399	5.37942e-05	8	1	1	1	1	1	1	1	0	1	0	1.25	0.321928	0.177808	Red
HYPMC8B_0787|ID:64154381|	conserved protein of unknown function [Hyphomicrobium MC8b]	6.61506	31775	F213542.dat	Q07516_C1_180613	490	41.4	9	9	12	2.2974	0.000242138	73	10	7	6	10	8	7	4	4	10	7	1.24324	0.314109	0.231613	Red
HYPMC8B_2079|ID:64155673|pabA|	aminodeoxychorismate synthase, subunit II [Hyphomicrobium MC8b]	6.11437	21138	F213545.dat	Q07519_C4_180613	294	38.9	6	6	7	3.4535	0.000363986	73	9	7	6	10	9	8	6	4	7	7	1.24324	0.314109	0.109792	Red
HYPMC8B_3498|ID:64157092|	Short-chain dehydrogenase/reductase SDR [Hyphomicrobium MC8b]	7.69476	31316	F213550.dat	Q07524_C9_180613	390	46.6	9	9	11	2.04368	0.000215397	64	7	7	8	9	5	5	7	3	10	3	1.24242	0.313158	0.322947	Red
HYPMC8B_2990|ID:64156584|yghU|	S-transferase [Hyphomicrobium MC8b]	6.25428	32465	F213545.dat	Q07519_C4_180613	308	27	7	7	9	1.97135	0.000207773	64	7	7	6	10	6	5	6	5	7	5	1.24242	0.313158	0.102958	Red
HYPMC8B_0306|ID:64153900|	conserved exported protein of unknown function [Hyphomicrobium MC8b]	6.51994	18553	F213550.dat	Q07524_C9_180613	390	52.9	6	6	8	3.44958	0.000363573	64	6	7	7	7	9	5	6	2	9	6	1.24242	0.313158	0.243649	Red
HYPMC8B_3274|ID:64156868|yhdH|	putative oxidoreductase, Zn-dependent and NAD(P)-binding [Hyphomicrobium MC8b]	7.68668	34528	F213542.dat	Q07516_C1_180613	511	40.4	10	10	13	3.47544	0.000366299	120	15	14	14	13	11	10	14	10	12	7	1.24138	0.311944	0.080145	Red
HYPMC8B_3425|ID:64157019|	Biotin/acetyl-CoA-carboxylase ligase [Hyphomicrobium MC8b]	5.03933	26948	F213543.dat	Q07517_C2_180613	433	48.2	7	7	7	2.04097	0.000215111	55	6	8	5	6	6	5	5	6	5	3	1.24138	0.311944	0.0779708	Red
HYPMC8B_0783|ID:64154377|moxG|	Cytochrome c-L [Hyphomicrobium MC8b]	4.95959	21775	F213545.dat	Q07519_C4_180613	1031	64.8	17	17	17	12.3995	0.00130687	270	28	30	23	43	26	28	17	17	32	26	1.24	0.31034	0.227405	Red
HYPMC8B_1374|ID:64154968|fdsG|	NAD-dependent formate dehydrogenase gamma subunit [Hyphomicrobium MC8b]	6.1614	18866	F213543.dat	Q07517_C2_180613	234	53.7	5	5	7	2.43825	0.000256982	46	4	6	4	7	5	5	3	3	5	4	1.24	0.31034	0.143648	Red
HYPMC8B_1331|ID:64154925|	conserved protein of unknown function [Hyphomicrobium MC8b]	5.04542	11190	F213542.dat	Q07516_C1_180613	221	31.7	4	4	5	4.11081	0.000433265	46	6	4	4	7	5	5	5	1	5	4	1.24	0.31034	0.253499	Red
HYPMC8B_2599|ID:64156193|greA|	transcription elongation factor [Hyphomicrobium MC8b]	5.11989	17783	F213545.dat	Q07519_C4_180613	779	71.6	14	14	18	11.5279	0.00121499	205	22	19	19	31	23	24	17	11	21	18	1.23958	0.309855	0.17554	Red
HYPMC8B_1109|ID:64154703|ecfG|	ECF RNA polymerase sigma factor EcfG [Hyphomicrobium MC8b]	4.96225	20315	F213542.dat	Q07516_C1_180613	265	39.7	4	4	5	1.82131	0.00019196	37	6	3	3	4	5	5	1	4	3	3	1.2381	0.308122	0.290832	Red
HYPMC8B_2904|ID:64156498|	exported protein of unknown function [Hyphomicrobium MC8b]	5.2371	17942	F213545.dat	Q07519_C4_180613	174	26	3	3	3	2.0622	0.000217348	37	5	4	5	5	2	4	3	1	4	4	1.2381	0.308122	0.259845	Red
HYPMC8B_1537|ID:64155131|	putative pre-16S rRNA nuclease [Hyphomicrobium MC8b]	9.95683	18023	F213542.dat	Q07516_C1_180613	174	24.7	4	4	6	1.55357	0.000163741	28	4	2	3	3	4	2	2	3	2	3	1.23529	0.304855	0.117412	Red
HYPMC8B_0625|ID:64154219|	L-carnitine dehydratase/bile acid-inducible protein F [Hyphomicrobium MC8b]	5.38478	42119	F213545.dat	Q07519_C4_180613	170	11.8	4	4	5	0.664783	7.00657e-05	28	3	3	3	4	3	4	3	0	2	3	1.23529	0.304855	0.312405	Red
HYPMC8B_0369|ID:64153963|	Integral membrane sensor signal transduction histidine kinase [Hyphomicrobium MC8b]	7.25812	55409	F213544.dat	Q07518_C3_180613	470	25.4	10	10	13	1.71452	0.000180704	95	12	10	13	8	10	9	9	7	9	8	1.23404	0.303392	0.06462	Red
HYPMC8B_3175|ID:64156769|otsA|	trehalose-6-phosphate synthase [Hyphomicrobium MC8b]	5.87704	54763	F213544.dat	Q07518_C3_180613	428	23.6	7	7	9	1.04085	0.000109702	57	5	8	7	6	6	6	5	6	2	6	1.23333	0.302563	0.175371	Red
HYPMC8B_0200|ID:64153794|atpC|	ATP synthase epsilon chain [Hyphomicrobium MC8b]	4.67921	13850	F213547.dat	Q07521_C6_180613	423	56.5	7	7	8	6.20939	0.000654447	86	12	9	9	11	7	10	6	6	6	10	1.23256	0.301656	0.166277	Red
HYPMC8B_2731|ID:64156325|atdA|	Gamma-glutamylanilide synthase [Hyphomicrobium MC8b]	5.24104	53799	F213543.dat	Q07517_C2_180613	275	10.4	6	6	8	0.89221	9.40357e-05	48	5	6	5	6	5	6	6	3	4	2	1.23077	0.29956	0.213985	Red
HYPMC8B_1321|ID:64154915|fur|	Ferric uptake regulation protein [Hyphomicrobium MC8b]	8.90178	14983	F213545.dat	Q07519_C4_180613	288	38	5	5	5	3.20363	0.000337651	48	2	5	6	8	6	5	5	2	3	6	1.23077	0.29956	0.358053	Red
HYPMC8B_3807|ID:64157401|	TonB-dependent receptor [Hyphomicrobium MC8b]	4.88992	84693	F213542.dat	Q07516_C1_180613	162	6.6	3	3	5	0.22434	2.36446e-05	19	3	2	1	3	2	1	1	1	2	3	1.23077	0.29956	0.305338	Red
HYPMC8B_2167|ID:64155761|	Response regulator receiver protein (Modular protein) [Hyphomicrobium MC8b]	5.05359	15901	F213544.dat	Q07518_C3_180613	173	29	3	3	4	1.19489	0.000125937	19	2	2	3	2	2	2	2	2	1	1	1.23077	0.29956	0.0958183	Red
HYPMC8B_4272|ID:64157866|	conserved protein of unknown function [Hyphomicrobium MC8b]	9.37977	11017	F213541.dat	Q07525_C10_180613	119	26.7	2	2	2	1.72461	0.000181767	19	2	2	3	2	2	2	1	2	1	2	1.23077	0.29956	0.0958183	Red
HYPMC8B_4464|ID:64158058|	conserved protein of unknown function [Hyphomicrobium MC8b]	9.39076	10506	F213543.dat	Q07517_C2_180613	117	22.4	2	2	2	1.80849	0.000190608	19	1	3	1	3	3	2	2	1	1	2	1.23077	0.29956	0.316133	Red
HYPMC8B_0400|ID:64153994|ubiG|	Ubiquinone biosynthesis O-methyltransferase [Hyphomicrobium MC8b]	5.66541	27932	F213550.dat	Q07524_C9_180613	540	47.1	8	8	10	2.43448	0.000256586	68	8	5	6	10	9	6	5	4	10	5	1.22857	0.296982	0.286622	Red
HYPMC8B_2411|ID:64156005|	conserved protein of unknown function [Hyphomicrobium MC8b]	9.40692	29913	F213550.dat	Q07524_C9_180613	214	18.1	4	4	8	1.30378	0.000137414	39	4	3	7	5	3	3	4	2	4	4	1.22727	0.295456	0.282422	Red
HYPMC8B_1140|ID:64154734|thiO|	putative thiamine biosynthesis oxidoreductase ThiO [Hyphomicrobium MC8b]	5.8732	35774	F213542.dat	Q07516_C1_180613	255	18.7	5	5	5	1.09018	0.000114901	39	7	5	4	3	3	3	4	3	5	2	1.22727	0.295456	0.305688	Red
HYPMC8B_0697|ID:64154291|	conserved protein of unknown function [Hyphomicrobium MC8b]	5.90955	29333	F213546.dat	Q07520_C5_180613	545	46.2	11	11	16	3.68186	0.000388055	108	13	10	14	9	14	11	7	7	12	11	1.22642	0.294447	0.14908	Red
HYPMC8B_1780|ID:64155374|	conserved protein of unknown function [Hyphomicrobium MC8b]	9.49857	30677	F213550.dat	Q07524_C9_180613	94	12.2	3	3	6	0.325977	3.43568e-05	10	2	1	1	2	0	0	1	0	3	0	1.22222	0.289507	0.582261	Red
HYPMC8B_0322|ID:64153916|	Short-chain dehydrogenase/reductase SDR [Hyphomicrobium MC8b]	9.46959	31956	F213545.dat	Q07519_C4_180613	234	16.4	4	4	5	0.938791	9.89451e-05	30	3	3	4	4	3	2	4	2	3	2	1.22222	0.289507	0.134237	Red
HYPMC8B_3712|ID:64157306|	conserved exported protein of unknown function [Hyphomicrobium MC8b]	7.84213	10419	F213541.dat	Q07525_C10_180613	258	60.8	4	4	5	4.79893	0.000505789	50	4	7	4	6	7	6	5	4	1	6	1.22222	0.289507	0.329499	Red
HYPMC8B_1494|ID:64155088|anmK|	Anhydro-N-acetylmuramic acid kinase [Hyphomicrobium MC8b]	5.27498	42727	F213547.dat	Q07521_C6_180613	168	12.2	2	2	5	0.234044	2.46674e-05	10	0	2	0	2	2	2	0	0	2	0	1.22222	0.289507	0.579584	Red
HYPMC8B_2031|ID:64155625|	putative response regulator input and output domains: CheY and LuxR family [Hyphomicrobium MC8b]	5.54626	33107	F213550.dat	Q07524_C9_180613	127	12.5	3	3	4	0.302051	3.18351e-05	10	1	1	0	3	1	1	0	0	3	0	1.22222	0.289507	0.61408	Red
HYPMC8B_0246|ID:64153840|lnt|	Apolipoprotein N-acyltransferase [Hyphomicrobium MC8b]	9.22162	59399	F213549.dat	Q07523_C8_180613	74	3.7	2	2	4	0.168353	1.77438e-05	10	1	1	2	1	1	1	0	2	0	1	1.22222	0.289507	0.38153	Red
HYPMC8B_2249|ID:64155843|	Endoglucanase [Hyphomicrobium MC8b]	6.10711	39395	F213545.dat	Q07519_C4_180613	79	8.4	2	2	3	0.253839	2.67537e-05	10	2	1	0	2	1	0	2	1	1	0	1.22222	0.289507	0.471362	Red
HYPMC8B_4386|ID:64157980|flgH|	Flagellar L-ring protein [Hyphomicrobium MC8b]	6.12265	25963	F213541.dat	Q07525_C10_180613	76	11	2	2	3	0.385164	4.05948e-05	10	2	1	2	1	0	0	0	1	1	2	1.22222	0.289507	0.471362	Red
HYPMC8B_3941|ID:64157535|yhhF|	putative methyltransferase with SAM-dependent methyltransferase domain [Hyphomicrobium MC8b]	5.16406	20198	F213543.dat	Q07517_C2_180613	176	17	2	2	3	0.495099	5.21816e-05	10	2	2	0	1	1	1	0	0	2	1	1.22222	0.289507	0.471362	Red
HYPMC8B_1203|ID:64154797|crnA|	Creatinine amidohydrolase [Hyphomicrobium MC8b]	5.66833	28945	F213550.dat	Q07524_C9_180613	107	11.8	2	2	2	0.345483	3.64126e-05	10	1	1	1	2	1	1	1	0	2	0	1.22222	0.289507	0.38153	Red
HYPMC8B_2059|ID:64155653|potF|	putrescine transporter subunit: periplasmic-binding component of ABC superfamily [Hyphomicrobium MC8b]	5.71765	41502	F213545.dat	Q07519_C4_180613	1567	82	26	26	29	12.4331	0.00131041	516	65	52	50	66	51	48	46	35	56	47	1.21941	0.286182	0.066655	Red
HYPMC8B_2604|ID:64156198|	conserved exported protein of unknown function [Hyphomicrobium MC8b]	5.90275	37777	F213548.dat	Q07522_C7_180613	324	25.1	7	7	9	1.61474	0.000170188	61	8	8	5	6	7	5	7	4	6	5	1.21875	0.285402	0.108986	Red
HYPMC8B_2576|ID:64156170|cysE|	serine acetyltransferase [Hyphomicrobium MC8b]	6.88946	29357	F213541.dat	Q07525_C10_180613	237	20.7	5	5	6	1.3966	0.000147197	41	6	4	4	3	6	4	5	0	4	5	1.21739	0.283793	0.396004	Red
HYPMC8B_0573|ID:64154167|rpmA|	50S ribosomal subunit protein L27 [Hyphomicrobium MC8b]	10.0021	9731	F213546.dat	Q07520_C5_180613	159	61.1	4	4	5	4.21334	0.00044407	41	2	3	4	7	7	3	4	2	5	4	1.21739	0.283793	0.418362	Red
HYPMC8B_0860|ID:64154454|purK|	N5-carboxyaminoimidazole ribonucleotide synthase [Hyphomicrobium MC8b]	6.01393	39393	F213550.dat	Q07524_C9_180613	757	47.9	16	16	18	3.90932	0.000412028	154	19	16	19	18	13	13	15	10	19	12	1.21622	0.2824	0.135093	Red
HYPMC8B_1230|ID:64154824|	conserved protein of unknown function [Hyphomicrobium MC8b]	9.32012	25021	F213545.dat	Q07519_C4_180613	189	25.8	5	5	5	0.839295	8.84586e-05	21	1	2	2	5	2	2	2	1	3	1	1.21429	0.280108	0.466957	Red
HYPMC8B_3539|ID:64157133|	conserved protein of unknown function [Hyphomicrobium MC8b]	9.80609	13003	F213544.dat	Q07518_C3_180613	247	53.2	5	5	5	3.99908	0.000421488	52	6	5	8	7	3	6	4	3	5	5	1.21429	0.280108	0.27203	Red
HYPMC8B_3906|ID:64157500|	putative transcriptional regulator, ModE family [Hyphomicrobium MC8b]	9.65289	14448	F213543.dat	Q07517_C2_180613	126	30	3	3	4	1.45349	0.000153192	21	1	3	3	3	2	2	1	2	2	2	1.21429	0.280108	0.229183	Red
HYPMC8B_0063|ID:64153657|	Pyridoxal kinase [Hyphomicrobium MC8b]	5.87228	29127	F213546.dat	Q07520_C5_180613	122	10.3	3	3	3	0.720981	7.59887e-05	21	3	3	1	2	3	2	0	2	3	2	1.21429	0.280108	0.371628	Red
HYPMC8B_2545|ID:64156139|	conserved membrane protein of unknown function [Hyphomicrobium MC8b]	5.44382	21395	F213542.dat	Q07516_C1_180613	115	12.1	2	2	2	0.981538	0.00010345	21	3	2	3	3	1	2	3	1	2	1	1.21429	0.280108	0.305338	Red
HYPMC8B_4414|ID:64158008|glnT|	Glutamine synthetase [Hyphomicrobium MC8b]	5.63347	48281	F213548.dat	Q07522_C7_180613	1123	47.4	16	16	21	4.51523	0.000475889	218	19	25	24	27	25	20	25	16	22	15	1.21359	0.279284	0.0949652	Red
HYPMC8B_3500|ID:64157094|dmdC|	3-methylmercaptopropionyl-CoA dehydrogenase [Hyphomicrobium MC8b]	5.55832	61767	F213542.dat	Q07516_C1_180613	801	32.1	14	14	20	2.558	0.000269604	158	18	17	18	15	19	13	15	11	18	14	1.21053	0.275634	0.0514645	Red
HYPMC8B_3664|ID:64157258|	putative GTPase CC_2483 [Hyphomicrobium MC8b]	7.93981	35377	F213545.dat	Q07519_C4_180613	484	32.1	8	8	14	3.27897	0.000345591	116	14	14	10	13	13	9	11	8	15	9	1.21053	0.275634	0.145143	Red
HYPMC8B_3222|ID:64156816|serS|	seryl-tRNA synthetase, also charges selenocysteinyl-tRNA with serine [Hyphomicrobium MC8b]	5.28751	46902	F213547.dat	Q07521_C6_180613	1540	66.9	24	24	29	9.01881	0.000950549	423	48	49	41	51	43	48	47	24	39	33	1.20918	0.274033	0.148865	Red
HYPMC8B_4518|ID:64158112|	Efflux transporter, RND family, MFP subunit [Hyphomicrobium MC8b]	6.61465	42116	F213542.dat	Q07516_C1_180613	683	53.7	12	12	14	2.27942	0.000240242	96	13	10	13	8	9	11	9	8	7	8	1.20833	0.273018	0.149273	Red
HYPMC8B_3740|ID:64157334|accB|	acetyl CoA carboxylase, BCCP subunit [Hyphomicrobium MC8b]	5.54503	17122	F213545.dat	Q07519_C4_180613	367	66.7	7	7	7	6.24927	0.00065865	107	14	12	8	13	12	10	9	8	11	10	1.20755	0.27208	0.102878	Red
HYPMC8B_2073|ID:64155667|efp|	Elongation factor P [Hyphomicrobium MC8b]	5.26634	20962	F213542.dat	Q07516_C1_180613	459	73.5	10	10	11	8.68238	0.000915091	182	21	22	19	19	19	20	13	12	19	18	1.2069	0.271302	0.0927583	Red
HYPMC8B_3271|ID:64156865|	Glycine cleavage T protein (Aminomethyl transferase) [Hyphomicrobium MC8b]	5.28735	41529	F213548.dat	Q07522_C7_180613	857	56	14	14	18	3.10626	0.000327389	129	10	15	14	21	11	10	15	8	14	11	1.20635	0.270648	0.300289	Red
HYPMC8B_4329|ID:64157923|	Short-chain dehydrogenase/reductase SDR [Hyphomicrobium MC8b]	7.82168	28197	F213545.dat	Q07519_C4_180613	557	31.3	8	8	10	3.86566	0.000407426	109	8	13	13	13	13	9	12	8	9	11	1.2037	0.26748	0.11754	Red
HYPMC8B_3295|ID:64156889|puuE|	GABA aminotransferase, PLP-dependent [Hyphomicrobium MC8b]	6.56328	45298	F213542.dat	Q07516_C1_180613	1134	59.6	19	19	24	4.10614	0.000432772	186	24	19	23	23	13	21	18	12	20	13	1.20225	0.265734	0.22552	Red
HYPMC8B_2312|ID:64155906|	Blue (Type 1) copper domain protein [Hyphomicrobium MC8b]	4.96751	18296	F213545.dat	Q07519_C4_180613	318	51.2	7	7	9	4.26323	0.000449329	78	7	7	5	14	10	8	6	4	9	8	1.2	0.263034	0.407823	Red
HYPMC8B_3453|ID:64157047|	conserved protein of unknown function [Hyphomicrobium MC8b]	5.85659	26785	F213545.dat	Q07519_C4_180613	309	30.3	5	5	6	1.68004	0.000177071	45	4	4	5	7	5	5	4	2	6	3	1.2	0.263034	0.297952	Red
HYPMC8B_3497|ID:64157091|	conserved protein of unknown function [Hyphomicrobium MC8b]	5.55791	34229	F213547.dat	Q07521_C6_180613	187	14	3	3	6	0.671945	7.08205e-05	23	3	3	3	3	1	3	1	1	3	2	1.2	0.263034	0.346943	Red
HYPMC8B_0293|ID:64153887|tsaD|	tRNA N6-adenosine threonylcarbamoyltransferase [Hyphomicrobium MC8b]	6.06229	37763	F213542.dat	Q07516_C1_180613	180	14.4	4	4	5	0.609062	6.41929e-05	23	4	4	2	3	0	3	3	0	3	1	1.2	0.263034	0.557752	Red
HYPMC8B_2097|ID:64155691|	putative ABC transporter, ATPase [Hyphomicrobium MC8b]	9.50946	28324	F213545.dat	Q07519_C4_180613	101	11.2	3	3	5	0.423669	4.46532e-05	12	1	1	0	3	2	2	0	0	2	1	1.2	0.263034	0.571893	Red
HYPMC8B_2941|ID:64156535|	conserved protein of unknown function [Hyphomicrobium MC8b]	4.9099	18823	F213543.dat	Q07517_C2_180613	131	15.5	3	3	5	1.22191	0.000128785	23	1	3	3	2	4	3	2	1	2	2	1.2	0.263034	0.352146	Red
HYPMC8B_4154|ID:64157748|	conserved protein of unknown function [Hyphomicrobium MC8b]	10.8974	27659	F213544.dat	Q07518_C3_180613	132	21.8	4	4	4	0.831556	8.76429e-05	23	2	3	4	1	3	1	3	3	2	1	1.2	0.263034	0.402574	Red
HYPMC8B_1440|ID:64155034|	conserved protein of unknown function [Hyphomicrobium MC8b]	4.53307	78903	F213542.dat	Q07516_C1_180613	92	6.4	3	3	4	0.152085	1.60293e-05	12	3	2	1	1	0	0	2	2	0	1	1.2	0.263034	0.571893	Red
HYPMC8B_1398|ID:64154992|	5-formyltetrahydrofolate cyclo-ligase [Hyphomicrobium MC8b]	5.50593	20839	F213545.dat	Q07519_C4_180613	110	12.1	3	3	4	0.575843	6.06918e-05	12	1	1	1	3	1	3	0	0	1	1	1.2	0.263034	0.573089	Red
HYPMC8B_0864|ID:64154458|znuA|	High-affinity zinc uptake system protein ZnuA [Hyphomicrobium MC8b]	5.44709	35150	F213545.dat	Q07519_C4_180613	101	12.5	3	3	3	0.341394	3.59817e-05	12	1	1	1	3	1	1	1	0	2	1	1.2	0.263034	0.456533	Red
HYPMC8B_3885|ID:64157479|	putative transcriptional regulator, TetR family [Hyphomicrobium MC8b]	6.96445	23298	F213550.dat	Q07524_C9_180613	82	21.8	3	3	3	0.515066	5.4286e-05	12	1	2	2	1	1	1	0	0	3	1	1.2	0.263034	0.531755	Red
HYPMC8B_3660|ID:64157254|	Short-chain dehydrogenase/reductase SDR [Hyphomicrobium MC8b]	5.76877	28059	F213544.dat	Q07518_C3_180613	148	6.3	3	3	3	0.819701	8.63935e-05	23	2	3	3	3	2	2	2	2	2	2	1.2	0.263034	0.070484	Red
HYPMC8B_4143|ID:64157737|	conserved protein of unknown function [Hyphomicrobium MC8b]	9.54575	23694	F213543.dat	Q07517_C2_180613	111	15.9	3	3	3	0.97071	0.000102309	23	4	3	2	2	2	2	2	1	3	2	1.2	0.263034	0.274873	Red
HYPMC8B_3063|ID:64156657|	conserved protein of unknown function [Hyphomicrobium MC8b]	6.71888	9272	F213545.dat	Q07519_C4_180613	119	54.7	3	3	3	2.48059	0.000261445	23	2	2	2	4	3	3	2	0	3	2	1.2	0.263034	0.404458	Red
HYPMC8B_0915|ID:64154509|ybaB|	conserved hypothetical protein [Hyphomicrobium MC8b]	5.14274	11524	F213545.dat	Q07519_C4_180613	100	17	2	2	3	1.04131	0.00010975	12	1	1	1	2	2	1	1	2	0	1	1.2	0.263034	0.348359	Red
HYPMC8B_1401|ID:64154995|	conserved protein of unknown function [Hyphomicrobium MC8b]	12.106	11133	F213544.dat	Q07518_C3_180613	111	15.2	2	2	3	1.07788	0.000113604	12	2	1	2	1	1	1	1	1	1	1	1.2	0.263034	0.177808	Red
HYPMC8B_0823|ID:64154417|trpB|	tryptophan synthase beta chain [Hyphomicrobium MC8b]	5.87642	44208	F213545.dat	Q07519_C4_180613	1220	66.3	23	23	25	6.03963	0.000636555	267	29	28	26	37	26	29	26	13	30	23	1.19841	0.261125	0.215663	Red
HYPMC8B_3273|ID:64156867|	Aminomethyltransferase [Hyphomicrobium MC8b]	5.80921	86389	F213544.dat	Q07518_C3_180613	626	23.4	13	13	17	1.18071	0.000124442	102	9	8	15	14	10	9	10	11	7	9	1.19608	0.258312	0.244629	Red
HYPMC8B_3198|ID:64156792|plsX|	Phosphate acyltransferase [Hyphomicrobium MC8b]	6.67155	37665	F213550.dat	Q07524_C9_180613	746	55.2	14	14	17	3.92938	0.000414142	148	18	18	15	18	12	15	12	11	16	13	1.19444	0.25634	0.104419	Red
HYPMC8B_1388|ID:64154982|motB|	Flagellar motor protein MotB [Hyphomicrobium MC8b]	5.94656	37492	F213544.dat	Q07518_C3_180613	189	21.6	5	5	8	1.2536	0.000132125	47	3	8	5	5	5	4	5	2	5	5	1.19231	0.253757	0.344665	Red
HYPMC8B_0878|ID:64154472|	Peptidase M75, Imelysin [Hyphomicrobium MC8b]	6.27278	38962	F213544.dat	Q07518_C3_180613	576	45.4	13	13	16	4.18356	0.000440932	163	19	18	22	19	11	14	21	14	17	8	1.18987	0.250808	0.317083	Red
HYPMC8B_3727|ID:64157321|	SAM dependent methyltransferase [Hyphomicrobium MC8b]	8.70544	34849	F213545.dat	Q07519_C4_180613	420	34.4	10	10	13	2.03736	0.00021473	71	9	8	6	13	3	8	6	3	9	6	1.18919	0.249978	0.496943	Red
HYPMC8B_4493|ID:64158087|fabH|	3-oxoacyl-[acyl-carrier-protein] synthase 3 [Hyphomicrobium MC8b]	7.84877	34200	F213542.dat	Q07516_C1_180613	375	27.6	8	8	10	2.07602	0.000218805	71	10	8	8	8	5	5	7	6	7	7	1.18919	0.249978	0.169544	Red
HYPMC8B_2063|ID:64155657|	FAD dependent oxidoreductase [Hyphomicrobium MC8b]	8.90122	49081	F213548.dat	Q07522_C7_180613	394	27.2	9	9	11	1.93558	0.000204003	95	12	11	11	9	9	12	12	5	9	5	1.1875	0.247928	0.331445	Red
HYPMC8B_0508|ID:64154102|	Poly (3-hydroxybutyrate) depolymerase [Hyphomicrobium MC8b]	5.01434	38902	F213545.dat	Q07519_C4_180613	473	40.6	11	11	11	2.15927	0.000227579	84	7	8	9	15	7	10	7	5	9	7	1.18605	0.246161	0.388941	Red
HYPMC8B_2620|ID:64156214|fae|	Formaldehyde activating enzyme homolog [Hyphomicrobium MC8b]	5.16825	19342	F213550.dat	Q07524_C9_180613	241	25.7	6	6	7	4.34288	0.000457724	84	8	8	7	13	10	9	7	3	11	8	1.18605	0.246161	0.376159	Red
HYPMC8B_1493|ID:64155087|tyrS|	Tyrosine--tRNA ligase [Hyphomicrobium MC8b]	5.97477	46040	F213545.dat	Q07519_C4_180613	1199	51.4	23	23	31	5.66898	0.00059749	261	30	26	24	35	27	33	25	20	26	15	1.18548	0.245476	0.240817	Red
HYPMC8B_4570|ID:64158164|tal|	putative transaldolase [Hyphomicrobium MC8b]	5.43968	23120	F213545.dat	Q07519_C4_180613	628	55.5	11	11	14	4.67128	0.000492336	108	8	12	10	16	13	10	10	6	12	11	1.18519	0.245112	0.274969	Red
HYPMC8B_3431|ID:64157025|nuoI|	NADH-quinone oxidoreductase subunit I [Hyphomicrobium MC8b]	8.09086	18751	F213547.dat	Q07521_C6_180613	361	51.9	9	9	11	5.75969	0.000607051	108	14	9	14	11	11	12	8	6	10	13	1.18519	0.245112	0.250808	Red
HYPMC8B_3135|ID:64156729|rplL|	50S ribosomal subunit protein L7/L12 [Hyphomicrobium MC8b]	5.15665	12918	F213542.dat	Q07516_C1_180613	537	77.6	10	10	10	13.934	0.0014686	180	25	16	18	24	15	19	17	11	17	18	1.18391	0.243557	0.240098	Red
HYPMC8B_0086|ID:64153680|	Ubiquinone biosynthesis hydroxylase, UbiH/UbiF/VisC/COQ6 family [Hyphomicrobium MC8b]	5.58	43359	F213545.dat	Q07519_C4_180613	851	53.4	16	16	20	3.644	0.000384064	158	21	13	17	22	13	15	17	10	18	12	1.18182	0.241008	0.284048	Red
HYPMC8B_1495|ID:64155089|	conserved protein of unknown function [Hyphomicrobium MC8b]	5.27202	28904	F213545.dat	Q07519_C4_180613	501	48.1	8	8	9	4.63604	0.000488621	134	15	13	17	16	12	12	12	10	16	11	1.18182	0.241008	0.120174	Red
HYPMC8B_3890|ID:64157484|yadG|	putative transporter subunit: ATP-binding component of ABC superfamily [Hyphomicrobium MC8b]	9.15624	36393	F213545.dat	Q07519_C4_180613	259	18.2	5	5	7	1.04416	0.00011005	38	5	3	4	5	4	4	3	3	4	3	1.18182	0.241008	0.117412	Red
HYPMC8B_2071|ID:64155665|	Glutathione-dependent formaldehyde-activating GFA [Hyphomicrobium MC8b]	5.83083	17188	F213545.dat	Q07519_C4_180613	235	31.2	5	5	7	2.21084	0.000233015	38	5	2	4	6	4	3	4	1	6	3	1.18182	0.241008	0.468343	Red
HYPMC8B_0456|ID:64154050|	Rhodanese domain protein [Hyphomicrobium MC8b]	6.18466	16267	F213546.dat	Q07520_C5_180613	273	42.9	6	6	6	2.33602	0.000246208	38	3	3	4	4	7	4	2	3	4	4	1.18182	0.241008	0.374879	Red
HYPMC8B_0283|ID:64153877|htpX|	Protease HtpX homolog [Hyphomicrobium MC8b]	6.71065	34473	F213545.dat	Q07519_C4_180613	234	19.3	4	4	6	1.10231	0.00011618	38	4	2	4	6	5	3	4	0	6	4	1.18182	0.241008	0.520578	Red
HYPMC8B_0208|ID:64153802|regA|	Photosynthetic apparatus regulatory protein RegA [Hyphomicrobium MC8b]	6.23767	19617	F213546.dat	Q07520_C5_180613	167	25.3	3	3	3	0.713667	7.52179e-05	14	1	2	0	2	3	2	1	0	1	2	1.18182	0.241008	0.546281	Red
HYPMC8B_3864|ID:64157458|	Transcriptional regulator GstR [Hyphomicrobium MC8b]	6.33305	33070	F213545.dat	Q07519_C4_180613	146	10.8	2	2	2	0.423344	4.4619e-05	14	2	2	2	2	0	2	1	0	1	2	1.18182	0.241008	0.486132	Red
HYPMC8B_0497|ID:64154091|	conserved protein of unknown function [Hyphomicrobium MC8b]	10.4772	8379	F213544.dat	Q07518_C3_180613	354	48.8	6	6	7	13.3668	0.00140881	112	12	12	15	12	10	9	10	11	9	12	1.17857	0.237039	0.0813473	Red
HYPMC8B_1226|ID:64154820|pyrD|	Dihydroorotate dehydrogenase (quinone) [Hyphomicrobium MC8b]	9.36055	39181	F213550.dat	Q07524_C9_180613	954	63	17	17	21	5.41079	0.000570277	212	25	24	22	25	19	25	23	10	25	14	1.17647	0.234465	0.325938	Red
HYPMC8B_1747|ID:64155341|	GCN5-related N-acetyltransferase [Hyphomicrobium MC8b]	5.37108	16620	F213548.dat	Q07522_C7_180613	94	17.9	2	2	4	1.62455	0.000171221	27	3	3	2	3	4	2	3	2	3	2	1.17647	0.234465	0.174326	Red
HYPMC8B_0458|ID:64154052|dnaN|	DNA polymerase III, beta subunit [Hyphomicrobium MC8b]	5.8046	40451	F213547.dat	Q07521_C6_180613	2280	93	39	39	47	20.5681	0.0021678	832	88	90	94	104	74	85	79	65	84	69	1.17571	0.233533	0.0642799	Red
HYPMC8B_0812|ID:64154406|cmk|	Cytidylate kinase [Hyphomicrobium MC8b]	5.56804	22388	F213543.dat	Q07517_C2_180613	335	42.2	6	6	9	2.36734	0.000249509	53	5	7	5	6	6	6	5	1	6	6	1.17241	0.229482	0.378775	Red
HYPMC8B_3156|ID:64156750|	conserved exported protein of unknown function [Hyphomicrobium MC8b]	4.5986	20585	F213545.dat	Q07519_C4_180613	318	32.7	6	6	6	2.57469	0.000271363	53	6	5	5	9	4	6	5	2	6	5	1.17241	0.229482	0.403149	Red
HYPMC8B_3708|ID:64157302|cysQ|	3'(2'),5'-bisphosphate nucleotidase CysQ [Hyphomicrobium MC8b]	6.97636	31762	F213550.dat	Q07524_C9_180613	452	42.3	8	8	14	2.48725	0.000262147	79	10	9	7	9	8	6	9	6	9	6	1.17073	0.22741	0.160745	Red
HYPMC8B_1381|ID:64154975|	putative NADPH quinone oxidoreductase [Hyphomicrobium MC8b]	7.73509	34834	F213550.dat	Q07524_C9_180613	1140	73.2	20	20	25	8.49745	0.0008956	296	35	30	28	38	29	27	27	19	36	27	1.17021	0.226771	0.188619	Red
HYPMC8B_0419|ID:64154013|	Glycoside hydrolase family 5 [Hyphomicrobium MC8b]	6.54192	37306	F213550.dat	Q07524_C9_180613	553	40.2	10	10	13	2.46609	0.000259917	92	11	10	10	8	11	9	9	6	10	8	1.17021	0.226771	0.105434	Red
HYPMC8B_0923|ID:64154517|folE|	GTP cyclohydrolase 1 [Hyphomicrobium MC8b]	6.67359	25356	F213545.dat	Q07519_C4_180613	519	67.7	12	12	16	5.67913	0.000598559	144	18	11	12	20	17	14	15	9	16	12	1.16901	0.225292	0.299016	Red
HYPMC8B_2113|ID:64155707|	conserved protein of unknown function [Hyphomicrobium MC8b]	6.58756	25072	F213547.dat	Q07521_C6_180613	252	34	6	6	10	2.19368	0.000231206	55	5	7	5	6	7	7	5	2	5	6	1.16667	0.222392	0.331709	Red
HYPMC8B_0791|ID:64154385|mxaL|	MxaL protein [Hyphomicrobium MC8b]	5.03131	36908	F213545.dat	Q07519_C4_180613	469	30.5	8	8	8	1.49019	0.000157061	55	5	5	4	10	6	4	7	4	5	5	1.16667	0.222392	0.430273	Red
HYPMC8B_2496|ID:64156090|	AAA ATPase [Hyphomicrobium MC8b]	6.35069	40273	F213542.dat	Q07516_C1_180613	311	22.5	7	7	8	1.36568	0.000143938	55	7	4	7	6	6	6	5	4	5	5	1.16667	0.222392	0.161847	Red
HYPMC8B_1788|ID:64155382|	conserved protein of unknown function [Hyphomicrobium MC8b]	5.06954	10299	F213543.dat	Q07517_C2_180613	485	89.5	7	7	8	16.7007	0.00176019	172	20	20	16	19	18	16	16	11	16	20	1.16667	0.222392	0.13281	Red
HYPMC8B_2766|ID:64156360|	RNA polymerase, sigma-24 subunit, ECF subfamily [Hyphomicrobium MC8b]	5.86165	23191	F213550.dat	Q07524_C9_180613	85	9	2	2	5	0.689923	7.27153e-05	16	3	2	1	2	1	2	1	1	2	1	1.16667	0.222392	0.401229	Red
HYPMC8B_4562|ID:64158156|	conserved protein of unknown function [Hyphomicrobium MC8b]	9.29855	12478	F213546.dat	Q07520_C5_180613	91	15.5	2	2	3	0.240423	2.53397e-05	3	0	0	0	0	2	0	0	0	0	1	1.16667	0.222392	0.670716	Red
HYPMC8B_3981|ID:64157575|	Histidine kinase [Hyphomicrobium MC8b]	5.62651	31494	F213542.dat	Q07516_C1_180613	36	2.7	1	1	2	0.0952562	1.00397e-05	3	1	0	0	0	1	0	1	0	0	0	1.16667	0.222392	0.545424	Red
HYPMC8B_4089|ID:64157683|fixJ|	Transcriptional regulatory protein FixJ [Hyphomicrobium MC8b]	5.34026	22622	F213545.dat	Q07519_C4_180613	31	3.9	1	1	2	0.132614	1.39771e-05	3	0	0	0	1	1	1	0	0	0	0	1.16667	0.222392	0.545424	Red
HYPMC8B_1360|ID:64154954|pfpI|	Deglycase PfpI [Hyphomicrobium MC8b]	5.70968	20804	F213546.dat	Q07520_C5_180613	73	9.9	1	1	2	0.144203	1.51985e-05	3	0	0	0	1	1	1	0	0	0	0	1.16667	0.222392	0.545424	Red
HYPMC8B_4575|ID:64158169|	conserved protein of unknown function [Hyphomicrobium MC8b]	5.77358	16340	F213548.dat	Q07522_C7_180613	71	12	1	1	2	0.183599	1.93506e-05	3	0	0	0	1	1	0	1	0	0	0	1.16667	0.222392	0.545424	Red
HYPMC8B_3309|ID:64156903|ribE|	Riboflavin synthase [Hyphomicrobium MC8b]	5.38831	21158	F213542.dat	Q07516_C1_180613	650	62.4	9	9	9	6.38057	0.000672488	135	17	15	12	13	16	13	11	10	15	13	1.16418	0.219313	0.122306	Red
HYPMC8B_3310|ID:64156904|ribD|	fused diaminohydroxyphosphoribosylaminopyrimidine deaminase;5-amino-6-(5-phosphoribosylamino) uracil reductase [Hyphomicrobium MC8b]	9.31475	39981	F213542.dat	Q07516_C1_180613	396	28.3	9	9	13	2.40114	0.000253071	96	12	12	12	9	7	9	12	5	11	7	1.16327	0.21818	0.35998	Red
HYPMC8B_1422|ID:64155016|	Dihydropteroate synthase [Hyphomicrobium MC8b]	5.3057	39198	F213545.dat	Q07519_C4_180613	673	39.2	13	13	17	3.49508	0.000368368	137	16	14	15	17	12	13	14	9	15	12	1.16176	0.216318	0.140874	Red
HYPMC8B_2366|ID:64155960|	conserved exported protein of unknown function [Hyphomicrobium MC8b]	5.63786	19781	F213545.dat	Q07519_C4_180613	1030	77.3	16	16	16	19.817	0.00208864	392	44	42	38	44	43	39	32	28	38	44	1.16129	0.215729	0.100538	Red
HYPMC8B_3883|ID:64157477|dfrA|	putative dihydroflavonol 4-reductase [Hyphomicrobium MC8b]	9.351	35957	F213545.dat	Q07519_C4_180613	337	30.6	8	8	9	1.58523	0.000167077	57	8	4	6	8	5	6	6	4	7	3	1.16129	0.215729	0.384379	Red
HYPMC8B_0132|ID:64153726|hslV|	peptidase component of the HslUV protease [Hyphomicrobium MC8b]	8.04981	21425	F213545.dat	Q07519_C4_180613	380	30.5	6	6	8	2.66044	0.000280401	57	6	6	5	8	6	4	4	5	5	8	1.16129	0.215729	0.294967	Red
HYPMC8B_0199|ID:64153793|	conserved protein of unknown function [Hyphomicrobium MC8b]	3.99747	9757	F213545.dat	Q07519_C4_180613	313	26.7	5	5	6	5.84196	0.000615721	57	5	7	5	10	4	6	5	2	7	6	1.16129	0.215729	0.487519	Red
HYPMC8B_3217|ID:64156811|yajC|	Sec translocon accessory complex subunit YajC [Hyphomicrobium MC8b]	9.51615	12170	F213546.dat	Q07520_C5_180613	495	44.6	7	7	7	14.6261	0.00154154	178	16	19	18	20	23	20	17	13	15	17	1.16092	0.215268	0.12678	Red
HYPMC8B_0238|ID:64153832|rbfA|	Ribosome-binding factor A [Hyphomicrobium MC8b]	9.47025	15011	F213541.dat	Q07525_C10_180613	195	50.8	5	5	5	2.06515	0.000217659	31	3	4	2	4	4	3	1	2	3	5	1.15789	0.211504	0.465537	Red
HYPMC8B_1551|ID:64155145|qor|	Quinone oxidoreductase [Hyphomicrobium MC8b]	6.46371	34723	F213545.dat	Q07519_C4_180613	299	30.7	7	7	10	1.69916	0.000179085	59	7	6	7	9	3	6	7	3	8	3	1.15625	0.209453	0.501692	Red
HYPMC8B_1145|ID:64154739|	CHAD domain containing protein [Hyphomicrobium MC8b]	9.88639	38907	F213542.dat	Q07516_C1_180613	448	42.3	11	11	14	2.95577	0.000311527	115	14	12	11	12	13	12	9	8	12	12	1.15517	0.208108	0.121532	Red
HYPMC8B_0911|ID:64154505|cycM|	Cytochrome c homolog [Hyphomicrobium MC8b]	6.90132	19901	F213546.dat	Q07520_C5_180613	223	24.9	5	5	7	2.31144	0.000243617	46	4	7	3	5	6	6	3	3	5	4	1.15385	0.206451	0.409061	Red
HYPMC8B_4307|ID:64157901|	conserved exported protein of unknown function [Hyphomicrobium MC8b]	9.63439	11515	F213541.dat	Q07525_C10_180613	149	30.5	2	2	4	1.56318	0.000164753	18	3	2	2	1	2	2	2	1	1	2	1.15385	0.206451	0.348359	Red
HYPMC8B_3033|ID:64156627|	DNA-binding transcriptional regulator, MarR family [Hyphomicrobium MC8b]	9.92688	17773	F213543.dat	Q07517_C2_180613	117	14.6	2	2	3	1.01277	0.000106742	18	2	3	2	1	2	2	1	2	1	2	1.15385	0.206451	0.348359	Red
HYPMC8B_3700|ID:64157294|	putative 3-demethylubiquinone-9 3-O-methyltransferase [Hyphomicrobium MC8b]	5.39056	44363	F213544.dat	Q07518_C3_180613	484	22.5	7	7	11	2.00618	0.000211444	89	8	9	10	11	10	10	10	4	9	8	1.15217	0.204358	0.299448	Red
HYPMC8B_0023|ID:64153617|mnmE|	tRNA modification GTPase MnmE [Hyphomicrobium MC8b]	5.0723	47479	F213544.dat	Q07518_C3_180613	398	24.2	8	8	13	1.28478	0.000135411	61	8	4	8	6	7	6	6	2	7	7	1.15152	0.203533	0.426785	Red
HYPMC8B_1951|ID:64155545|ilvC|	acetohydroxy acid isomeroreductase and 2-dehydropantoate 2-reductase [Hyphomicrobium MC8b]	6.17587	37127	F213547.dat	Q07521_C6_180613	1829	90.6	34	34	36	21.9786	0.00231647	816	86	85	92	87	87	80	85	62	83	69	1.15104	0.20294	0.0566859	Red
HYPMC8B_2638|ID:64156232|fccB|	Sulfide dehydrogenase [flavocytochrome c] flavoprotein chain [Hyphomicrobium MC8b]	8.67768	50286	F213546.dat	Q07520_C5_180613	209	13.7	5	5	9	0.656246	6.9166e-05	33	6	2	2	3	5	5	3	2	4	1	1.15	0.201634	0.592991	Red
HYPMC8B_0222|ID:64153816|moeB|	Molybdopterin synthase sulfurylase [Hyphomicrobium MC8b]	5.03729	29678	F213546.dat	Q07520_C5_180613	184	11.2	3	3	3	1.11193	0.000117194	33	4	4	3	3	4	3	3	3	3	3	1.15	0.201634	0.070484	Red
HYPMC8B_0074|ID:64153668|	conserved protein of unknown function [Hyphomicrobium MC8b]	5.43799	14387	F213550.dat	Q07524_C9_180613	295	43.8	4	4	4	3.33635	0.000351639	48	2	5	5	6	8	4	2	3	6	7	1.14815	0.199309	0.567502	Red
HYPMC8B_0179|ID:64153773|	dITP/XTP pyrophosphatase [Hyphomicrobium MC8b]	5.30187	31091	F213546.dat	Q07520_C5_180613	321	31.8	7	7	10	2.02631	0.000213566	63	8	6	7	5	8	7	7	3	8	4	1.14706	0.197939	0.407988	Red
HYPMC8B_3719|ID:64157313|	conserved protein of unknown function [Hyphomicrobium MC8b]	5.08851	29676	F213545.dat	Q07519_C4_180613	1099	66	16	16	18	10.5135	0.00110809	312	33	36	35	33	30	28	28	25	29	35	1.14667	0.197446	0.059085	Red
HYPMC8B_4225|ID:64157819|ispE|	4-diphosphocytidyl-2-C-methyl-D-erythritol kinase [Hyphomicrobium MC8b]	5.64916	30206	F213541.dat	Q07525_C10_180613	726	53.8	13	13	17	5.4956	0.000579216	166	17	21	15	19	17	16	14	8	19	20	1.14634	0.197037	0.351358	Red
HYPMC8B_3125|ID:64156719|rplW|	50S ribosomal subunit protein L23 [Hyphomicrobium MC8b]	9.93818	10606	F213546.dat	Q07520_C5_180613	406	82.7	9	9	10	15.6515	0.00164961	166	17	20	20	13	19	17	16	15	13	16	1.14634	0.197037	0.156965	Red
HYPMC8B_1395|ID:64154989|gap|	Glyceraldehyde-3-phosphate dehydrogenase [Hyphomicrobium MC8b]	6.79791	35760	F213547.dat	Q07521_C6_180613	2279	78	33	33	37	23.6577	0.00249344	846	98	84	88	99	83	86	83	59	89	77	1.14536	0.195805	0.110845	Red
HYPMC8B_0259|ID:64153853|trpS|	Tryptophan--tRNA ligase [Hyphomicrobium MC8b]	6.79086	40134	F213542.dat	Q07516_C1_180613	1009	50.3	21	21	27	7.12613	0.000751068	286	31	29	32	30	31	25	25	21	35	27	1.14493	0.195256	0.160479	Red
HYPMC8B_3302|ID:64156896|ald|	Alanine dehydrogenase [Hyphomicrobium MC8b]	6.27498	39163	F213544.dat	Q07518_C3_180613	1338	58.6	21	21	23	13.763	0.00145057	539	51	60	60	58	59	54	66	22	61	48	1.14453	0.194757	0.395783	Red
HYPMC8B_0089|ID:64153683|rpsP|	30S ribosomal protein S16 [Hyphomicrobium MC8b]	10.083	13686	F213546.dat	Q07520_C5_180613	602	55.6	10	10	11	14.4673	0.0015248	198	21	22	22	20	21	15	19	16	21	21	1.14433	0.194503	0.0878697	Red
HYPMC8B_0568|ID:64154162|proA|	gamma-glutamylphosphate reductase [Hyphomicrobium MC8b]	6.301	45218	F213544.dat	Q07518_C3_180613	1304	70.3	23	23	32	6.70087	0.000706247	303	36	26	35	38	27	29	33	22	29	28	1.14384	0.19388	0.207163	Red
HYPMC8B_4335|ID:64157929|	Substrate-binding region of ABC-type glycine betaine transport system [Hyphomicrobium MC8b]	5.07941	35902	F213547.dat	Q07521_C6_180613	286	28.5	7	7	12	2.64609	0.000278888	95	13	9	7	12	10	10	9	5	12	8	1.14286	0.192645	0.400107	Red
HYPMC8B_4280|ID:64157874|	ABC transporter related protein [Hyphomicrobium MC8b]	6.98832	26797	F213545.dat	Q07519_C4_180613	407	46.4	8	8	10	1.86588	0.000196657	50	6	2	5	9	5	5	4	4	6	4	1.14286	0.192645	0.531764	Red
HYPMC8B_0032|ID:64153626|	conserved protein of unknown function [Hyphomicrobium MC8b]	4.8249	21884	F213550.dat	Q07524_C9_180613	370	45.8	7	7	10	2.28477	0.000240807	50	8	3	6	3	7	4	5	2	7	5	1.14286	0.192645	0.559681	Red
HYPMC8B_1311|ID:64154905|mtnA|	Methylthioribose-1-phosphate isomerase [Hyphomicrobium MC8b]	5.82137	39080	F213546.dat	Q07520_C5_180613	276	18.9	5	5	9	0.895599	9.43928e-05	35	3	3	3	5	5	4	3	4	3	2	1.14286	0.192645	0.360802	Red
HYPMC8B_1242|ID:64154836|	putative response regulator receiver (CheY-like protein) [Hyphomicrobium MC8b]	5.17024	16483	F213547.dat	Q07521_C6_180613	360	64.4	6	6	6	3.94346	0.000415626	65	7	9	7	7	5	9	6	5	5	5	1.14286	0.192645	0.347724	Red
HYPMC8B_1851|ID:64155445|	conserved protein of unknown function [Hyphomicrobium MC8b]	6.06443	15220	F213545.dat	Q07519_C4_180613	259	57.4	4	4	4	4.2707	0.000450116	65	6	6	6	10	7	5	5	7	7	6	1.14286	0.192645	0.303755	Red
HYPMC8B_4327|ID:64157921|	conserved protein of unknown function [Hyphomicrobium MC8b]	8.06402	15661	F213546.dat	Q07520_C5_180613	78	15.6	2	2	4	0.319264	3.36493e-05	5	0	0	0	1	2	0	0	0	1	1	1.14286	0.192645	0.683316	Red
HYPMC8B_3303|ID:64156897|bkdR|	Bkd operon transcriptional regulator [Hyphomicrobium MC8b]	9.2026	19789	F213546.dat	Q07520_C5_180613	53	7.9	1	1	4	0.252666	2.663e-05	5	0	0	1	1	1	0	1	0	1	0	1.14286	0.192645	0.579584	Red
HYPMC8B_0274|ID:64153868|	conserved exported protein of unknown function [Hyphomicrobium MC8b]	8.88982	14953	F213544.dat	Q07518_C3_180613	46	17	2	2	3	0.334381	3.52425e-05	5	0	0	2	1	0	0	1	0	0	1	1.14286	0.192645	0.683316	Red
HYPMC8B_4136|ID:64157730|moaA|	GTP 3',8-cyclase [Hyphomicrobium MC8b]	6.72144	38064	F213546.dat	Q07520_C5_180613	124	5.3	1	1	3	0.131358	1.38446e-05	5	0	1	1	0	1	0	0	0	1	1	1.14286	0.192645	0.579584	Red
HYPMC8B_0255|ID:64153849|	Peptidase M22 glycoprotease [Hyphomicrobium MC8b]	5.43334	24331	F213542.dat	Q07516_C1_180613	71	9.9	1	1	3	0.205499	2.16589e-05	5	1	0	1	0	1	1	0	0	0	1	1.14286	0.192645	0.579584	Red
HYPMC8B_3333|ID:64156927|	conserved protein of unknown function [Hyphomicrobium MC8b]	11.5196	47043	F213542.dat	Q07516_C1_180613	98	4.8	2	2	2	0.106286	1.12021e-05	5	2	0	0	1	0	1	0	0	1	0	1.14286	0.192645	0.683316	Red
HYPMC8B_1941|ID:64155535|pazS|	Pseudoazurin [Hyphomicrobium MC8b]	8.64844	16111	F213542.dat	Q07516_C1_180613	42	11.3	2	2	2	0.310347	3.27094e-05	5	2	0	0	0	1	1	0	0	1	0	1.14286	0.192645	0.683316	Red
HYPMC8B_3717|ID:64157311|der|	GTPase involved in ribosome synthesis and maintenance [Hyphomicrobium MC8b]	9.7586	53192	F213548.dat	Q07522_C7_180613	1042	50.9	24	24	26	4.68116	0.000493377	249	28	28	25	25	27	25	29	18	23	21	1.1405	0.189661	0.145159	Red
HYPMC8B_0885|ID:64154479|	Transcriptional regulator, TetR family [Hyphomicrobium MC8b]	6.51641	22364	F213542.dat	Q07516_C1_180613	694	71.9	10	10	14	8.45108	0.000890713	189	20	17	18	23	23	17	20	12	22	17	1.13978	0.188762	0.253326	Red
HYPMC8B_0820|ID:64154414|ihfB|	integration host factor (IHF), DNA-binding protein, beta subunit [Hyphomicrobium MC8b]	10.5853	10917	F213542.dat	Q07516_C1_180613	314	66.7	7	7	9	7.51122	0.000791655	82	8	9	9	10	8	9	9	4	7	9	1.13953	0.188445	0.303007	Red
HYPMC8B_3476|ID:64157070|	putative Amine oxidase [Hyphomicrobium MC8b]	5.83032	47925	F213546.dat	Q07520_C5_180613	904	48	18	18	23	5.23735	0.000551998	251	25	29	26	27	27	29	26	17	25	20	1.13934	0.188204	0.195549	Red
HYPMC8B_2350|ID:64155944|	Secretion protein HlyD family protein [Hyphomicrobium MC8b]	6.76591	30844	F213545.dat	Q07519_C4_180613	455	43.7	8	8	9	2.17222	0.000228944	67	5	7	6	11	7	8	6	5	5	7	1.13889	0.187627	0.425499	Red
HYPMC8B_0107|ID:64153701|dapB|	4-hydroxy-tetrahydrodipicolinate reductase [Hyphomicrobium MC8b]	6.22453	26957	F213545.dat	Q07519_C4_180613	902	73.8	15	15	17	6.52892	0.000688124	176	18	18	20	21	17	17	16	11	20	18	1.13793	0.186413	0.203065	Red
HYPMC8B_0174|ID:64153768|grpE|	Protein GrpE [Hyphomicrobium MC8b]	5.11325	23051	F213545.dat	Q07519_C4_180613	742	65.7	13	13	16	10.3249	0.00108821	238	24	22	24	29	28	19	18	21	24	29	1.13793	0.186413	0.222125	Red
HYPMC8B_3404|ID:64156998|lpxA|	UDP-N-acetylglucosamine acetyltransferase [Hyphomicrobium MC8b]	6.05278	28008	F213550.dat	Q07524_C9_180613	665	60.1	9	9	11	6.28392	0.000662302	176	20	19	20	19	16	15	16	12	20	19	1.13793	0.186413	0.187518	Red
HYPMC8B_1691|ID:64155285|nodW|	Nodulation protein W [Hyphomicrobium MC8b]	6.49126	23438	F213546.dat	Q07520_C5_180613	301	37.5	6	6	8	2.21862	0.000233834	52	4	5	4	6	9	5	6	3	5	5	1.13793	0.186413	0.474185	Red
HYPMC8B_2060|ID:64155654|potG|	putrescine transporter subunit: ATP-binding component of ABC superfamily [Hyphomicrobium MC8b]	6.57177	43530	F213546.dat	Q07520_C5_180613	480	26.4	7	7	13	2.27429	0.000239702	99	12	10	10	10	11	12	9	6	12	7	1.13725	0.185556	0.3337	Red
HYPMC8B_0902|ID:64154496|	Leucine aminopeptidase [Hyphomicrobium MC8b]	5.40426	49620	F213542.dat	Q07516_C1_180613	890	47.4	16	16	18	3.88956	0.000409945	193	22	21	22	21	17	20	24	11	18	17	1.13684	0.185032	0.308243	Red
HYPMC8B_1965|ID:64155559|cusA|	copper/silver efflux system, membrane component [Hyphomicrobium MC8b]	8.54151	115083	F213549.dat	Q07523_C8_180613	520	11.5	10	10	16	0.729908	7.69296e-05	84	7	6	12	5	15	6	11	14	4	4	1.13636	0.184425	0.677637	Red
HYPMC8B_1400|ID:64154994|yebC|	conserved hypothetical protein [Hyphomicrobium MC8b]	5.34741	26676	F213547.dat	Q07521_C6_180613	516	51	10	10	12	4.91078	0.000517578	131	12	16	13	16	13	15	10	10	14	12	1.13636	0.184425	0.210898	Red
HYPMC8B_1367|ID:64154961|aatA|	Aspartate aminotransferase A [Hyphomicrobium MC8b]	6.47015	43235	F213545.dat	Q07519_C4_180613	1656	65.8	23	23	28	10.732	0.00113112	464	49	48	50	54	46	46	45	34	48	44	1.13514	0.182864	0.0728614	Red
HYPMC8B_4432|ID:64158026|	Protein serine/threonine phosphatase [Hyphomicrobium MC8b]	4.77373	27392	F213542.dat	Q07516_C1_180613	367	29.8	6	6	7	2.51898	0.000265492	69	9	7	6	8	7	6	6	5	8	7	1.13514	0.182864	0.202934	Red
HYPMC8B_2652|ID:64156246|cysS|	Cysteine--tRNA ligase [Hyphomicrobium MC8b]	6.00815	55863	F213544.dat	Q07518_C3_180613	937	42.9	19	19	25	3.25797	0.000343378	182	15	19	25	19	19	22	20	11	14	18	1.13333	0.180572	0.377435	Red
HYPMC8B_0269|ID:64153863|trx|	Thioredoxin [Hyphomicrobium MC8b]	4.66669	32839	F213545.dat	Q07519_C4_180613	1039	54.9	16	16	22	6.51664	0.00068683	214	24	21	17	28	24	19	22	14	27	18	1.13333	0.180572	0.353126	Red
HYPMC8B_3272|ID:64156866|	putative flavin-containing monooxygenase [Hyphomicrobium MC8b]	5.95928	52184	F213548.dat	Q07522_C7_180613	557	32.4	13	13	18	2.87444	0.000302956	150	18	13	18	15	16	17	15	12	13	13	1.13333	0.180572	0.16372	Red
HYPMC8B_0125|ID:64153719|	2-hydroxychromene-2-carboxylate isomerase [Hyphomicrobium MC8b]	5.61077	22663	F213546.dat	Q07520_C5_180613	215	28	5	5	6	0.970745	0.000102313	22	2	2	2	1	5	2	2	1	2	3	1.13333	0.180572	0.613308	Red
HYPMC8B_0309|ID:64153903|	conserved exported protein of unknown function [Hyphomicrobium MC8b]	6.73652	24822	F213550.dat	Q07524_C9_180613	172	12.2	3	3	4	0.886311	9.34139e-05	22	4	1	1	5	1	4	1	0	4	1	1.13333	0.180572	0.749131	Red
HYPMC8B_1706|ID:64155300|smpB|	SsrA-binding protein [Hyphomicrobium MC8b]	9.85128	17903	F213546.dat	Q07520_C5_180613	131	23.6	3	3	4	1.22884	0.000129516	22	2	2	1	4	3	2	2	2	2	2	1.13333	0.180572	0.476621	Red
HYPMC8B_1930|ID:64155524|	CDGSH iron-sulfur domain-containing protein 3, mitochondrial [Hyphomicrobium MC8b]	4.48635	8955	F213545.dat	Q07519_C4_180613	134	43.8	3	3	3	2.45673	0.00025893	22	2	2	2	4	2	3	2	1	2	2	1.13333	0.180572	0.456533	Red
HYPMC8B_1316|ID:64154910|ychF|	putative GTP-binding protein [Hyphomicrobium MC8b]	5.1226	39617	F213542.dat	Q07516_C1_180613	1184	66.6	20	20	24	5.88131	0.000619869	233	27	24	21	26	26	27	24	17	23	18	1.13158	0.178337	0.212354	Red
HYPMC8B_0192|ID:64153786|yraL|	putative methyltransferase [Hyphomicrobium MC8b]	6.03121	33243	F213542.dat	Q07516_C1_180613	279	24.4	6	6	10	1.17318	0.000123649	39	7	2	3	5	4	4	4	0	7	3	1.13043	0.176878	0.683289	Red
HYPMC8B_1278|ID:64154872|	Histone family protein nucleoid-structuring protein H-NS [Hyphomicrobium MC8b]	10.2442	12641	F213546.dat	Q07520_C5_180613	837	61.7	13	13	16	23.8114	0.00250964	301	32	31	27	33	37	31	25	24	32	29	1.13014	0.176498	0.132249	Red
HYPMC8B_0786|ID:64154380|moxR|	Protein MoxR [Hyphomicrobium MC8b]	7.95325	43134	F213545.dat	Q07519_C4_180613	1438	63.3	28	28	33	9.64436	0.00101648	416	43	42	41	50	45	39	44	34	45	33	1.13	0.176323	0.121204	Red
HYPMC8B_0106|ID:64153700|gpmA|	2,3-bisphosphoglycerate-dependent phosphoglycerate mutase [Hyphomicrobium MC8b]	6.86278	25198	F213546.dat	Q07520_C5_180613	975	79.9	16	16	19	7.54028	0.000794718	190	19	20	17	21	24	21	20	11	19	18	1.12766	0.173332	0.294756	Red
HYPMC8B_0488|ID:64154082|dcd|	2'-deoxycytidine 5'-triphosphate deaminase [Hyphomicrobium MC8b]	6.93296	40566	F213547.dat	Q07521_C6_180613	678	41.7	13	13	15	3.47582	0.000366338	141	18	14	16	16	11	18	13	7	17	11	1.12676	0.172181	0.46749	Red
HYPMC8B_0221|ID:64153815|cysK|	cysteine synthase A, O-acetylserine sulfhydrolase A subunit [Hyphomicrobium MC8b]	6.48068	35118	F213542.dat	Q07516_C1_180613	1803	86.8	25	25	29	19.8758	0.00209484	698	79	63	80	81	67	67	73	54	74	60	1.12613	0.171368	0.155291	Red
HYPMC8B_0280|ID:64153874|purH|	fused IMP cyclohydrolase ; phosphoribosylaminoimidazolecarboxamide formyltransferase [Hyphomicrobium MC8b]	6.1753	55655	F213545.dat	Q07519_C4_180613	2150	70.9	30	30	34	8.91205	0.000939297	496	46	57	54	52	54	50	51	40	48	44	1.12605	0.171271	0.0604863	Red
HYPMC8B_4155|ID:64157749|gloB|	Hydroxyacylglutathione hydrolase [Hyphomicrobium MC8b]	5.5551	27854	F213550.dat	Q07524_C9_180613	325	31.2	6	6	9	2.69261	0.000283791	75	9	8	7	10	6	8	7	5	8	7	1.125	0.169925	0.297952	Red
HYPMC8B_1170|ID:64154764|	conserved exported protein of unknown function [Hyphomicrobium MC8b]	8.31762	16292	F213542.dat	Q07516_C1_180613	171	37.8	3	3	4	1.47312	0.000155261	24	3	2	2	2	4	2	1	1	4	3	1.125	0.169925	0.589073	Red
HYPMC8B_2346|ID:64155940|	Transcriptional regulator, AraC family [Hyphomicrobium MC8b]	9.15374	38865	F213544.dat	Q07518_C3_180613	91	8.6	2	2	3	0.180111	1.8983e-05	7	1	0	2	1	0	1	1	1	0	0	1.125	0.169925	0.668428	Red
HYPMC8B_0116|ID:64153710|	conserved protein of unknown function [Hyphomicrobium MC8b]	7.75313	29406	F213548.dat	Q07522_C7_180613	146	7.7	2	2	3	0.238047	2.50892e-05	7	0	0	1	1	2	0	2	0	0	1	1.125	0.169925	0.724507	Red
HYPMC8B_2202|ID:64155796|	protein of unknown function [Hyphomicrobium MC8b]	4.47357	12691	F213546.dat	Q07520_C5_180613	78	34.5	1	1	3	0.551572	5.81337e-05	7	1	0	0	2	1	1	0	0	2	0	1.125	0.169925	0.724507	Red
HYPMC8B_4512|ID:64158106|	Integral membrane sensor signal transduction histidine kinase [Hyphomicrobium MC8b]	5.17321	50277	F213548.dat	Q07522_C7_180613	135	6.8	2	2	2	0.139229	1.46742e-05	7	2	0	0	1	1	1	2	0	0	0	1.125	0.169925	0.724507	Red
HYPMC8B_3270|ID:64156864|	conserved protein of unknown function [Hyphomicrobium MC8b]	5.55347	40259	F213550.dat	Q07524_C9_180613	69	3.5	1	1	2	0.173874	1.83257e-05	7	1	1	1	0	1	0	1	0	1	1	1.125	0.169925	0.545424	Red
HYPMC8B_3218|ID:64156812|	conserved protein of unknown function [Hyphomicrobium MC8b]	5.91302	31335	F213545.dat	Q07519_C4_180613	709	56.1	13	13	20	6.25499	0.000659253	196	23	15	22	26	18	21	21	9	22	19	1.12371	0.168271	0.459571	Red
HYPMC8B_0925|ID:64154519|	Efflux transporter, RND family, MFP subunit [Hyphomicrobium MC8b]	8.83737	46684	F213545.dat	Q07519_C4_180613	917	45.6	15	15	21	3.91997	0.000413151	183	18	22	17	21	19	19	22	12	20	13	1.12088	0.164631	0.356235	Red
HYPMC8B_0913|ID:64154507|	putative Prephenate dehydratase [Hyphomicrobium MC8b]	5.45353	32652	F213545.dat	Q07519_C4_180613	1086	76.2	18	18	21	7.80963	0.000823106	255	34	23	23	31	24	21	27	17	31	24	1.12	0.163499	0.39423	Red
HYPMC8B_4472|ID:64158066|accA|	Acetyl-coenzyme A carboxylase carboxyl transferase subunit alpha [Hyphomicrobium MC8b]	5.89462	34948	F213545.dat	Q07519_C4_180613	884	65.1	17	17	19	5.78002	0.000609193	202	23	20	18	25	21	20	19	14	25	17	1.12	0.163499	0.307901	Red
HYPMC8B_1126|ID:64154720|	conserved protein of unknown function [Hyphomicrobium MC8b]	4.67042	46437	F213548.dat	Q07522_C7_180613	439	23	6	5	8	0.925986	9.75955e-05	43	5	5	5	3	5	5	8	1	4	2	1.12	0.163499	0.661623	Red
HYPMC8B_1457|ID:64155051|	conserved exported protein of unknown function [Hyphomicrobium MC8b]	10.5852	12099	F213545.dat	Q07519_C4_180613	315	45	7	7	7	7.93454	0.000836271	96	10	11	10	11	9	10	9	8	8	10	1.12	0.163499	0.0746807	Red
HYPMC8B_2413|ID:64156007|recG|	ATP-dependent DNA helicase RecG [Hyphomicrobium MC8b]	6.79249	77286	F213543.dat	Q07517_C2_180613	193	7.2	4	4	5	0.556375	5.86399e-05	43	5	5	4	5	4	4	4	6	2	4	1.12	0.163499	0.41556	Red
HYPMC8B_4173|ID:64157767|	putative Fe2+/Zn2+ uptake regulation protein [Hyphomicrobium MC8b]	8.89473	18277	F213546.dat	Q07520_C5_180613	389	66.5	8	8	10	4.32237	0.000455562	79	7	8	8	8	11	9	6	7	7	8	1.11905	0.162271	0.274969	Red
HYPMC8B_3056|ID:64156650|metY|	Trans-sulfuration enzyme (O-acetylhomoserine aminocarboxypropyltransferase) [Hyphomicrobium MC8b]	6.17495	45378	F213545.dat	Q07519_C4_180613	1110	53.6	16	16	18	6.50095	0.000685176	295	31	34	32	35	24	28	32	24	33	22	1.11806	0.160992	0.27434	Red
HYPMC8B_3982|ID:64157576|	conserved protein of unknown function [Hyphomicrobium MC8b]	6.37752	71635	F213549.dat	Q07523_C8_180613	675	23.2	11	11	12	0.865499	9.12204e-05	62	12	6	6	5	4	3	5	14	3	4	1.11765	0.160465	0.759232	Red
HYPMC8B_1346|ID:64154940|pmtA|	Phosphatidylethanolamine N-methyltransferase [Hyphomicrobium MC8b]	8.94784	27280	F213546.dat	Q07520_C5_180613	520	46.1	9	9	12	3.59238	0.000378623	98	12	8	8	13	11	9	8	10	9	10	1.11765	0.160465	0.3229	Red
HYPMC8B_3165|ID:64156759|	Histidine kinase [Hyphomicrobium MC8b]	6.18798	49488	F213550.dat	Q07524_C9_180613	221	9.1	4	4	5	0.52538	5.53731e-05	26	3	2	3	3	3	3	2	1	4	2	1.11765	0.160465	0.496758	Red
HYPMC8B_1435|ID:64155029|purA|	adenylosuccinate synthetase [Hyphomicrobium MC8b]	5.92458	46826	F213544.dat	Q07518_C3_180613	2421	75.8	39	39	43	15.2907	0.00161158	716	75	81	79	77	66	73	69	55	67	74	1.11662	0.159136	0.101082	Red
HYPMC8B_4166|ID:64157760|ispA|	Geranyltranstransferase (Farnesyl-diphosphate synthase) [Hyphomicrobium MC8b]	5.31199	31414	F213547.dat	Q07521_C6_180613	603	45.2	9	9	10	2.57847	0.000271761	81	9	8	9	9	8	11	7	3	9	8	1.11628	0.158698	0.497225	Red
HYPMC8B_0704|ID:64154298|hpf|	Ribosome hibernation promoting factor [Hyphomicrobium MC8b]	6.51027	22608	F213542.dat	Q07516_C1_180613	465	52.5	10	10	14	4.42321	0.00046619	100	12	10	7	13	11	10	7	6	13	11	1.11538	0.157541	0.48858	Red
HYPMC8B_3940|ID:64157534|	Uncharacterized RNA pseudouridine synthase RBE_0321 [Hyphomicrobium MC8b]	10.16	30176	F213543.dat	Q07517_C2_180613	438	37.1	10	10	11	3.94353	0.000415634	119	14	13	14	11	11	12	12	8	13	11	1.11475	0.156726	0.238954	Red
HYPMC8B_0792|ID:64154386|mxaD|	MxaD protein [Hyphomicrobium MC8b]	4.76003	19144	F213541.dat	Q07525_C10_180613	954	70.8	14	14	16	14.0514	0.00148097	269	28	27	25	35	27	30	22	16	28	31	1.11364	0.155278	0.395837	Red
HYPMC8B_0487|ID:64154081|metZ|	O-succinylhomoserine sulfhydrylase [Hyphomicrobium MC8b]	6.2072	43711	F213550.dat	Q07524_C9_180613	1600	81.6	26	26	28	8.71634	0.00091867	381	44	34	46	44	33	33	38	29	42	38	1.11351	0.155119	0.274434	Red
HYPMC8B_1480|ID:64155074|cspE|	DNA-binding transcriptional repressor [Hyphomicrobium MC8b]	6.53261	7381	F213545.dat	Q07519_C4_180613	331	91.3	7	7	8	13.8193	0.0014565	102	12	10	9	13	10	11	10	7	10	10	1.11321	0.154723	0.264679	Red
HYPMC8B_0249|ID:64153843|ybeZ|	putative enzyme with nucleoside triphosphate hydrolase domain [Hyphomicrobium MC8b]	6.05845	36244	F213545.dat	Q07519_C4_180613	887	58.1	16	16	20	5.43538	0.000572869	197	22	20	22	24	16	18	23	15	21	16	1.11224	0.153474	0.309227	Red
HYPMC8B_4210|ID:64157804|ndk|	multifunctional nucleoside diphosphate kinase and apyrimidinic endonuclease and 3'-phosphodiesterase [Hyphomicrobium MC8b]	6.75834	15514	F213542.dat	Q07516_C1_180613	922	88.6	16	16	19	44.5404	0.0046944	691	74	69	66	87	68	76	56	61	73	61	1.11145	0.152438	0.208082	Red
HYPMC8B_2521|ID:64156115|	conserved protein of unknown function [Hyphomicrobium MC8b]	5.52203	32333	F213544.dat	Q07518_C3_180613	817	55.7	14	14	19	4.97943	0.000524814	161	18	13	18	18	18	18	15	11	17	15	1.11111	0.152003	0.283496	Red
HYPMC8B_3441|ID:64157035|nuoCD|	fragment of NADH dehydrogenase I chain C,D (part 1) [Hyphomicrobium MC8b]	4.92161	22963	F213550.dat	Q07524_C9_180613	851	77.1	14	14	18	8.66612	0.000913377	199	22	17	19	25	22	19	18	12	23	22	1.11111	0.152003	0.384134	Red
HYPMC8B_3922|ID:64157516|	FAD linked oxidase domain protein [Hyphomicrobium MC8b]	8.90689	43683	F213547.dat	Q07521_C6_180613	485	24.3	7	7	11	1.51089	0.000159242	66	8	8	6	6	7	9	7	3	8	4	1.11111	0.152003	0.546671	Red
HYPMC8B_1312|ID:64154906|fucA|	L-fuculose-1-phosphate aldolase [Hyphomicrobium MC8b]	6.25244	24423	F213550.dat	Q07524_C9_180613	301	34.5	6	6	7	1.92442	0.000202826	47	5	4	5	7	4	5	4	2	6	5	1.11111	0.152003	0.511596	Red
HYPMC8B_3305|ID:64156899|thiL|	Thiamine-monophosphate kinase [Hyphomicrobium MC8b]	5.12112	35813	F213544.dat	Q07518_C3_180613	202	22.4	5	5	6	0.781839	8.2403e-05	28	3	2	5	2	3	5	2	1	3	2	1.11111	0.152003	0.659092	Red
HYPMC8B_2575|ID:64156169|	conserved protein of unknown function [Hyphomicrobium MC8b]	4.61435	8065	F213546.dat	Q07520_C5_180613	241	50.7	4	4	4	5.82765	0.000614213	47	4	5	5	5	6	4	5	3	4	6	1.11111	0.152003	0.352146	Red
HYPMC8B_2609|ID:64156203|	conserved protein of unknown function [Hyphomicrobium MC8b]	5.21129	17920	F213545.dat	Q07519_C4_180613	123	18.3	3	3	3	1.5625	0.000164682	28	3	3	1	5	3	5	3	0	3	2	1.11111	0.152003	0.708366	Red
HYPMC8B_0841|ID:64154435|	putative PTS system subfamily mannose/fructose-specific IIA component [Hyphomicrobium MC8b]	4.82888	14041	F213545.dat	Q07519_C4_180613	221	42.9	3	3	3	1.99416	0.000210177	28	2	3	3	5	2	3	1	3	3	3	1.11111	0.152003	0.573089	Red
HYPMC8B_1144|ID:64154738|thiE|	thiamin phosphate synthase (thiamin phosphate pyrophosphorylase) [Hyphomicrobium MC8b]	5.01045	21926	F213546.dat	Q07520_C5_180613	101	13	2	2	3	0.410472	4.32622e-05	9	0	0	1	1	3	2	1	0	0	1	1.11111	0.152003	0.771705	Red
HYPMC8B_2803|ID:64156397|	Uncharacterized SufE-like protein R01000 [Hyphomicrobium MC8b]	5.20465	15749	F213545.dat	Q07519_C4_180613	71	14.7	2	2	3	0.571465	6.02303e-05	9	1	1	0	2	1	1	2	0	0	1	1.11111	0.152003	0.69409	Red
HYPMC8B_3032|ID:64156626|hmp|	Flavohemoprotein [Hyphomicrobium MC8b]	5.81166	45072	F213548.dat	Q07522_C7_180613	91	8	2	2	2	0.199681	2.10456e-05	9	1	1	1	1	1	1	2	0	0	1	1.11111	0.152003	0.621308	Red
HYPMC8B_2441|ID:64156035|	conserved protein of unknown function [Hyphomicrobium MC8b]	8.55214	18611	F213545.dat	Q07519_C4_180613	104	9.8	2	2	2	0.483585	5.09681e-05	9	1	0	0	2	2	2	0	0	1	1	1.11111	0.152003	0.740709	Red
HYPMC8B_2646|ID:64156240|	GCN5-related N-acetyltransferase [Hyphomicrobium MC8b]	4.38013	18481	F213547.dat	Q07521_C6_180613	55	21.3	2	2	2	0.486987	5.13266e-05	9	1	1	1	1	1	2	0	0	1	1	1.11111	0.152003	0.621308	Red
HYPMC8B_1302|ID:64154896|trmL|	tRNA (cytidine(34)-2'-O)-methyltransferase [Hyphomicrobium MC8b]	6.89713	16731	F213545.dat	Q07519_C4_180613	91	21.2	2	2	2	0.537924	5.66952e-05	9	0	1	1	2	1	1	1	0	1	1	1.11111	0.152003	0.610104	Red
HYPMC8B_3946|ID:64157540|	Glucose-6-phosphate isomerase [Hyphomicrobium MC8b]	6.02344	47445	F213545.dat	Q07519_C4_180613	1359	59.6	19	19	22	9.92728	0.0010463	471	48	51	49	51	49	47	50	36	49	41	1.10965	0.150104	0.13368	Red
HYPMC8B_0824|ID:64154418|trpA|	Tryptophan synthase alpha chain [Hyphomicrobium MC8b]	6.34046	29160	F213545.dat	Q07519_C4_180613	544	49.3	8	8	11	4.28669	0.000451802	125	12	12	15	13	14	12	14	8	13	12	1.10938	0.149747	0.275902	Red
HYPMC8B_0427|ID:64154021|cpo|	Non-heme chloroperoxidase [Hyphomicrobium MC8b]	6.15849	30433	F213545.dat	Q07519_C4_180613	672	58.1	11	11	16	3.48306	0.000367102	106	14	9	8	13	12	11	13	8	11	7	1.10909	0.149378	0.473118	Red
HYPMC8B_2524|ID:64156118|pdxA|	4-hydroxythreonine-4-phosphate dehydrogenase [Hyphomicrobium MC8b]	5.3926	35502	F213550.dat	Q07524_C9_180613	535	35.4	8	8	13	2.45057	0.000258281	87	11	10	7	10	8	6	9	10	9	7	1.1087	0.148863	0.364103	Red
HYPMC8B_0382|ID:64153976|etfA|	electron transfer flavoprotein alpha-subunit [Hyphomicrobium MC8b]	5.00478	31888	F213545.dat	Q07519_C4_180613	1473	75.2	21	21	23	16.8088	0.00177159	536	58	51	53	63	57	52	51	40	59	52	1.10811	0.148099	0.173656	Red
HYPMC8B_1441|ID:64155035|	GCN5-related N-acetyltransferase [Hyphomicrobium MC8b]	9.93393	18191	F213544.dat	Q07518_C3_180613	341	52.9	6	6	7	3.73811	0.000393983	68	7	7	8	6	8	6	8	4	8	6	1.10811	0.148099	0.376608	Red
HYPMC8B_0686|ID:64154280|pheS|	phenylalanine tRNA synthetase, alpha subunit [Hyphomicrobium MC8b]	5.349	39576	F213550.dat	Q07524_C9_180613	881	45.8	18	18	20	6.67071	0.000703068	264	27	30	25	31	26	28	26	16	29	26	1.10769	0.147557	0.323113	Red
HYPMC8B_2407|ID:64156001|glmU|	fused N-acetyl glucosamine-1-phosphate uridyltransferase ; glucosamine-1-phosphate acetyl transferase [Hyphomicrobium MC8b]	6.97626	47704	F213548.dat	Q07522_C7_180613	989	46.8	16	16	24	3.89904	0.000410945	186	20	21	23	19	15	22	22	9	19	16	1.10753	0.147342	0.49515	Red
HYPMC8B_1518|ID:64155112|	putative histidine triad family protein, nucleoside phosphate hydrolase [Hyphomicrobium MC8b]	7.01603	15101	F213546.dat	Q07520_C5_180613	220	47.5	5	5	7	3.24482	0.000341992	49	4	4	6	5	7	5	5	4	5	4	1.10714	0.146841	0.383501	Red
HYPMC8B_0831|ID:64154425|	Thioredoxin C-1 [Hyphomicrobium MC8b]	6.81733	11714	F213543.dat	Q07517_C2_180613	884	97.3	13	13	13	22.8786	0.00241132	268	28	30	28	29	26	26	23	24	25	29	1.10606	0.14543	0.0570198	Red
HYPMC8B_2404|ID:64155998|	conserved protein of unknown function [Hyphomicrobium MC8b]	5.21569	35115	F213548.dat	Q07522_C7_180613	878	63.7	14	14	16	6.54991	0.000690336	230	24	25	26	24	22	23	25	17	23	21	1.10526	0.14439	0.164675	Red	5249	differential abundance not same direction: MC8b more on DCM, DM4 more on methanol; also red and no longer blue in MC8b proteome analysis
HYPMC8B_3428|ID:64157022|nqo|	NADH-quinone oxidoreductase chain 12 [Hyphomicrobium MC8b]	6.45767	71596	F213543.dat	Q07517_C2_180613	168	3.7	2	2	2	0.419018	4.41629e-05	30	3	3	3	4	3	2	2	4	3	3	1.10526	0.14439	0.38153	Red
HYPMC8B_4010|ID:64157604|cspE|	DNA-binding transcriptional repressor [Hyphomicrobium MC8b]	9.29875	7563	F213544.dat	Q07518_C3_180613	542	80.9	10	10	10	41.2535	0.00434796	312	31	34	34	31	34	28	27	27	32	34	1.10458	0.143492	0.0947285	Red
HYPMC8B_3415|ID:64157009|rpsB|	30S ribosomal protein S2 [Hyphomicrobium MC8b]	6.66945	36091	F213545.dat	Q07519_C4_180613	2439	96.4	39	39	43	29.8689	0.00314808	1078	115	113	113	119	106	104	112	89	113	94	1.10445	0.143326	0.0885146	Red
HYPMC8B_1169|ID:64154763|pyk|	Pyruvate kinase [Hyphomicrobium MC8b]	6.29783	51649	F213547.dat	Q07521_C6_180613	1676	76.9	28	28	35	9.17733	0.000967257	474	45	55	51	49	49	53	47	33	51	41	1.10435	0.143195	0.276781	Red
HYPMC8B_2833|ID:64156427|aapJ|	General L-amino acid-binding periplasmic protein AapJ [Hyphomicrobium MC8b]	4.86032	37223	F213543.dat	Q07517_C2_180613	637	35.9	9	9	12	3.00889	0.000317126	112	17	12	9	12	9	12	11	9	11	10	1.10345	0.142019	0.47388	Red
HYPMC8B_3399|ID:64156993|lexA|	LexA repressor [Hyphomicrobium MC8b]	8.7608	26723	F213550.dat	Q07524_C9_180613	372	34.1	6	6	11	1.90847	0.000201146	51	8	6	5	5	3	5	4	4	6	5	1.10345	0.142019	0.528903	Red
HYPMC8B_2725|ID:64156319|	protein of unknown function [Hyphomicrobium MC8b]	5.27248	60899	F213547.dat	Q07521_C6_180613	327	15.8	6	6	9	0.837452	8.82644e-05	51	5	3	7	7	5	8	5	5	3	3	1.10345	0.142019	0.626303	Red
HYPMC8B_2076|ID:64155670|moaC|	molybdopterin biosynthesis, protein C [Hyphomicrobium MC8b]	8.56686	17127	F213545.dat	Q07519_C4_180613	306	29.9	5	5	6	2.97775	0.000313844	51	5	4	4	7	7	5	5	4	6	4	1.10345	0.142019	0.466957	Red
HYPMC8B_0821|ID:64154415|	conserved protein of unknown function [Hyphomicrobium MC8b]	11.2484	12847	F213543.dat	Q07517_C2_180613	186	24.1	3	3	3	3.9698	0.000418402	51	5	4	8	4	6	5	5	5	3	6	1.10345	0.142019	0.524157	Red
HYPMC8B_2422|ID:64156016|mclA|	Malyl-CoA/beta-methylmalyl-CoA/citramalyl-CoA lyase [Hyphomicrobium MC8b]	6.07174	38541	F213545.dat	Q07519_C4_180613	1593	83.3	27	27	31	14.53	0.00153141	560	60	55	59	66	54	54	61	36	66	49	1.10332	0.141853	0.361513	Red
HYPMC8B_0709|ID:64154303|	3'-5' exonuclease [Hyphomicrobium MC8b]	6.18364	22671	F213550.dat	Q07524_C9_180613	739	71.8	13	13	16	8.55719	0.000901896	194	20	21	21	19	21	19	19	13	22	19	1.10309	0.141554	0.250974	Red
HYPMC8B_3111|ID:64156705|rplR|	50S ribosomal subunit protein L18 [Hyphomicrobium MC8b]	10.7854	12723	F213546.dat	Q07520_C5_180613	572	60.8	9	9	9	12.1041	0.00127572	154	16	15	17	14	19	15	15	12	17	14	1.10256	0.140863	0.213394	Red
HYPMC8B_3460|ID:64157054|clpP|	ATP-dependent Clp protease proteolytic subunit (Endopeptidase Clp) (Caseinolytic protease) (Protease Ti) (Heat shock protein F21.5) [Hyphomicrobium MC8b]	5.46202	24193	F213543.dat	Q07517_C2_180613	675	46.5	15	15	17	17.4017	0.00183408	421	41	43	44	47	46	42	41	30	43	44	1.10244	0.140699	0.18522	Red
HYPMC8B_0507|ID:64154101|	conserved protein of unknown function [Hyphomicrobium MC8b]	9.21952	35257	F213545.dat	Q07519_C4_180613	571	57.3	12	12	12	5.55918	0.000585917	196	21	18	20	25	19	20	19	14	23	17	1.10204	0.140178	0.331435	Red
HYPMC8B_0007|ID:64153601|	putative oxidoreductase, aldo/keto reductase family [Hyphomicrobium MC8b]	6.00831	37589	F213544.dat	Q07518_C3_180613	927	55.1	16	16	19	5.77297	0.000608449	217	19	26	26	23	20	21	20	15	25	22	1.10185	0.13993	0.345038	Red
HYPMC8B_2179|ID:64155773|sodA|	superoxide dismutase, Mn [Hyphomicrobium MC8b]	8.61926	26806	F213543.dat	Q07517_C2_180613	473	61.5	9	9	10	4.25278	0.000448227	114	12	13	12	13	10	12	10	7	14	11	1.10169	0.139725	0.386684	Red
HYPMC8B_2835|ID:64156429|metC|	putative cystathionine beta-lyase [Hyphomicrobium MC8b]	6.76703	42634	F213545.dat	Q07519_C4_180613	733	42.6	12	12	15	3.70596	0.000390595	158	13	19	18	19	14	14	19	10	18	14	1.1	0.137504	0.461571	Red
HYPMC8B_1521|ID:64155115|	Endoribonuclease L-PSP [Hyphomicrobium MC8b]	6.07414	15907	F213545.dat	Q07519_C4_180613	646	89.5	9	9	10	7.29239	0.000768591	116	12	12	10	14	13	13	9	7	15	11	1.1	0.137504	0.47308	Red
HYPMC8B_0226|ID:64153820|	conserved protein of unknown function [Hyphomicrobium MC8b]	8.92463	22706	F213545.dat	Q07519_C4_180613	317	40.1	6	6	8	2.33418	0.000246015	53	5	5	5	6	7	5	5	3	5	7	1.1	0.137504	0.449944	Red
HYPMC8B_0219|ID:64153813|dfp|	fused 4'-phosphopantothenoylcysteine decarboxylase ; phosphopantothenoylcysteine synthetase, FMN-binding [Hyphomicrobium MC8b]	8.56926	44182	F213550.dat	Q07524_C9_180613	479	24.4	7	7	7	2.1502	0.000226623	95	10	8	10	12	10	10	9	8	13	5	1.1	0.137504	0.51687	Red
HYPMC8B_3963|ID:64157557|	conserved protein of unknown function [Hyphomicrobium MC8b]	8.69266	14978	F213541.dat	Q07525_C10_180613	282	35.3	6	6	7	6.34264	0.000668491	95	8	10	10	11	11	10	10	5	10	10	1.1	0.137504	0.413136	Red
HYPMC8B_0242|ID:64153836|rimP|	Ribosome maturation factor RimP [Hyphomicrobium MC8b]	4.53542	23256	F213545.dat	Q07519_C4_180613	207	31.9	4	4	4	2.27898	0.000240196	53	4	6	5	8	5	6	4	4	6	5	1.1	0.137504	0.484452	Red
HYPMC8B_1172|ID:64154766|	conserved protein of unknown function [Hyphomicrobium MC8b]	5.57044	11768	F213541.dat	Q07525_C10_180613	146	35.3	3	3	4	0.934738	9.8518e-05	11	1	1	0	3	1	0	1	0	1	3	1.1	0.137504	0.79247	Red
HYPMC8B_3911|ID:64157505|	Uncharacterized HTH-type transcriptional regulator RHOS4_30730 [Hyphomicrobium MC8b]	8.13866	49545	F213550.dat	Q07524_C9_180613	84	8.2	2	2	3	0.22202	2.34001e-05	11	1	1	2	1	1	1	2	0	2	0	1.1	0.137504	0.698401	Red
HYPMC8B_3637|ID:64157231|kdpE|	DNA-binding response regulator in two-component regulatory system with KdpD [Hyphomicrobium MC8b]	6.45379	25836	F213546.dat	Q07520_C5_180613	127	14.8	2	2	3	0.425763	4.48738e-05	11	1	1	1	1	2	2	1	0	1	1	1.1	0.137504	0.610104	Red
HYPMC8B_0254|ID:64153848|	Ribosomal-protein-alanine acetyltransferase [Hyphomicrobium MC8b]	8.00636	17884	F213546.dat	Q07520_C5_180613	139	12.6	2	2	3	0.615075	6.48266e-05	11	1	1	0	2	2	1	1	1	1	1	1.1	0.137504	0.621308	Red
HYPMC8B_0039|ID:64153633|	MltA domain protein [Hyphomicrobium MC8b]	9.2001	42253	F213545.dat	Q07519_C4_180613	85	7	2	2	2	0.260337	2.74385e-05	11	1	1	1	2	1	1	1	1	1	1	1.1	0.137504	0.373901	Red
HYPMC8B_1237|ID:64154831|	conserved exported protein of unknown function [Hyphomicrobium MC8b]	6.81289	10357	F213547.dat	Q07521_C6_180613	77	26.8	2	2	2	1.06208	0.00011194	11	1	0	2	2	1	2	1	0	0	2	1.1	0.137504	0.740709	Red
HYPMC8B_0579|ID:64154173|	conserved exported protein of unknown function [Hyphomicrobium MC8b]	8.76586	10108	F213548.dat	Q07522_C7_180613	153	37.8	2	2	2	3.16581	0.000333665	32	3	3	3	5	3	3	2	3	3	4	1.1	0.137504	0.456533	Red
HYPMC8B_0176|ID:64153770|rph|	Ribonuclease PH [Hyphomicrobium MC8b]	6.5344	26132	F213550.dat	Q07524_C9_180613	787	58.6	15	15	18	9.33721	0.000984108	244	29	22	22	29	26	26	22	17	31	20	1.09917	0.136419	0.435609	Red
HYPMC8B_0448|ID:64154042|ubiE|	bifunctional 2-octaprenyl-6-methoxy-1,4-benzoquinone methylase and S-adenosylmethionine:2-DMK methyltransferase [Hyphomicrobium MC8b]	5.88363	28996	F213550.dat	Q07524_C9_180613	824	69.8	14	14	16	4.06953	0.000428913	118	14	9	13	12	14	12	9	6	17	12	1.09836	0.135352	0.579763	Red
HYPMC8B_4281|ID:64157875|	conserved membrane protein of unknown function [Hyphomicrobium MC8b]	9.05666	40339	F213545.dat	Q07519_C4_180613	623	38	10	10	12	2.92521	0.000308306	118	15	8	14	14	11	11	12	15	9	9	1.09836	0.135352	0.501423	Red
HYPMC8B_1517|ID:64155111|	NAD-dependent epimerase/dehydratase [Hyphomicrobium MC8b]	9.32457	23071	F213550.dat	Q07524_C9_180613	470	51.6	9	9	11	4.20441	0.00044313	97	9	10	8	13	11	11	10	6	10	9	1.09804	0.13493	0.434892	Red
HYPMC8B_2052|ID:64155646|dmrA|	Dihydromethanopterin reductase [Hyphomicrobium MC8b]	6.04199	15145	F213545.dat	Q07519_C4_180613	317	44.9	7	7	11	5.01816	0.000528895	76	7	4	7	10	12	7	6	3	11	9	1.09756	0.134301	0.689986	Red
HYPMC8B_0194|ID:64153788|atpH|	ATP synthase subunit delta [Hyphomicrobium MC8b]	5.6051	19856	F213543.dat	Q07517_C2_180613	916	77	15	15	17	11.4323	0.00120492	227	24	24	20	24	27	21	21	19	24	23	1.09735	0.134017	0.160565	Red
HYPMC8B_3113|ID:64156707|rpsH|	30S ribosomal subunit protein S8 [Hyphomicrobium MC8b]	9.85736	14594	F213543.dat	Q07517_C2_180613	802	86.4	15	15	18	20.0082	0.00210879	292	30	32	30	31	30	29	24	26	31	29	1.09722	0.133856	0.0865377	Red
HYPMC8B_0154|ID:64153748|	Methyltransferase type 11 [Hyphomicrobium MC8b]	5.29032	29352	F213545.dat	Q07519_C4_180613	1010	70.3	16	16	19	7.01826	0.000739699	206	23	18	18	24	25	19	21	14	24	20	1.09709	0.133678	0.393737	Red
HYPMC8B_1761|ID:64155355|glnK|	regulatory protein, P-II 2, for nitrogen assimilation by glutamine synthetase, regulates GlnL (NRII) and GlnE (ATase) [Hyphomicrobium MC8b]	6.60709	12394	F213548.dat	Q07522_C7_180613	420	68.8	10	10	10	13.2322	0.00139463	164	17	18	15	15	21	18	19	9	15	17	1.09639	0.132755	0.47152	Red
HYPMC8B_3322|ID:64156916|hemB|	Delta-aminolevulinic acid dehydratase [Hyphomicrobium MC8b]	5.16227	37517	F213542.dat	Q07516_C1_180613	778	47	14	14	17	4.42466	0.000466343	166	19	19	16	19	14	18	18	10	18	15	1.09524	0.131245	0.421027	Red
HYPMC8B_0237|ID:64153831|truB|	tRNA pseudouridine synthase B [Hyphomicrobium MC8b]	6.55096	32744	F213550.dat	Q07524_C9_180613	253	20.6	4	4	7	1.03836	0.000109439	34	3	4	2	4	5	2	2	3	5	4	1.09524	0.131245	0.619786	Red
HYPMC8B_2509|ID:64156103|rpsR|	30S ribosomal protein S18 [Hyphomicrobium MC8b]	11.5344	9354	F213545.dat	Q07519_C4_180613	404	69	9	9	9	15.5014	0.00163379	145	16	14	14	16	16	13	13	14	13	16	1.09459	0.130397	0.104421	Red
HYPMC8B_3120|ID:64156714|rplP|	50S ribosomal subunit protein L16 [Hyphomicrobium MC8b]	11.45	15095	F213542.dat	Q07516_C1_180613	457	64	10	10	11	14.0444	0.00148023	212	22	19	24	24	22	21	19	17	22	22	1.09434	0.130061	0.172358	Red
HYPMC8B_0029|ID:64153623|hemE|	Uroporphyrinogen decarboxylase [Hyphomicrobium MC8b]	5.19754	37785	F213542.dat	Q07516_C1_180613	790	64	14	14	16	4.44621	0.000468614	168	21	16	17	21	13	16	15	13	20	16	1.09412	0.129768	0.42921	Red
HYPMC8B_0777|ID:64154371|	conserved exported protein of unknown function [Hyphomicrobium MC8b]	7.69649	23356	F213545.dat	Q07519_C4_180613	859	60.3	15	15	18	10.0617	0.00106046	235	24	24	19	28	28	27	22	15	24	24	1.09402	0.129635	0.42488	Red
HYPMC8B_0197|ID:64153791|ohr|	Organic hydroperoxide resistance protein [Hyphomicrobium MC8b]	6.89457	14103	F213545.dat	Q07519_C4_180613	355	61.9	6	6	7	8.79246	0.000926693	124	13	12	12	16	12	14	11	8	13	13	1.09375	0.129283	0.392028	Red
HYPMC8B_3290|ID:64156884|spuC|	Putrescine--pyruvate aminotransferase [Hyphomicrobium MC8b]	6.40119	51201	F213545.dat	Q07519_C4_180613	1199	61	21	21	25	6.38659	0.000673124	327	36	36	39	35	25	38	37	23	30	28	1.09317	0.128515	0.441354	Red
HYPMC8B_3456|ID:64157050|hupB|	HU, DNA-binding transcriptional regulator, beta subunit [Hyphomicrobium MC8b]	9.92846	9917	F213542.dat	Q07516_C1_180613	636	66.3	12	12	14	33.1754	0.00349656	329	36	31	34	40	31	37	30	25	36	29	1.09259	0.127756	0.319845	Red
HYPMC8B_4278|ID:64157872|	conserved protein of unknown function [Hyphomicrobium MC8b]	4.95438	35573	F213545.dat	Q07519_C4_180613	1530	79.4	19	19	23	8.71447	0.000918474	310	31	31	30	38	32	31	35	19	31	32	1.0915	0.126316	0.401281	Red
HYPMC8B_3098|ID:64156692|	Periplasmic serine endoprotease DegP-like [Hyphomicrobium MC8b]	6.48635	50572	F213548.dat	Q07522_C7_180613	1493	62.9	26	26	30	8.44341	0.000889904	427	45	48	47	39	44	44	47	34	38	41	1.09091	0.125531	0.209859	Red
HYPMC8B_3335|ID:64156929|	putative Molybdopterin binding, CinA-related [Hyphomicrobium MC8b]	5.34634	26804	F213541.dat	Q07525_C10_180613	312	41.9	6	6	9	1.34308	0.000141556	36	5	3	4	3	4	3	3	0	5	6	1.09091	0.125531	0.729828	Red
HYPMC8B_2426|ID:64156020|aidB|	putative acyl-CoA dehydrogenase AidB [Hyphomicrobium MC8b]	6.55776	59876	F213544.dat	Q07518_C3_180613	264	13.5	5	5	8	0.601243	6.33688e-05	36	3	4	5	4	3	3	4	4	2	4	1.09091	0.125531	0.486132	Red
HYPMC8B_0688|ID:64154282|rpmI|	50S ribosomal protein L35 [Hyphomicrobium MC8b]	11.2793	7292	F213544.dat	Q07518_C3_180613	287	47	6	6	7	14.3993	0.00151764	105	12	11	12	11	9	11	10	9	11	9	1.09091	0.125531	0.196472	Red
HYPMC8B_3509|ID:64157103|	ErfK/YbiS/YcfS/YnhG family protein [Hyphomicrobium MC8b]	9.71607	27153	F213542.dat	Q07516_C1_180613	137	17.9	3	3	7	0.478768	5.04604e-05	13	3	1	3	0	0	1	1	1	2	1	1.09091	0.125531	0.789351	Red
HYPMC8B_1162|ID:64154756|cpdR|	Response regulator receiver protein CpdR [Hyphomicrobium MC8b]	5.03427	14337	F213541.dat	Q07525_C10_180613	127	24.2	2	2	3	0.906745	9.55676e-05	13	2	0	1	2	2	1	1	1	1	2	1.09091	0.125531	0.670716	Red
HYPMC8B_3892|ID:64157486|ALDH10A|	Betaine aldehyde dehydrogenase 1, chloroplastic [Hyphomicrobium MC8b]	5.03811	52585	F213541.dat	Q07525_C10_180613	40	2.2	1	1	3	0.247219	2.6056e-05	13	1	1	1	2	2	2	1	0	1	2	1.09091	0.125531	0.668428	Red
HYPMC8B_2716|ID:64156310|	Glutathione S-transferase domain protein [Hyphomicrobium MC8b]	6.17863	22756	F213541.dat	Q07525_C10_180613	62	9.4	2	2	2	0.571278	6.02106e-05	13	1	1	1	2	2	1	0	1	2	2	1.09091	0.125531	0.668428	Red
HYPMC8B_1423|ID:64155017|gstA|	Protein GstA [Hyphomicrobium MC8b]	5.65713	21926	F213550.dat	Q07524_C9_180613	55	12.2	2	2	2	0.592903	6.24898e-05	13	1	1	1	2	2	1	1	1	2	1	1.09091	0.125531	0.545424	Red
HYPMC8B_0652|ID:64154246|mraZ|	Transcriptional regulator MraZ [Hyphomicrobium MC8b]	5.18573	17753	F213545.dat	Q07519_C4_180613	83	9.8	2	2	2	0.732271	7.71786e-05	13	2	1	1	2	1	2	1	1	1	1	1.09091	0.125531	0.545424	Red
HYPMC8B_3533|ID:64157127|moaD|	Molybdopterin synthase sulfur carrier subunit [Hyphomicrobium MC8b]	9.67012	10311	F213550.dat	Q07524_C9_180613	92	29.3	2	2	2	1.26079	0.000132883	13	1	0	1	3	2	1	1	1	2	1	1.09091	0.125531	0.729378	Red
HYPMC8B_1705|ID:64155299|dapA|	4-hydroxy-tetrahydrodipicolinate synthase [Hyphomicrobium MC8b]	5.61629	31682	F213545.dat	Q07519_C4_180613	1263	89.9	21	21	22	9.24815	0.000974722	293	32	30	28	36	27	29	29	24	29	29	1.08966	0.123872	0.212391	Red
HYPMC8B_3123|ID:64156717|rpsS|	30S ribosomal subunit protein S19 [Hyphomicrobium MC8b]	10.4464	10307	F213547.dat	Q07521_C6_180613	553	82.6	11	11	12	19.5013	0.00205537	201	20	19	20	23	23	23	16	17	21	19	1.08911	0.123148	0.278372	Red
HYPMC8B_1419|ID:64155013|cpoB|	Cell division coordinator CpoB [Hyphomicrobium MC8b]	5.6032	36006	F213545.dat	Q07519_C4_180613	831	47.6	15	15	18	4.94362	0.000521039	178	19	21	17	21	15	18	17	12	20	18	1.08889	0.122857	0.394862	Red
HYPMC8B_3114|ID:64156708|rpsN|	30S ribosomal subunit protein S14 [Hyphomicrobium MC8b]	11.6592	11827	F213545.dat	Q07519_C4_180613	562	62.4	12	12	14	15.0503	0.00158625	178	21	17	16	23	16	18	16	15	19	17	1.08889	0.122857	0.356967	Red
HYPMC8B_3044|ID:64156638|	Restriction endonuclease (modular protein) [Hyphomicrobium MC8b]	5.08876	34208	F213542.dat	Q07516_C1_180613	621	58	13	13	19	4.5311	0.000477562	155	20	17	16	14	14	15	16	15	14	14	1.08861	0.122484	0.287945	Red
HYPMC8B_2586|ID:64156180|metF|	5,10-methylenetetrahydrofolate reductase [Hyphomicrobium MC8b]	6.26675	33225	F213545.dat	Q07519_C4_180613	1050	71.1	18	18	19	8.93905	0.000942143	297	35	27	27	39	27	29	28	19	35	31	1.08844	0.122256	0.497129	Red
HYPMC8B_2171|ID:64155765|	conserved exported protein of unknown function [Hyphomicrobium MC8b]	7.06085	19021	F213542.dat	Q07516_C1_180613	244	47.8	6	6	6	3.20698	0.000338004	61	9	5	5	7	6	5	5	3	8	8	1.08824	0.121991	0.63818	Red
HYPMC8B_3384|ID:64156978|	Uncharacterized 37.6 kDa protein in cld 5'region [Hyphomicrobium MC8b]	6.41136	37071	F213548.dat	Q07522_C7_180613	605	55.2	11	11	13	2.9403	0.000309897	109	12	9	11	14	11	9	16	5	13	9	1.08772	0.121306	0.64541	Red
HYPMC8B_0472|ID:64154066|regA|	Photosynthetic apparatus regulatory protein RegA [Hyphomicrobium MC8b]	5.97881	21401	F213550.dat	Q07524_C9_180613	909	76.7	15	15	17	18.5505	0.00195516	397	41	43	36	46	41	40	35	30	43	42	1.08718	0.12059	0.283295	Red
HYPMC8B_2644|ID:64156238|	Methionine gamma-lyase [Hyphomicrobium MC8b]	8.50266	45965	F213545.dat	Q07519_C4_180613	200	21.1	6	6	7	0.826716	8.71328e-05	38	2	5	5	6	2	6	2	2	4	4	1.08696	0.120294	0.730906	Red
HYPMC8B_1067|ID:64154661|murA|	UDP-N-acetylglucosamine 1-carboxyvinyltransferase [Hyphomicrobium MC8b]	6.28147	45119	F213548.dat	Q07522_C7_180613	1474	67.4	25	25	26	7.77943	0.000819923	351	40	37	39	35	32	39	43	24	33	29	1.08671	0.119961	0.450732	Red
HYPMC8B_3741|ID:64157335|accC|	acetyl-CoA carboxylase, biotin carboxylase subunit [Hyphomicrobium MC8b]	5.90019	48794	F213542.dat	Q07516_C1_180613	1809	75.3	32	32	35	11.3334	0.00119449	553	61	60	58	60	49	59	61	49	47	49	1.08519	0.117941	0.244512	Red
HYPMC8B_4159|ID:64157753|fabG|	3-oxoacyl-[acyl-carrier-protein] reductase [Hyphomicrobium MC8b]	8.83017	25621	F213550.dat	Q07524_C9_180613	1463	92.6	22	22	22	22.5596	0.0023777	578	65	58	58	58	62	52	51	49	66	59	1.08511	0.117836	0.216957	Red
HYPMC8B_3105|ID:64156699|rpsM|	30S ribosomal subunit protein S13 [Hyphomicrobium MC8b]	10.6288	14202	F213550.dat	Q07524_C9_180613	683	76	15	15	19	18.3777	0.00193694	261	26	29	20	31	30	28	24	21	26	26	1.08462	0.117184	0.375008	Red
HYPMC8B_0244|ID:64153838|metK|	methionine adenosyltransferase 1 [Hyphomicrobium MC8b]	5.85521	43523	F213544.dat	Q07518_C3_180613	2171	75.6	41	41	49	22.6547	0.00238772	986	100	104	111	104	94	96	106	75	107	89	1.08368	0.115941	0.269727	Red
HYPMC8B_0546|ID:64154140|	putative enzyme [Hyphomicrobium MC8b]	5.16472	32725	F213550.dat	Q07524_C9_180613	446	31.3	8	8	13	1.98625	0.000209343	65	9	6	6	7	6	5	5	8	8	5	1.08333	0.115477	0.541209	Red
HYPMC8B_0634|ID:64154228|	putative transcriptional regulator, TetR family [Hyphomicrobium MC8b]	6.75702	23696	F213545.dat	Q07519_C4_180613	79	15.7	3	3	5	0.633018	6.67178e-05	15	1	1	1	3	2	2	1	1	2	1	1.08333	0.115477	0.683316	Red
HYPMC8B_2453|ID:64156047|eno|	enolase [Hyphomicrobium MC8b]	4.69092	45184	F213544.dat	Q07518_C3_180613	2497	79	35	35	39	24.8539	0.00261951	1123	112	118	115	119	120	121	115	91	113	99	1.08272	0.114661	0.182386	Red
HYPMC8B_2400|ID:64155994|	conserved protein of unknown function [Hyphomicrobium MC8b]	9.02134	56565	F213547.dat	Q07521_C6_180613	517	25	11	11	16	2.06842	0.000218004	117	13	11	12	13	12	14	14	9	9	10	1.08197	0.113657	0.449761	Red
HYPMC8B_2502|ID:64156096|purF|	Amidophosphoribosyltransferase [Hyphomicrobium MC8b]	5.94185	54244	F213549.dat	Q07523_C8_180613	522	22	8	8	12	1.23516	0.000130181	67	5	8	9	5	8	5	6	12	5	4	1.08108	0.112475	0.729541	Red
HYPMC8B_0202|ID:64153796|cyoA|	Cytochrome o ubiquinol oxidase subunit II [Hyphomicrobium MC8b]	8.49673	41539	F213550.dat	Q07524_C9_180613	411	22.3	7	7	10	1.61294	0.000169998	67	8	7	6	9	5	8	6	4	9	5	1.08108	0.112475	0.621763	Red
HYPMC8B_2382|ID:64155976|	Membrane protein involved in aromatic hydrocarbon degradation [Hyphomicrobium MC8b]	5.10185	44092	F213543.dat	Q07517_C2_180613	731	40.1	11	11	11	3.87825	0.000408754	171	20	18	15	17	19	17	18	12	17	18	1.08046	0.111645	0.353082	Red
HYPMC8B_1373|ID:64154967|fdh2B|	NAD-dependent formate dehydrogenase, Molybdenum containing, beta subunit [Hyphomicrobium MC8b]	5.42976	56009	F213545.dat	Q07519_C4_180613	1535	63.1	27	27	31	7.21313	0.000760237	404	40	40	41	46	43	42	38	38	42	34	1.0804	0.111568	0.13006	Red
HYPMC8B_3517|ID:64157111|nadC|	putative nicotinate-nucleotide pyrophosphorylase [carboxylating] [Hyphomicrobium MC8b]	5.41811	30209	F213545.dat	Q07519_C4_180613	337	20.7	7	7	8	1.39031	0.000146534	42	6	1	4	7	4	6	3	1	6	4	1.08	0.111031	0.782403	Red
HYPMC8B_3537|ID:64157131|rpoH|	RNA polymerase sigma factor RpoH [Hyphomicrobium MC8b]	5.98351	34150	F213545.dat	Q07519_C4_180613	837	49.3	13	13	18	5.06589	0.000533926	173	20	18	17	20	15	19	19	10	18	17	1.07955	0.110424	0.496249	Red
HYPMC8B_2516|ID:64156110|fabG|	3-oxoacyl-[acyl-carrier-protein] reductase [Hyphomicrobium MC8b]	8.65565	25975	F213545.dat	Q07519_C4_180613	1048	62.9	16	16	18	14.7449	0.00155406	383	34	37	37	41	50	36	40	27	41	40	1.07937	0.110183	0.453304	Red
HYPMC8B_0789|ID:64154383|mxaC|	MxaC protein [Hyphomicrobium MC8b]	8.88542	36515	F213547.dat	Q07521_C6_180613	400	36.2	8	8	10	1.88963	0.000199161	69	9	7	7	4	9	8	7	5	7	6	1.07895	0.109624	0.587212	Red
HYPMC8B_2510|ID:64156104|rpsF|	30S ribosomal protein S6 [Hyphomicrobium MC8b]	9.68142	20084	F213545.dat	Q07519_C4_180613	961	79.4	18	18	21	17.9247	0.0018892	360	38	35	32	41	41	37	30	33	39	34	1.07865	0.109229	0.267897	Red
HYPMC8B_2605|ID:64156199|carA|	carbamoyl phosphate synthetase small subunit, glutamine amidotransferase [Hyphomicrobium MC8b]	6.01332	43131	F213545.dat	Q07519_C4_180613	857	47.1	16	16	20	4.05741	0.000427636	175	19	17	15	24	16	18	20	8	22	16	1.07865	0.109229	0.643569	Red
HYPMC8B_3977|ID:64157571|	conserved exported protein of unknown function [Hyphomicrobium MC8b]	8.52305	17399	F213546.dat	Q07520_C5_180613	738	48.1	11	11	12	8.62119	0.000908641	150	16	14	14	17	17	14	13	14	16	15	1.07792	0.108253	0.197822	Red
HYPMC8B_0687|ID:64154281|rplT|	50S ribosomal subunit protein L20 [Hyphomicrobium MC8b]	11.3598	13948	F213545.dat	Q07519_C4_180613	674	54.4	10	10	11	10.7542	0.00113346	150	15	14	14	19	16	18	13	11	17	13	1.07792	0.108253	0.482091	Red
HYPMC8B_0073|ID:64153667|sdhB|	succinate dehydrogenase, FeS subunit [Hyphomicrobium MC8b]	7.44065	29918	F213542.dat	Q07516_C1_180613	863	65.6	20	19	23	10.4285	0.00109913	312	37	32	30	35	28	32	31	24	34	29	1.07742	0.10758	0.338604	Red
HYPMC8B_4445|ID:64158039|mcl|	L-malyl-CoA/beta-methylmalyl-CoA lyase [Hyphomicrobium MC8b]	6.16145	34266	F213542.dat	Q07516_C1_180613	2951	90.6	39	39	41	59.3008	0.00625008	2032	230	214	197	211	202	209	211	161	213	184	1.07731	0.107439	0.236389	Red
HYPMC8B_2654|ID:64156248|gltX|	Glutamate--tRNA ligase 2 [Hyphomicrobium MC8b]	5.37144	50610	F213547.dat	Q07521_C6_180613	910	43.2	19	19	25	4.60383	0.000485227	233	24	24	19	28	26	27	26	14	25	20	1.07692	0.106915	0.548152	Red
HYPMC8B_1146|ID:64154740|hemH|	Ferrochelatase [Hyphomicrobium MC8b]	8.52474	40142	F213548.dat	Q07522_C7_180613	994	63.2	17	17	21	5.13178	0.000540871	206	25	22	21	23	16	18	22	14	26	19	1.07692	0.106915	0.54302	Red
HYPMC8B_3863|ID:64157457|	conserved exported protein of unknown function [Hyphomicrobium MC8b]	4.95136	14442	F213541.dat	Q07525_C10_180613	405	37.1	7	7	7	8.65531	0.000912238	125	13	14	12	13	13	10	9	10	15	16	1.07692	0.106915	0.534104	Red
HYPMC8B_4491|ID:64158085|bioD|	ATP-dependent dethiobiotin synthetase BioD [Hyphomicrobium MC8b]	5.61067	22990	F213543.dat	Q07517_C2_180613	284	43.3	5	5	6	1.91388	0.000201715	44	4	6	3	4	6	5	3	4	4	5	1.07692	0.106915	0.590033	Red
HYPMC8B_3142|ID:64156736|	HAD-superfamily subfamily IIA hydrolase like protein [Hyphomicrobium MC8b]	5.29175	32165	F213542.dat	Q07516_C1_180613	155	14.1	3	3	3	0.528525	5.57046e-05	17	3	1	1	2	2	2	1	1	3	1	1.07692	0.106915	0.724507	Red
HYPMC8B_0788|ID:64154382|	putative MxaA protein [Hyphomicrobium MC8b]	6.13594	36643	F213547.dat	Q07521_C6_180613	626	51.5	15	15	18	4.93955	0.000520611	181	17	20	19	20	18	22	20	9	20	16	1.07609	0.105795	0.585745	Red
HYPMC8B_0292|ID:64153886|gpsA|	Glycerol-3-phosphate dehydrogenase [NAD(P)+] [Hyphomicrobium MC8b]	6.66731	35048	F213545.dat	Q07519_C4_180613	587	46.2	10	10	12	2.85323	0.00030072	100	10	11	9	12	10	10	11	8	10	9	1.07547	0.10497	0.29949	Red
HYPMC8B_3197|ID:64156791|fabH|	3-oxoacyl-[acyl-carrier-protein] synthase III [Hyphomicrobium MC8b]	6.43529	35031	F213545.dat	Q07519_C4_180613	1013	56.9	18	18	23	6.82253	0.00071907	239	25	27	24	25	23	23	27	19	25	21	1.075	0.104337	0.295375	Red
HYPMC8B_2577|ID:64156171|	Enoyl-CoA hydratase/isomerase [Hyphomicrobium MC8b]	5.72512	28137	F213546.dat	Q07520_C5_180613	732	54.3	12	12	15	5.5443	0.000584349	156	19	15	13	17	17	16	14	12	18	15	1.075	0.104337	0.425219	Red
HYPMC8B_2829|ID:64156423|ydjA|	putative NAD(P)H nitroreductase YdjA [Hyphomicrobium MC8b]	7.74587	21378	F213546.dat	Q07520_C5_180613	561	56	11	11	12	7.29722	0.0007691	156	16	14	14	18	19	15	15	15	17	13	1.075	0.104337	0.352146	Red
HYPMC8B_0247|ID:64153841|	putative HlyC/CorC family of transporters with CBS domains [Hyphomicrobium MC8b]	4.90699	37759	F213548.dat	Q07522_C7_180613	276	24.9	7	7	10	1.93331	0.000203764	73	6	8	10	7	7	9	9	4	5	8	1.075	0.104337	0.64592	Red
HYPMC8B_0830|ID:64154424|	putative Isochorismatase hydrolase [Hyphomicrobium MC8b]	5.77179	21342	F213550.dat	Q07524_C9_180613	397	49.7	8	8	9	3.42049	0.000360507	73	8	5	8	9	8	7	4	6	11	7	1.075	0.104337	0.665747	Red
HYPMC8B_1182|ID:64154776|pntAA|	NAD(P) transhydrogenase subunit alpha part 1 [Hyphomicrobium MC8b]	6.24764	39736	F213545.dat	Q07519_C4_180613	2189	92.1	35	35	39	17.9183	0.00188852	712	83	66	76	77	67	69	75	57	79	63	1.07471	0.103951	0.339781	Red
HYPMC8B_1415|ID:64155009|tolB|	Tol-Pal system protein TolB [Hyphomicrobium MC8b]	6.17551	49172	F213544.dat	Q07518_C3_180613	1844	69.6	28	28	29	11.1446	0.0011746	548	59	57	58	55	55	56	52	46	56	54	1.07435	0.103463	0.0999212	Red
HYPMC8B_3380|ID:64156974|	FAD dependent oxidoreductase (Modular protein) (fragment) [Hyphomicrobium MC8b]	5.6604	40052	F213542.dat	Q07516_C1_180613	431	31.5	8	8	10	1.14851	0.000121048	46	8	4	7	4	1	4	6	3	4	5	1.07407	0.103093	0.776904	Red
HYPMC8B_3954|ID:64157548|croR|	3-hydroxybutyryl-CoA dehydratase [Hyphomicrobium MC8b]	7.75691	15791	F213541.dat	Q07525_C10_180613	261	45.5	5	5	5	2.91305	0.000307025	46	4	5	5	4	6	6	2	4	4	6	1.07407	0.103093	0.649833	Red
HYPMC8B_4451|ID:64158045|	Transcriptional regulator, CarD family [Hyphomicrobium MC8b]	10.108	36760	F213550.dat	Q07524_C9_180613	1252	69.9	28	28	33	8.92274	0.000940424	328	34	34	36	39	27	35	34	24	39	26	1.07362	0.102483	0.509648	Red
HYPMC8B_4418|ID:64158012|agmR|	Glycerol metabolism activator [Hyphomicrobium MC8b]	5.85199	24114	F213545.dat	Q07519_C4_180613	517	58.4	11	11	11	3.11023	0.000327806	75	5	6	6	12	10	9	5	4	8	10	1.07317	0.10188	0.745387	Red
HYPMC8B_1510|ID:64155104|panC|	Pantothenate synthetase [Hyphomicrobium MC8b]	9.09725	30190	F213545.dat	Q07519_C4_180613	733	65	16	16	20	7.22093	0.00076106	218	25	20	22	26	20	22	24	13	25	21	1.07273	0.101283	0.538083	Red
HYPMC8B_4459|ID:64158053|rpmB|	50S ribosomal protein L28 [Hyphomicrobium MC8b]	10.9607	10975	F213550.dat	Q07524_C9_180613	427	74.5	8	8	8	14.7608	0.00155574	162	17	14	13	20	20	15	17	12	19	15	1.07229	0.100694	0.54005	Red
HYPMC8B_0384|ID:64153978|	Cob(I)yrinic acid a,c-diamide adenosyltransferase [Hyphomicrobium MC8b]	6.15	20746	F213550.dat	Q07524_C9_180613	885	82.9	14	14	14	9.20659	0.000970341	191	20	18	16	22	23	17	14	16	23	22	1.07216	0.100527	0.538109	Red
HYPMC8B_3137|ID:64156731|rplA|	50S ribosomal subunit protein L1 [Hyphomicrobium MC8b]	9.69517	25649	F213542.dat	Q07516_C1_180613	1152	80.7	23	23	26	17.5445	0.00184913	450	50	48	42	48	45	44	39	38	50	46	1.07207	0.100402	0.264721	Red
HYPMC8B_1185|ID:64154779|	conserved protein of unknown function [Hyphomicrobium MC8b]	6.29696	52222	F213545.dat	Q07519_C4_180613	472	19.3	9	9	14	1.47447	0.000155404	77	8	6	8	10	8	8	8	6	10	5	1.07143	0.0995357	0.594137	Red
HYPMC8B_3087|ID:64156681|	conserved membrane protein of unknown function [Hyphomicrobium MC8b]	4.77506	47219	F213545.dat	Q07519_C4_180613	341	25.5	6	6	10	1.01654	0.00010714	48	4	5	5	6	5	5	6	3	6	3	1.07143	0.0995357	0.613308	Red
HYPMC8B_3992|ID:64157586|thyA|	thymidylate synthase (TS) (TSase) [Hyphomicrobium MC8b]	5.82393	29755	F213541.dat	Q07525_C10_180613	383	28.8	7	7	8	2.5878	0.000272745	77	9	8	7	8	8	6	6	5	9	11	1.07143	0.0995357	0.630501	Red
HYPMC8B_0087|ID:64153681|rimM|	Ribosome maturation factor RimM [Hyphomicrobium MC8b]	4.47367	20883	F213541.dat	Q07525_C10_180613	121	15.8	2	2	5	0.909831	9.58929e-05	19	2	3	1	2	2	2	1	2	1	3	1.07143	0.0995357	0.69409	Red
HYPMC8B_4511|ID:64158105|	conserved protein of unknown function [Hyphomicrobium MC8b]	5.82909	18919	F213547.dat	Q07521_C6_180613	119	16.2	4	4	4	1.00428	0.000105848	19	3	1	2	2	2	4	1	1	3	0	1.07143	0.0995357	0.811769	Red
HYPMC8B_2507|ID:64156101|rplI|	50S ribosomal protein L9 [Hyphomicrobium MC8b]	4.82244	20844	F213550.dat	Q07524_C9_180613	1111	91.7	18	18	18	16.3116	0.00171919	340	32	35	35	38	36	34	31	24	38	37	1.07101	0.0989665	0.413273	Red
HYPMC8B_2417|ID:64156011|	conserved exported protein of unknown function [Hyphomicrobium MC8b]	6.324	66656	F213544.dat	Q07518_C3_180613	581	30.9	13	13	21	2.05533	0.000216624	137	13	15	17	12	14	13	12	13	16	12	1.07042	0.0981804	0.403149	Red
HYPMC8B_3916|ID:64157510|	tRNA synthetase class II (G H P and S) [Hyphomicrobium MC8b]	5.00038	42415	F213547.dat	Q07521_C6_180613	855	50.6	17	17	19	4.64458	0.000489522	197	21	19	21	24	17	24	19	11	26	15	1.07	0.0976108	0.660102	Red
HYPMC8B_0918|ID:64154512|	NAD-dependent epimerase/dehydratase [Hyphomicrobium MC8b]	10.7696	34631	F213550.dat	Q07524_C9_180613	589	39	9	9	16	2.28119	0.000240429	79	11	9	8	6	7	8	8	5	9	8	1.06977	0.0972972	0.59962	Red
HYPMC8B_1541|ID:64155135|gatA|	Glutamyl-tRNA(Gln) amidotransferase subunit A [Hyphomicrobium MC8b]	7.04843	53137	F213548.dat	Q07522_C7_180613	1483	66.3	24	24	25	6.00335	0.000632731	319	28	38	32	34	33	31	40	27	30	26	1.06918	0.096508	0.481442	Red
HYPMC8B_1886|ID:64155480|trmJ|	tRNA (cytidine/uridine-2'-O-)-methyltransferase TrmJ [Hyphomicrobium MC8b]	7.69194	46792	F213548.dat	Q07522_C7_180613	554	28.5	8	8	8	1.06856	0.000112622	50	5	7	4	4	6	4	9	2	6	3	1.06897	0.0962153	0.780845	Red
HYPMC8B_2984|ID:64156578|	conserved protein of unknown function [Hyphomicrobium MC8b]	6.71617	12581	F213547.dat	Q07521_C6_180613	200	45.6	4	4	4	3.97425	0.000418871	50	4	6	4	5	7	5	5	3	6	5	1.06897	0.0962153	0.61408	Red
HYPMC8B_1304|ID:64154898|petB|	Cytochrome b [Hyphomicrobium MC8b]	9.01066	49105	F213549.dat	Q07523_C8_180613	348	13	6	6	7	1.64953	0.000173854	81	9	8	9	10	6	9	6	10	7	7	1.06818	0.0951572	0.565214	Red
HYPMC8B_0680|ID:64154274|	conserved protein of unknown function [Hyphomicrobium MC8b]	5.51646	19517	F213545.dat	Q07519_C4_180613	820	51.4	12	12	14	10.4012	0.00109625	203	17	18	17	27	26	23	17	13	22	23	1.06796	0.0948592	0.654436	Red
HYPMC8B_2389|ID:64155983|	Ferredoxin--NADP reductase [Hyphomicrobium MC8b]	5.81887	38320	F213548.dat	Q07522_C7_180613	1177	65.8	19	19	19	9.29019	0.000979152	356	34	36	39	36	39	37	39	25	37	34	1.0678	0.0946369	0.407574	Red
HYPMC8B_3136|ID:64156730|rplJ|	50S ribosomal protein L10 [Hyphomicrobium MC8b]	9.81959	18019	F213545.dat	Q07519_C4_180613	1046	69.9	17	17	17	18.3695	0.00193608	331	34	31	28	41	37	35	30	27	33	35	1.06667	0.0931094	0.449115	Red
HYPMC8B_4140|ID:64157734|hpt|	Hypoxanthine phosphoribosyltransferase [Hyphomicrobium MC8b]	4.9164	21218	F213546.dat	Q07520_C5_180613	455	45.3	8	8	13	3.91177	0.000412287	83	11	7	7	8	10	10	7	7	8	8	1.06667	0.0931094	0.559613	Red
HYPMC8B_1333|ID:64154927|proC|	Pyrroline-5-carboxylate reductase [Hyphomicrobium MC8b]	5.54769	27555	F213550.dat	Q07524_C9_180613	391	36	7	7	7	3.01216	0.00031747	83	9	7	8	10	9	8	8	5	12	7	1.06667	0.0931094	0.649334	Red
HYPMC8B_0329|ID:64153923|	Two component transcriptional regulator, LuxR family [Hyphomicrobium MC8b]	5.8548	25122	F213545.dat	Q07519_C4_180613	198	20.9	4	4	5	0.835921	8.8103e-05	21	2	1	1	4	3	2	2	2	3	1	1.06667	0.0931094	0.772936	Red
HYPMC8B_2424|ID:64156018|yjcS|	putative alkyl/aryl-sulfatase YjcS [Hyphomicrobium MC8b]	5.43881	77516	F213544.dat	Q07518_C3_180613	154	5	3	3	5	0.270912	2.85531e-05	21	2	2	3	2	2	3	3	1	2	1	1.06667	0.0931094	0.698401	Red
HYPMC8B_1208|ID:64154802|	putative NMT1/THI5 like domain protein [Hyphomicrobium MC8b]	5.48891	37078	F213545.dat	Q07519_C4_180613	93	7.6	3	3	3	0.566374	5.96937e-05	21	2	2	2	4	1	2	2	1	3	2	1.06667	0.0931094	0.7419	Red
HYPMC8B_1816|ID:64155410|	Glutathione-dependent formaldehyde-activating GFA [Hyphomicrobium MC8b]	5.73698	14209	F213546.dat	Q07520_C5_180613	144	20.8	2	2	3	1.47794	0.000155769	21	3	1	2	3	2	2	2	1	3	2	1.06667	0.0931094	0.69409	Red
HYPMC8B_1885|ID:64155479|icd|	Isocitrate dehydrogenase [NADP] [Hyphomicrobium MC8b]	7.0834	45476	F213545.dat	Q07519_C4_180613	2392	86	40	40	45	15.5467	0.00163856	707	70	69	77	81	68	78	76	52	73	63	1.06628	0.0925896	0.432592	Red
HYPMC8B_2515|ID:64156109|fabD|	malonyl-CoA-[acyl-carrier-protein] transacylase [Hyphomicrobium MC8b]	5.53159	32477	F213543.dat	Q07517_C2_180613	974	61.6	16	16	19	9.29889	0.000980069	302	33	29	30	36	28	31	29	23	32	31	1.06623	0.0925121	0.387332	Red
HYPMC8B_1768|ID:64155362|	ErfK/YbiS/YcfS/YnhG family protein [Hyphomicrobium MC8b]	9.87397	30168	F213542.dat	Q07516_C1_180613	888	58.9	16	16	16	14.1872	0.00149528	428	50	39	48	46	38	42	41	37	45	42	1.06604	0.0922585	0.345384	Red
HYPMC8B_3510|ID:64157104|pyrC|	Dihydroorotase [Hyphomicrobium MC8b]	6.05523	48536	F213547.dat	Q07521_C6_180613	1073	52.9	19	19	23	4.98599	0.000525505	242	24	20	28	24	29	27	27	17	23	23	1.06557	0.0916305	0.530901	Red
HYPMC8B_0870|ID:64154464|pstS|	phosphate transporter subunit ; periplasmic-binding component of ABC superfamily [Hyphomicrobium MC8b]	5.65478	36450	F213544.dat	Q07518_C3_180613	806	64.6	14	14	15	4.93827	0.000520476	180	17	21	20	19	16	17	18	15	19	18	1.06522	0.0911479	0.329499	Red
HYPMC8B_0011|ID:64153605|	Uncharacterized 15.0 kDa protein in dhaT-dhaS intergenic region [Hyphomicrobium MC8b]	5.73555	14018	F213541.dat	Q07525_C10_180613	840	94	14	14	15	15.1947	0.00160147	213	24	18	21	23	24	19	19	17	21	27	1.06481	0.0906025	0.519532	Red
HYPMC8B_0563|ID:64154157|ybbO|	Uncharacterized oxidoreductase YbbO [Hyphomicrobium MC8b]	9.71848	30466	F213543.dat	Q07517_C2_180613	327	32.5	6	6	10	1.77247	0.000186812	54	7	6	4	5	6	5	7	3	7	4	1.06452	0.0901978	0.686317	Red
HYPMC8B_4410|ID:64158004|	putative transcriptional regulator [Hyphomicrobium MC8b]	5.97411	23425	F213546.dat	Q07520_C5_180613	352	48.4	7	7	8	2.30523	0.000242963	54	6	5	4	5	8	6	5	4	5	6	1.06452	0.0901978	0.623394	Red
HYPMC8B_4001|ID:64157595|fumC|	fumarate hydratase (fumarase C),aerobic Class II [Hyphomicrobium MC8b]	5.78769	52018	F213550.dat	Q07524_C9_180613	1487	70.5	25	25	27	7.86266	0.000828696	409	43	43	41	42	42	42	44	33	47	32	1.06404	0.0895516	0.438302	Red
HYPMC8B_1702|ID:64155296|	Alpha/beta hydrolase fold protein [Hyphomicrobium MC8b]	6.32958	36160	F213545.dat	Q07519_C4_180613	348	26.9	8	8	16	2.40597	0.000253581	87	10	8	7	10	10	9	9	8	9	7	1.06383	0.0892673	0.449944	Red
HYPMC8B_0139|ID:64153733|hisA|	1-(5-phosphoribosyl)-5-[(5-phosphoribosylamino)methylideneamino] imidazole-4-carboxamide isomerase [Hyphomicrobium MC8b]	5.10267	25476	F213542.dat	Q07516_C1_180613	415	44.2	7	7	10	3.41498	0.000359926	87	10	8	7	10	10	9	9	7	9	8	1.06383	0.0892673	0.449944	Red
HYPMC8B_3360|ID:64156954|degT|	Pleiotropic regulatory protein [Hyphomicrobium MC8b]	6.31823	39794	F213545.dat	Q07519_C4_180613	1153	62.7	22	22	25	7.9409	0.000836941	316	37	30	32	38	26	33	37	25	39	19	1.06329	0.0885367	0.662293	Red
HYPMC8B_2560|ID:64156154|	Lipid A biosynthesis acyltransferase [Hyphomicrobium MC8b]	10.0374	38024	F213550.dat	Q07524_C9_180613	465	29.5	10	10	14	2.34063	0.000246694	89	10	7	10	12	7	9	10	6	12	6	1.0625	0.0874628	0.703057	Red
HYPMC8B_3195|ID:64156789|	putative transcriptional regulator, MerR family [Hyphomicrobium MC8b]	10.6375	19377	F213550.dat	Q07524_C9_180613	375	53.4	8	8	9	6.29612	0.000663588	122	12	13	12	13	13	12	9	11	14	13	1.0625	0.0874628	0.415036	Red
HYPMC8B_1133|ID:64154727|hyi|	hydroxypyruvate isomerase [Hyphomicrobium MC8b]	5.6258	29170	F213543.dat	Q07517_C2_180613	156	13.4	3	3	5	0.788481	8.3103e-05	23	1	3	3	2	3	2	3	1	2	3	1.0625	0.0874628	0.724507	Red
HYPMC8B_3991|ID:64157585|dhfrIII|	Dihydrofolate reductase type 3 [Hyphomicrobium MC8b]	5.22105	19045	F213544.dat	Q07518_C3_180613	153	32.8	3	3	5	1.20767	0.000127284	23	2	2	3	3	2	2	2	2	2	3	1.0625	0.0874628	0.545424	Red
HYPMC8B_1824|ID:64155418|	Putative transcriptional regulator, Crp/Fnr family (fragment) [Hyphomicrobium MC8b]	6.9326	21164	F213543.dat	Q07517_C2_180613	142	13.4	2	2	3	1.08675	0.00011454	23	3	2	2	2	3	2	3	2	2	2	1.0625	0.0874628	0.545424	Red
HYPMC8B_0481|ID:64154075|argF|	Ornithine carbamoyltransferase [Hyphomicrobium MC8b]	7.15005	35565	F213545.dat	Q07519_C4_180613	1361	76.2	22	22	27	9.05385	0.000954242	322	31	37	34	39	25	31	31	25	39	30	1.06211	0.0869356	0.564708	Red
HYPMC8B_2085|ID:64155679|tpiA|	Triosephosphate isomerase [Hyphomicrobium MC8b]	5.25898	26358	F213545.dat	Q07519_C4_180613	489	41.5	9	9	9	4.70445	0.000495832	124	13	12	12	15	12	15	10	10	15	10	1.06154	0.0861566	0.577862	Red
HYPMC8B_4279|ID:64157873|	Secretion protein HlyD family protein [Hyphomicrobium MC8b]	5.22678	39372	F213545.dat	Q07519_C4_180613	1781	75.8	31	31	36	10.1595	0.00107077	400	43	35	37	51	40	38	39	40	46	31	1.0603	0.0844746	0.533554	Red
HYPMC8B_0196|ID:64153790|atpG|	ATP synthase gamma chain [Hyphomicrobium MC8b]	9.7792	31751	F213545.dat	Q07519_C4_180613	1346	86.1	24	24	24	15.905	0.00167633	505	50	53	50	57	50	48	49	45	56	47	1.06	0.0840643	0.235804	Red
HYPMC8B_1926|ID:64155520|purB|	Adenylosuccinate lyase [Hyphomicrobium MC8b]	6.36526	48439	F213543.dat	Q07517_C2_180613	1456	65.7	25	25	30	9.18681	0.000968256	445	44	48	47	47	43	50	52	32	44	38	1.05882	0.0824622	0.53175	Red
HYPMC8B_0801|ID:64154395|	putative NADH dehydrogenase (Ubiquinone) 1 alpha subcomplex [Hyphomicrobium MC8b]	9.91507	34356	F213544.dat	Q07518_C3_180613	838	66.4	15	15	17	6.84014	0.000720926	235	22	24	26	23	26	20	22	22	26	24	1.05882	0.0824622	0.313291	Red
HYPMC8B_3659|ID:64157253|glsA|	Glutaminase [Hyphomicrobium MC8b]	7.02098	33660	F213550.dat	Q07524_C9_180613	464	32.8	7	7	7	1.78253	0.000187872	60	7	6	6	6	6	5	8	4	7	5	1.05882	0.0824622	0.623793	Red
HYPMC8B_2714|ID:64156308|grp|	Glutamate uptake regulatory protein [Hyphomicrobium MC8b]	6.15634	18788	F213550.dat	Q07524_C9_180613	276	38.6	5	5	5	1.33064	0.000140244	25	2	2	1	4	4	2	2	2	5	1	1.05882	0.0824622	0.830812	Red
HYPMC8B_4567|ID:64158161|	conserved exported protein of unknown function [Hyphomicrobium MC8b]	8.59942	17395	F213544.dat	Q07518_C3_180613	224	22.4	4	4	4	1.43719	0.000151475	25	1	3	4	3	2	2	2	2	2	4	1.05882	0.0824622	0.765941	Red
HYPMC8B_0617|ID:64154211|creA|	Protein CreA [Hyphomicrobium MC8b]	8.3694	16965	F213547.dat	Q07521_C6_180613	139	28.2	3	3	3	1.47362	0.000155314	25	2	2	2	3	4	3	2	1	2	4	1.05882	0.0824622	0.765941	Red
HYPMC8B_3050|ID:64156644|glpX|	Fructose-1,6-bisphosphatase class 2 [Hyphomicrobium MC8b]	5.64716	35054	F213542.dat	Q07516_C1_180613	1664	87.7	28	28	31	22.3084	0.00235123	782	88	79	72	86	77	82	85	55	87	71	1.05714	0.0801703	0.531719	Red
HYPMC8B_3973|ID:64157567|	Glycerate dehydrogenase [Hyphomicrobium MC8b]	6.61818	35516	F213545.dat	Q07519_C4_180613	2323	91.3	35	35	39	27.4524	0.00289338	975	102	99	102	113	85	96	99	78	110	91	1.05637	0.0791117	0.456305	Red
HYPMC8B_1351|ID:64154945|ctrA|	Cell cycle response regulator CtrA [Hyphomicrobium MC8b]	5.20352	25845	F213542.dat	Q07516_C1_180613	625	46.6	10	10	12	6.77114	0.000713653	175	19	15	17	20	19	16	18	14	19	18	1.05556	0.0780025	0.451992	Red
HYPMC8B_1329|ID:64154923|	conserved protein of unknown function [Hyphomicrobium MC8b]	5.27427	40656	F213547.dat	Q07521_C6_180613	232	12.7	4	4	5	0.664109	6.99946e-05	27	2	3	2	3	4	4	3	1	3	2	1.05556	0.0780025	0.760634	Red
HYPMC8B_1524|ID:64155118|divK|	Polar-differentiation response regulator DivK [Hyphomicrobium MC8b]	5.23884	16160	F213546.dat	Q07520_C5_180613	117	23.6	2	2	3	1.67079	0.000176095	27	3	3	1	3	4	2	2	2	4	3	1.05556	0.0780025	0.760239	Red
HYPMC8B_1280|ID:64154874|groES|	chaperone Hsp10, affects cell division [Hyphomicrobium MC8b]	5.83972	10995	F213541.dat	Q07525_C10_180613	941	94.2	17	17	19	40.5639	0.00427529	446	43	45	43	49	49	45	42	37	45	48	1.05405	0.0759489	0.3304	Red
HYPMC8B_0175|ID:64153769|hrcA|	Heat-inducible transcription repressor HrcA [Hyphomicrobium MC8b]	5.73013	38824	F213550.dat	Q07524_C9_180613	512	32.6	9	9	12	1.69998	0.000179172	66	9	8	6	7	4	10	6	2	9	5	1.05405	0.0759489	0.818381	Red
HYPMC8B_0013|ID:64153607|	conserved protein of unknown function [Hyphomicrobium MC8b]	9.20066	19857	F213541.dat	Q07525_C10_180613	378	41.6	7	7	8	3.32376	0.000350313	66	5	7	6	8	8	5	7	5	5	10	1.05405	0.0759489	0.736785	Red
HYPMC8B_1491|ID:64155085|ygaF|	Peroxiredoxin Bcp [Hyphomicrobium MC8b]	8.95402	17174	F213546.dat	Q07520_C5_180613	274	49	6	6	8	3.84302	0.00040504	66	6	5	5	9	9	6	8	4	7	7	1.05405	0.0759489	0.735536	Red
HYPMC8B_1277|ID:64154871|sodB|	Superoxide dismutase [Mn] [Hyphomicrobium MC8b]	6.1226	22140	F213546.dat	Q07520_C5_180613	1094	60.7	19	19	20	16.8022	0.00177089	372	36	36	35	40	44	38	38	26	36	43	1.05376	0.075551	0.56114	Red
HYPMC8B_3249|ID:64156843|	Protein-L-isoaspartate(D-aspartate) O-methyltransferase [Hyphomicrobium MC8b]	5.3698	22935	F213545.dat	Q07519_C4_180613	694	74.7	14	14	17	7.89187	0.000831774	181	19	19	14	22	19	19	21	13	18	17	1.05376	0.075551	0.603426	Red
HYPMC8B_0653|ID:64154247|mraW|	S-adenosyl-dependent methyltransferase activity on membrane-located substrates [Hyphomicrobium MC8b]	7.12383	37312	F213548.dat	Q07522_C7_180613	655	50.4	10	10	13	2.81411	0.000296597	105	10	9	13	13	9	11	12	9	10	9	1.05357	0.0752881	0.598433	Red
HYPMC8B_4135|ID:64157729|	Molybdopterin-guanine dinucleotide biosynthesis protein B [Hyphomicrobium MC8b]	6.12501	19881	F213545.dat	Q07519_C4_180613	385	38.7	6	6	8	3.42035	0.000360492	68	7	6	5	8	9	7	7	3	7	9	1.05263	0.0740006	0.749941	Red
HYPMC8B_3926|ID:64157520|	Ribosomal RNA small subunit methyltransferase E [Hyphomicrobium MC8b]	5.31225	27413	F213550.dat	Q07524_C9_180613	192	32.3	5	5	8	1.05789	0.000111498	29	4	1	4	3	3	3	3	1	5	2	1.05263	0.0740006	0.822195	Red
HYPMC8B_1723|ID:64155317|	Transcriptional regulator, LysR family [Hyphomicrobium MC8b]	8.98674	30899	F213541.dat	Q07525_C10_180613	126	9.9	2	2	7	0.938542	9.89189e-05	29	2	2	3	4	4	3	2	2	4	3	1.05263	0.0740006	0.740709	Red
HYPMC8B_4260|ID:64157854|	SURF1-like protein [Hyphomicrobium MC8b]	6.98535	29730	F213550.dat	Q07524_C9_180613	244	23.1	4	4	6	0.975446	0.000102808	29	3	2	3	4	3	3	2	0	4	5	1.05263	0.0740006	0.835785	Red
HYPMC8B_0326|ID:64153920|	Beta-ketodecanoyl-[acyl-carrier-protein] synthase [Hyphomicrobium MC8b]	5.3102	39869	F213547.dat	Q07521_C6_180613	200	15.7	4	4	5	0.727382	7.66634e-05	29	3	4	2	3	3	5	4	1	3	1	1.05263	0.0740006	0.824995	Red
HYPMC8B_3499|ID:64157093|	Enoyl-CoA hydratase/isomerase family protein [Hyphomicrobium MC8b]	5.07864	27083	F213550.dat	Q07524_C9_180613	245	18.7	4	4	5	1.07078	0.000112857	29	3	4	3	3	2	3	2	2	4	3	1.05263	0.0740006	0.69409	Red
HYPMC8B_0667|ID:64154261|ftsA|	Cell division protein FtsA [Hyphomicrobium MC8b]	6.41509	44049	F213544.dat	Q07518_C3_180613	104	4.8	2	2	5	0.658358	6.93885e-05	29	2	3	4	4	2	2	4	2	4	2	1.05263	0.0740006	0.770775	Red
HYPMC8B_4421|ID:64158015|rpe|	D-ribulose-5-phosphate 3-epimerase [Hyphomicrobium MC8b]	5.95785	23411	F213545.dat	Q07519_C4_180613	162	38.8	4	4	4	1.23873	0.000130558	29	3	2	3	4	3	3	3	1	4	3	1.05263	0.0740006	0.7419	Red
HYPMC8B_4316|ID:64157910|yahK|	putative oxidoreductase, Zn-dependent and NAD(P)-binding [Hyphomicrobium MC8b]	5.95387	37440	F213545.dat	Q07519_C4_180613	1485	71.8	23	23	29	10.203	0.00107536	382	37	42	42	45	30	44	36	31	41	34	1.05236	0.0736229	0.587016	Red
HYPMC8B_0827|ID:64154421|aldB|	aldehyde dehydrogenase B [Hyphomicrobium MC8b]	6.04521	55660	F213547.dat	Q07521_C6_180613	2245	70.9	30	30	35	21.7212	0.00228933	1209	120	125	129	128	118	128	137	92	120	112	1.05219	0.0733933	0.474493	Red
HYPMC8B_4161|ID:64157755|phaR|	putative regulator for granule-associated proteins, PHB biosynthesis and acetyl-CoA flux [Hyphomicrobium MC8b]	5.3673	26202	F213550.dat	Q07524_C9_180613	842	55.1	13	13	14	7.13686	0.000752199	187	17	18	17	23	21	18	17	12	24	20	1.05208	0.073249	0.677235	Red
HYPMC8B_4444|ID:64158038|sucC|	succinyl-CoA synthetase, beta subunit [Hyphomicrobium MC8b]	5.65918	41832	F213544.dat	Q07518_C3_180613	3292	92.8	46	46	47	48.5035	0.0051121	2029	195	212	216	207	210	212	221	166	208	182	1.05131	0.0721852	0.391135	Red
HYPMC8B_4252|ID:64157846|	putative peroxiredoxin protein, antioxidant protein, AhpC/TSA family protein [Hyphomicrobium MC8b]	5.33239	17428	F213546.dat	Q07520_C5_180613	858	95.2	15	15	15	13.1972	0.00139093	230	22	24	18	28	26	22	25	23	15	27	1.05128	0.0721498	0.665179	Red
HYPMC8B_0848|ID:64154442|pyrE|	Orotate phosphoribosyltransferase [Hyphomicrobium MC8b]	6.62283	20265	F213546.dat	Q07520_C5_180613	356	29.7	7	7	9	3.45423	0.000364063	70	7	4	6	9	10	8	7	3	8	8	1.05128	0.0721498	0.788607	Red
HYPMC8B_0241|ID:64153835|nusA|	transcription termination/antitermination L factor [Hyphomicrobium MC8b]	4.66741	60528	F213541.dat	Q07525_C10_180613	2608	74.2	44	44	56	15.15	0.00159676	917	95	91	90	97	97	92	85	80	89	101	1.05088	0.0716047	0.279887	Red
HYPMC8B_4228|ID:64157822|	putative phage DNA polymerase [Hyphomicrobium MC8b]	8.4015	31236	F213550.dat	Q07524_C9_180613	197	21.6	4	4	8	0.992445	0.0001046	31	4	3	4	3	2	2	3	3	4	3	1.05	0.0703893	0.69409	Red
HYPMC8B_0282|ID:64153876|rsmB|	16S rRNA m5C967 methyltransferase, S-adenosyl-L-methionine-dependent [Hyphomicrobium MC8b]	8.45394	50080	F213541.dat	Q07525_C10_180613	240	10.4	4	4	7	0.61901	6.52413e-05	31	4	4	2	4	2	3	4	1	3	4	1.05	0.0703893	0.79247	Red
HYPMC8B_3109|ID:64156703|rpmD|	50S ribosomal subunit protein L30 [Hyphomicrobium MC8b]	10.6582	6963	F213543.dat	Q07517_C2_180613	365	61.3	5	5	5	16.2286	0.00171044	113	7	14	13	12	12	12	12	11	10	10	1.05	0.0703893	0.660737	Red
HYPMC8B_1544|ID:64155138|gatB|	Aspartyl/glutamyl-tRNA(Asn/Gln) amidotransferase subunit B [Hyphomicrobium MC8b]	5.56308	53828	F213544.dat	Q07518_C3_180613	1608	62.5	27	27	33	6.7437	0.000710762	363	32	37	43	36	38	41	38	30	33	35	1.04945	0.0696342	0.509663	Red
HYPMC8B_2152|ID:64155746|	Efflux transporter, RND family, MFP subunit [Hyphomicrobium MC8b]	6.04373	44079	F213550.dat	Q07524_C9_180613	1451	58.9	22	22	27	8.23521	0.000867961	363	36	39	36	40	35	40	40	26	39	32	1.04945	0.0696342	0.568592	Red
HYPMC8B_4462|ID:64158056|cobS|	Aerobic cobaltochelatase subunit CobS [Hyphomicrobium MC8b]	6.00437	37341	F213545.dat	Q07519_C4_180613	1166	63.3	21	21	23	9.82834	0.00103587	367	36	37	35	44	36	37	44	30	39	29	1.04891	0.0688951	0.599095	Red
HYPMC8B_0453|ID:64154047|rpsT|	30S ribosomal protein S20 [Hyphomicrobium MC8b]	11.7869	9643	F213544.dat	Q07518_C3_180613	178	30.7	3	3	3	7.67396	0.000808807	74	7	7	8	7	9	9	8	5	7	7	1.04878	0.0687128	0.622497	Red
HYPMC8B_3988|ID:64157582|hflC|	Protein HflC [Hyphomicrobium MC8b]	6.38897	34114	F213542.dat	Q07516_C1_180613	1538	74.9	28	28	31	14.5395	0.00153241	496	58	43	52	58	43	52	52	39	59	40	1.04858	0.0684411	0.651889	Red
HYPMC8B_0198|ID:64153792|atpD|	membrane-bound ATP synthase , F1 sector, beta-subunit [Hyphomicrobium MC8b]	5.10957	50922	F213548.dat	Q07522_C7_180613	2721	92.5	37	37	39	40.9057	0.00431131	2083	213	228	209	195	221	208	208	184	210	207	1.04795	0.0675633	0.224342	Red
HYPMC8B_3234|ID:64156828|	Deoxyguanosinetriphosphate triphosphohydrolase-like protein 1 [Hyphomicrobium MC8b]	6.4998	45298	F213548.dat	Q07522_C7_180613	291	21.8	7	7	11	1.67778	0.000176832	76	8	7	8	8	8	9	9	2	9	8	1.04762	0.0671142	0.785527	Red
HYPMC8B_2093|ID:64155687|kdsA|	2-dehydro-3-deoxyphosphooctonate aldolase [Hyphomicrobium MC8b]	8.76842	31040	F213545.dat	Q07519_C4_180613	499	33.1	8	8	10	2.51289	0.000264849	78	8	6	8	11	7	8	7	7	9	7	1.04651	0.0655883	0.68196	Red
HYPMC8B_0912|ID:64154506|kdsB|	3-deoxy-manno-octulosonate cytidylyltransferase [Hyphomicrobium MC8b]	6.09112	27952	F213546.dat	Q07520_C5_180613	403	35.4	7	7	7	2.7905	0.000294108	78	7	7	8	8	10	5	9	6	8	10	1.04651	0.0655883	0.722176	Red
HYPMC8B_3438|ID:64157032|nuoCD|	fragment of NADH dehydrogenase I chain C,D (part 2) [Hyphomicrobium MC8b]	6.06786	44694	F213547.dat	Q07521_C6_180613	1156	65.4	22	22	27	8.65888	0.000912614	387	42	38	38	44	36	44	42	26	40	37	1.04639	0.0654231	0.625864	Red
HYPMC8B_3936|ID:64157530|purD|	phosphoribosylglycinamide synthetase phosphoribosylamine-glycine ligase [Hyphomicrobium MC8b]	5.19273	44486	F213542.dat	Q07516_C1_180613	482	30.6	12	12	17	2.76491	0.000291412	123	15	12	12	14	10	14	12	8	15	11	1.04615	0.065095	0.701343	Red
HYPMC8B_0575|ID:64154169|rplU|	50S ribosomal subunit protein L21 [Hyphomicrobium MC8b]	10.4706	11193	F213549.dat	Q07523_C8_180613	355	60.6	6	6	7	11.3464	0.00119587	127	13	15	12	12	13	11	12	14	13	12	1.04478	0.0631938	0.445953	Red
HYPMC8B_3126|ID:64156720|rplD|	50S ribosomal protein L4 [Hyphomicrobium MC8b]	10.0594	22431	F213545.dat	Q07519_C4_180613	1303	75.7	22	22	27	20.2398	0.00213321	454	48	44	47	50	43	46	39	41	51	45	1.04405	0.0621948	0.44316	Red
HYPMC8B_2363|ID:64155957|fhcD|	Formyltransferase/hydrolase complex subunit D [Hyphomicrobium MC8b]	5.82664	31465	F213550.dat	Q07524_C9_180613	1450	88.4	23	23	28	30.9868	0.0032659	975	105	91	96	106	100	95	101	80	110	91	1.04357	0.0615253	0.490548	Red
HYPMC8B_0308|ID:64153902|	conserved exported protein of unknown function [Hyphomicrobium MC8b]	9.82081	10443	F213542.dat	Q07516_C1_180613	124	32.6	4	4	6	3.54304	0.000373424	37	4	4	4	4	3	3	5	2	2	6	1.04348	0.0614005	0.821608	Red
HYPMC8B_3147|ID:64156741|	conserved protein of unknown function [Hyphomicrobium MC8b]	4.96445	14399	F213546.dat	Q07520_C5_180613	158	29.1	3	3	3	2.56962	0.000270829	37	3	4	3	4	5	4	4	3	3	4	1.04348	0.0614005	0.668428	Red
HYPMC8B_1096|ID:64154690|cobW|	Protein CobW [Hyphomicrobium MC8b]	4.80312	37129	F213545.dat	Q07519_C4_180613	1165	59.7	19	19	20	12.497	0.00131713	464	45	47	45	49	51	49	51	35	49	43	1.0431	0.0608822	0.552122	Red
HYPMC8B_3106|ID:64156700|adk|	Adenylate kinase [Hyphomicrobium MC8b]	5.74996	21171	F213546.dat	Q07520_C5_180613	875	79.7	17	17	19	10.7222	0.00113008	227	21	24	23	21	27	22	22	20	24	23	1.0431	0.0608822	0.467429	Red
HYPMC8B_3115|ID:64156709|rplE|	50S ribosomal protein L5 [Hyphomicrobium MC8b]	9.77424	24695	F213550.dat	Q07524_C9_180613	1231	67.4	23	23	28	18.8702	0.00198885	466	47	48	45	52	46	44	43	38	57	46	1.04292	0.0606264	0.577329	Red
HYPMC8B_0396|ID:64153990|	putative acyl-coenzyme A synthetase [Hyphomicrobium MC8b]	5.95361	55364	F213549.dat	Q07523_C8_180613	1007	40.6	18	18	25	4.98519	0.000525421	276	26	29	25	28	33	26	25	25	29	30	1.04286	0.0605415	0.5122	Red
HYPMC8B_4424|ID:64158018|	conserved protein of unknown function [Hyphomicrobium MC8b]	5.13937	27431	F213542.dat	Q07516_C1_180613	672	48.4	13	13	15	4.84853	0.000511017	133	16	11	15	14	12	12	13	13	13	14	1.04286	0.0605415	0.567495	Red
HYPMC8B_1069|ID:64154663|hisD|	Histidinol dehydrogenase [Hyphomicrobium MC8b]	5.28132	45602	F213546.dat	Q07520_C5_180613	1314	70.4	19	19	26	7.12688	0.000751147	325	29	34	33	36	34	35	35	25	34	30	1.04268	0.0603005	0.55552	Red
HYPMC8B_3297|ID:64156891|bauC|	putative 3-oxopropanoate dehydrogenase [Hyphomicrobium MC8b]	6.33295	53581	F213548.dat	Q07522_C7_180613	1346	52.6	24	24	31	6.17756	0.000651093	331	33	32	36	33	35	36	38	25	33	30	1.04192	0.0592392	0.587183	Red
HYPMC8B_0818|ID:64154412|sppA|	putative peptidase [Hyphomicrobium MC8b]	6.77884	34214	F213546.dat	Q07520_C5_180613	606	29.9	10	10	11	5.49483	0.000579135	188	17	19	17	21	22	20	19	15	20	18	1.04124	0.0582986	0.577775	Red
HYPMC8B_1361|ID:64154955|uvrB|	UvrABC system protein B [Hyphomicrobium MC8b]	6.21671	109049	F213548.dat	Q07522_C7_180613	688	16.5	12	12	19	0.825317	8.69854e-05	90	7	12	6	10	11	6	12	8	11	7	1.04082	0.0577155	0.813118	Red
HYPMC8B_3099|ID:64156693|	NAD-dependent epimerase/dehydratase [Hyphomicrobium MC8b]	6.12521	36799	F213545.dat	Q07519_C4_180613	250	18.6	6	6	7	1.11416	0.000117428	41	5	3	2	6	5	3	5	2	6	4	1.04	0.0565835	0.849416	Red
HYPMC8B_1888|ID:64155482|rpsD|	30S ribosomal protein S4 [Hyphomicrobium MC8b]	10.2675	23340	F213549.dat	Q07523_C8_180613	1342	81	24	24	29	25.964	0.00273651	606	61	62	60	62	64	58	58	58	60	63	1.03974	0.056216	0.0819364	Red
HYPMC8B_0492|ID:64154086|	Histone family protein DNA-binding protein [Hyphomicrobium MC8b]	10.8309	11902	F213545.dat	Q07519_C4_180613	980	67	15	15	15	47.1349	0.00496785	561	56	56	57	57	60	56	58	47	57	57	1.03929	0.0555923	0.353634	Red
HYPMC8B_3108|ID:64156702|rplO|	50S ribosomal subunit protein L15 [Hyphomicrobium MC8b]	10.528	19572	F213545.dat	Q07519_C4_180613	1019	66.3	17	17	18	15.4302	0.00162629	302	30	32	29	33	30	32	24	25	34	33	1.03922	0.0554951	0.614716	Red
HYPMC8B_0043|ID:64153637|	Zn-binding quinone oxidoreductase [Hyphomicrobium MC8b]	5.4178	33725	F213542.dat	Q07516_C1_180613	472	34.5	7	7	9	2.78725	0.000293766	94	12	10	10	8	8	10	11	8	9	8	1.03922	0.0554951	0.685039	Red
HYPMC8B_3248|ID:64156842|	putative RND efflux transporter, OMP subunit [Hyphomicrobium MC8b]	6.17306	52892	F213545.dat	Q07519_C4_180613	2582	72.3	38	38	41	17.583	0.00185318	930	90	98	96	98	92	97	93	83	89	94	1.03905	0.0552589	0.256221	Red
HYPMC8B_0875|ID:64154469|	Peptidase M75, Imelysin [Hyphomicrobium MC8b]	4.7679	46457	F213541.dat	Q07525_C10_180613	1850	50.7	21	21	26	14.6157	0.00154044	679	72	65	68	78	63	71	67	59	65	71	1.03846	0.0544478	0.476861	Red
HYPMC8B_3131|ID:64156725|rpsG|	30S ribosomal subunit protein S7 [Hyphomicrobium MC8b]	10.3382	17867	F213541.dat	Q07525_C10_180613	1116	81.4	22	22	25	26.3614	0.0027784	471	48	50	42	47	53	47	41	46	47	50	1.03814	0.0539949	0.46343	Red
HYPMC8B_0895|ID:64154489|	Pilus (Caulobacter type) biogenesis lipoprotein CpaD [Hyphomicrobium MC8b]	7.71863	26431	F213545.dat	Q07519_C4_180613	623	48.6	8	8	8	3.70777	0.000390785	98	8	11	9	13	9	11	7	8	11	11	1.03774	0.0534393	0.756984	Red
HYPMC8B_2117|ID:64155711|mch|	Methenyltetrahydromethanopterin cyclohydrolase [Hyphomicrobium MC8b]	5.24789	33625	F213550.dat	Q07524_C9_180613	1527	71.2	25	25	27	14.3643	0.00151395	483	50	47	43	58	48	49	49	37	60	42	1.03719	0.0526803	0.707809	Red
HYPMC8B_2761|ID:64156355|	Carboxynorspermidine/carboxyspermidine decarboxylase [Hyphomicrobium MC8b]	5.91405	42173	F213543.dat	Q07517_C2_180613	746	41.6	10	10	13	2.41861	0.000254913	102	9	12	11	10	10	10	13	10	10	7	1.03636	0.0515303	0.722839	Red
HYPMC8B_0081|ID:64153675|mtrA|	DNA-binding response regulator MtrA [Hyphomicrobium MC8b]	5.79448	25298	F213550.dat	Q07524_C9_180613	487	45.6	8	8	10	4.03194	0.000424952	102	12	10	9	10	11	11	12	7	13	7	1.03636	0.0515303	0.780505	Red
HYPMC8B_1187|ID:64154781|rpsU|	30S ribosomal protein S21 [Hyphomicrobium MC8b]	11.3018	13900	F213544.dat	Q07518_C3_180613	428	61.8	10	10	11	15.5396	0.00163781	216	19	22	23	25	21	24	18	20	24	20	1.03604	0.0510742	0.622822	Red
HYPMC8B_3359|ID:64156953|	NAD-dependent epimerase/dehydratase [Hyphomicrobium MC8b]	5.65407	35922	F213542.dat	Q07516_C1_180613	576	37.5	11	11	15	2.89516	0.000305139	104	11	10	13	11	8	12	10	9	11	9	1.03571	0.0506261	0.70067	Red
HYPMC8B_0003|ID:64153597|	AFG1-like ATPase [Hyphomicrobium MC8b]	6.90617	40900	F213546.dat	Q07520_C5_180613	607	35.7	12	12	16	2.59169	0.000273154	106	12	8	10	10	14	14	12	6	12	8	1.03509	0.049753	0.829338	Red
HYPMC8B_0549|ID:64154143|	conserved protein of unknown function [Hyphomicrobium MC8b]	4.86252	48286	F213548.dat	Q07522_C7_180613	616	35.9	10	10	14	2.19525	0.000231372	106	12	10	10	11	11	12	12	7	12	9	1.03509	0.049753	0.729828	Red
HYPMC8B_2660|ID:64156254|	conserved exported protein of unknown function [Hyphomicrobium MC8b]	6.35166	17839	F213550.dat	Q07524_C9_180613	321	43.6	6	6	8	5.94204	0.000626269	106	11	10	9	13	11	12	9	7	11	13	1.03509	0.049753	0.761519	Red
HYPMC8B_0397|ID:64153991|	putative 2-dehydropantoate 2-reductase [Hyphomicrobium MC8b]	6.03105	35637	F213550.dat	Q07524_C9_180613	753	55.1	14	14	18	4.63002	0.000487987	165	15	18	14	21	16	20	16	6	20	19	1.03488	0.0494687	0.844854	Red
HYPMC8B_1276|ID:64154870|	Patatin [Hyphomicrobium MC8b]	9.2688	45215	F213543.dat	Q07517_C2_180613	515	34.1	10	10	11	2.38859	0.000251748	108	11	15	10	9	10	12	12	6	13	10	1.03448	0.0489096	0.812613	Red
HYPMC8B_0048|ID:64153642|	conserved membrane protein of unknown function [Hyphomicrobium MC8b]	9.23864	26980	F213545.dat	Q07519_C4_180613	235	16.6	3	3	3	4.07709	0.000429711	110	11	12	12	12	9	12	11	12	9	10	1.0339	0.0480943	0.64063	Red
HYPMC8B_3116|ID:64156710|rplX|	50S ribosomal subunit protein L24 [Hyphomicrobium MC8b]	10.4617	11928	F213550.dat	Q07524_C9_180613	574	64.8	11	11	13	19.9531	0.00210298	238	25	22	22	28	24	27	23	20	26	21	1.03279	0.0465426	0.662109	Red
HYPMC8B_0660|ID:64154254|murD|	UDP-N-acetylmuramoylalanine--D-glutamate ligase [Hyphomicrobium MC8b]	5.5662	49441	F213542.dat	Q07516_C1_180613	776	39.7	15	15	23	3.58002	0.000377321	177	22	19	20	16	13	19	21	16	15	16	1.03261	0.0462937	0.765742	Red
HYPMC8B_1325|ID:64154919|prsA|	phosphoribosylpyrophosphate synthase [Hyphomicrobium MC8b]	8.36965	35806	F213550.dat	Q07524_C9_180613	1063	71.5	17	17	17	6.70279	0.000706449	240	27	24	23	27	21	23	23	23	28	21	1.03252	0.0461702	0.64063	Red
HYPMC8B_4103|ID:64157697|cbpA|	curved DNA-binding protein, DnaJ homologue that functions as a co-chaperone of DnaK [Hyphomicrobium MC8b]	6.49284	34538	F213550.dat	Q07524_C9_180613	728	56.8	15	15	19	5.2406	0.000552341	181	15	22	21	20	14	16	19	9	28	17	1.03191	0.045324	0.868088	Red
HYPMC8B_2365|ID:64155959|	Formylmethanofuran dehydrogenase subunit B [Hyphomicrobium MC8b]	5.75088	45589	F213550.dat	Q07524_C9_180613	2195	89.5	31	31	34	25.0499	0.00264017	1142	121	107	118	123	111	121	119	90	119	113	1.03175	0.0450879	0.599969	Red
HYPMC8B_2565|ID:64156159|	conserved protein of unknown function [Hyphomicrobium MC8b]	4.80711	21542	F213541.dat	Q07525_C10_180613	916	79.5	18	18	23	14.994	0.00158031	323	31	29	33	34	37	34	32	25	34	34	1.03049	0.0433274	0.663513	Red
HYPMC8B_0695|ID:64154289|infC|	protein chain initiation factor IF-3 [Hyphomicrobium MC8b]	8.96435	20107	F213545.dat	Q07519_C4_180613	666	62.5	13	13	16	9.49918	0.00100118	191	20	20	17	18	22	20	19	17	19	19	1.0303	0.0430687	0.569455	Red
HYPMC8B_0096|ID:64153690|ftsY|	Signal recognition particle receptor FtsY [Hyphomicrobium MC8b]	6.44101	38679	F213543.dat	Q07517_C2_180613	611	30.9	11	11	16	3.20587	0.000337887	124	12	15	15	12	9	14	13	9	12	13	1.0303	0.0430687	0.784952	Red
HYPMC8B_1303|ID:64154897|petA|	Ubiquinol-cytochrome c reductase iron-sulfur subunit [Hyphomicrobium MC8b]	6.10277	20534	F213545.dat	Q07519_C4_180613	328	46.3	7	7	8	2.77588	0.000292568	57	5	5	5	8	6	8	5	3	8	4	1.0303	0.0430687	0.871048	Red
HYPMC8B_3447|ID:64157041|	putative membrane protein [Hyphomicrobium MC8b]	5.98914	32510	F213548.dat	Q07522_C7_180613	347	25.7	6	6	7	1.75331	0.000184792	57	5	6	7	6	5	5	6	6	6	5	1.0303	0.0430687	0.668428	Red
HYPMC8B_2127|ID:64155721|pqqB|	Coenzyme PQQ synthesis protein B [Hyphomicrobium MC8b]	5.89385	33173	F213550.dat	Q07524_C9_180613	903	67.7	14	14	16	5.93856	0.000625903	197	21	19	20	22	18	24	23	10	24	16	1.02941	0.0418202	0.84372	Red
HYPMC8B_0143|ID:64153737|hisF|	Imidazole glycerol phosphate synthase subunit HisF [Hyphomicrobium MC8b]	4.94395	27250	F213550.dat	Q07524_C9_180613	398	31	7	7	11	2.16514	0.000228198	59	6	6	4	7	7	7	7	1	9	5	1.02941	0.0418202	0.896324	Red
HYPMC8B_2559|ID:64156153|	Ubiquinone biosynthesis hydroxylase, UbiH/UbiF/VisC/COQ6 family [Hyphomicrobium MC8b]	6.46851	41945	F213550.dat	Q07524_C9_180613	249	19.2	6	6	11	1.4066	0.000148251	59	6	5	7	7	5	6	7	4	7	5	1.02941	0.0418202	0.79284	Red
HYPMC8B_2182|ID:64155776|	conserved exported protein of unknown function [Hyphomicrobium MC8b]	9.75676	7862	F213542.dat	Q07516_C1_180613	221	36.6	4	4	4	7.50445	0.000790942	59	6	8	5	6	5	5	7	5	5	7	1.02941	0.0418202	0.79247	Red
HYPMC8B_4259|ID:64157853|thrC|	Threonine synthase [Hyphomicrobium MC8b]	5.33269	51143	F213542.dat	Q07516_C1_180613	1299	54.4	20	20	22	4.00837	0.000422467	205	24	18	24	18	20	17	26	18	23	17	1.0283	0.0402639	0.799278	Red
HYPMC8B_3307|ID:64156901|ribH|	6,7-dimethyl-8-ribityllumazine synthase 1 [Hyphomicrobium MC8b]	6.07834	17749	F213546.dat	Q07520_C5_180613	447	67.7	8	8	8	7.54972	0.000795713	134	11	14	12	16	15	15	13	12	12	14	1.02817	0.0400774	0.726196	Red
HYPMC8B_4480|ID:64158074|	Peptidylprolyl isomerase [Hyphomicrobium MC8b]	6.07506	33652	F213547.dat	Q07521_C6_180613	1350	55.2	25	25	32	16.8786	0.00177895	568	55	57	54	66	56	62	55	45	62	56	1.02807	0.0399387	0.685315	Red
HYPMC8B_3414|ID:64157008|tsf|	protein chain elongation factor EF-Ts [Hyphomicrobium MC8b]	5.7219	33566	F213543.dat	Q07517_C2_180613	2388	89.9	39	39	45	23.7443	0.00250256	797	79	82	82	88	73	77	80	70	90	76	1.02764	0.0393324	0.606175	Red
HYPMC8B_2544|ID:64156138|ispDF|	2-C-methyl-D-erythritol 4-phosphate cytidylyltransferase / 2-C-methyl-D-erythritol 2,4-cyclodiphosphate synthase [Hyphomicrobium MC8b]	6.01899	41318	F213550.dat	Q07524_C9_180613	561	49.7	13	13	17	3.33995	0.000352018	138	14	11	13	16	16	16	18	7	16	11	1.0274	0.0389941	0.863686	Red
HYPMC8B_3128|ID:64156722|rpsJ|	30S ribosomal protein S10 [Hyphomicrobium MC8b]	10.0886	11697	F213545.dat	Q07519_C4_180613	459	76.5	11	11	12	11.7979	0.00124346	138	16	12	13	15	14	14	10	14	15	15	1.0274	0.0389941	0.741044	Red
HYPMC8B_2614|ID:64156208|	conserved protein of unknown function [Hyphomicrobium MC8b]	5.19427	16137	F213546.dat	Q07520_C5_180613	512	72.2	8	8	8	8.79965	0.000927451	142	11	12	13	18	18	14	17	9	14	16	1.02667	0.0379679	0.849445	Red
HYPMC8B_1306|ID:64154900|mtnP|	S-methyl-5'-thioadenosine phosphorylase [Hyphomicrobium MC8b]	5.86579	31590	F213542.dat	Q07516_C1_180613	911	72.8	16	16	20	7.0592	0.000744013	223	24	21	20	23	25	25	22	16	26	21	1.02609	0.037153	0.773102	Red
HYPMC8B_2745|ID:64156339|bepF|	Efflux pump periplasmic linker BepF [Hyphomicrobium MC8b]	6.03974	42608	F213550.dat	Q07524_C9_180613	748	41.7	13	13	17	3.56741	0.000375991	152	15	13	14	19	16	17	16	10	18	14	1.025	0.0356239	0.825395	Red
HYPMC8B_2634|ID:64156228|	Cyclopropane-fatty-acyl-phospholipid synthase [Hyphomicrobium MC8b]	9.21191	49179	F213548.dat	Q07522_C7_180613	923	48.1	19	19	23	5.02247	0.00052935	247	24	24	29	26	22	28	30	17	26	21	1.02362	0.0336831	0.82901	Red
HYPMC8B_0418|ID:64154012|	conserved exported protein of unknown function [Hyphomicrobium MC8b]	11.4855	8135	F213550.dat	Q07524_C9_180613	162	17.1	2	2	2	9.46527	0.000997605	77	7	8	8	8	8	8	8	7	7	8	1.02326	0.0331669	0.545424	Red
HYPMC8B_1394|ID:64154988|	putative fructose-bisphosphate aldolase class 1 [Hyphomicrobium MC8b]	8.50205	37361	F213550.dat	Q07524_C9_180613	1380	76.5	25	25	33	13.7577	0.00145001	514	53	50	53	55	49	54	55	43	55	47	1.02317	0.0330403	0.672543	Red
HYPMC8B_3129|ID:64156723|tufB|	protein chain elongation factor EF-Tu, possible GTP-binding factor (duplicate of tufA) [Hyphomicrobium MC8b]	5.70252	43984	F213543.dat	Q07517_C2_180613	3617	93.5	47	47	50	64.0688	0.00675261	2818	290	298	282	284	271	295	304	242	279	273	1.02289	0.0326508	0.602966	Red
HYPMC8B_1832|ID:64155426|ppi|	putative peptidyl-prolyl cis-trans isomerase [Hyphomicrobium MC8b]	6.57698	19457	F213545.dat	Q07519_C4_180613	651	71.5	10	10	11	8.84001	0.000931704	172	15	17	15	23	17	20	18	13	18	16	1.02222	0.0317089	0.837645	Red
HYPMC8B_0229|ID:64153823|fabB|	3-oxoacyl-[acyl-carrier-protein] synthase I [Hyphomicrobium MC8b]	5.8065	43696	F213550.dat	Q07524_C9_180613	1575	69.1	23	23	27	10.779	0.00113607	471	53	44	50	52	39	50	57	31	52	43	1.02101	0.0299947	0.854125	Red
HYPMC8B_2362|ID:64155956|fhcC|	Formyltransferase/hydrolase complex Fhc subunit C [Hyphomicrobium MC8b]	8.7081	27327	F213542.dat	Q07516_C1_180613	1200	80	16	16	16	13.9788	0.00147332	382	42	38	36	40	37	41	38	30	42	38	1.02062	0.0294438	0.746913	Red
HYPMC8B_3117|ID:64156711|rplN|	50S ribosomal protein L14 [Hyphomicrobium MC8b]	10.7887	13197	F213546.dat	Q07520_C5_180613	695	62.3	12	12	14	22.0505	0.00232404	291	23	27	31	32	34	29	27	25	31	32	1.02013	0.028759	0.805555	Red
HYPMC8B_4443|ID:64158037|sucD|	succinyl-CoA synthetase, NAD(P)-binding, alpha subunit [Hyphomicrobium MC8b]	7.01296	30992	F213546.dat	Q07520_C5_180613	1668	80.6	19	19	21	36.2352	0.00381905	1123	121	103	102	122	119	112	114	94	132	104	1.01961	0.0280144	0.783479	Red
HYPMC8B_4354|ID:64157948|cheY|	putative chemotaxis protein CheY [Hyphomicrobium MC8b]	8.97575	14012	F213550.dat	Q07524_C9_180613	423	68.2	8	8	9	6.7799	0.000714577	95	10	9	8	10	11	8	9	7	12	11	1.01923	0.0274807	0.856127	Red
HYPMC8B_4168|ID:64157762|	Flavin-containing monooxygenase FMO [Hyphomicrobium MC8b]	8.76167	48796	F213542.dat	Q07516_C1_180613	967	54.1	18	18	20	4.26264	0.000449267	208	24	22	18	22	19	20	25	20	20	18	1.01852	0.0264722	0.808912	Red
HYPMC8B_3401|ID:64156995|gltX|	Glutamate--tRNA ligase 2 [Hyphomicrobium MC8b]	6.15839	57288	F213548.dat	Q07522_C7_180613	1591	67.6	29	29	36	7.61067	0.000802137	436	43	43	44	43	47	49	49	32	47	39	1.0181	0.0258786	0.826515	Red
HYPMC8B_3118|ID:64156712|rpsQ|	30S ribosomal protein S17 [Hyphomicrobium MC8b]	10.28	8891	F213550.dat	Q07524_C9_180613	641	75	12	12	13	25.419	0.00267907	226	20	22	22	24	26	26	24	18	26	18	1.01709	0.024453	0.854802	Red
HYPMC8B_3478|ID:64157072|sseA|	3-mercaptopyruvate sulfurtransferase [Hyphomicrobium MC8b]	6.73759	31362	F213550.dat	Q07524_C9_180613	898	57.1	22	22	24	11.0643	0.00116614	347	40	28	35	41	31	36	36	25	49	26	1.01695	0.0242475	0.908451	Red
HYPMC8B_4219|ID:64157813|glyQ|	glycyl-tRNA synthetase, alpha chain [Hyphomicrobium MC8b]	5.26348	35355	F213550.dat	Q07524_C9_180613	419	31.4	9	9	11	3.08302	0.000324939	109	11	11	10	11	12	12	11	5	17	9	1.01695	0.0242475	0.924362	Red
HYPMC8B_0224|ID:64153818|gyaR|	Glyoxylate reductase [Hyphomicrobium MC8b]	7.1727	36740	F213550.dat	Q07524_C9_180613	1995	94	31	31	33	17.5014	0.00184458	643	66	60	66	79	53	63	71	42	79	64	1.01543	0.0220938	0.89764	Red
HYPMC8B_0377|ID:64153971|argB|	Acetylglutamate kinase [Hyphomicrobium MC8b]	6.49734	34209	F213550.dat	Q07524_C9_180613	1120	77.6	20	20	20	7.42495	0.000782562	254	27	24	24	28	25	26	24	22	30	24	1.01527	0.0218594	0.808045	Red
HYPMC8B_0381|ID:64153975|hbdA|	3-hydroxybutyryl-CoA dehydrogenase [Hyphomicrobium MC8b]	5.93981	33683	F213550.dat	Q07524_C9_180613	1078	70.2	18	18	22	10.0941	0.00106388	340	41	31	32	34	33	32	27	29	48	33	1.01149	0.0164881	0.925753	Red
HYPMC8B_3754|ID:64157348|	putative SUN-family protein, RNA methyltransferase [Hyphomicrobium MC8b]	6.97564	45603	F213548.dat	Q07522_C7_180613	839	44.9	17	17	17	4.10061	0.000432189	187	17	19	17	18	23	19	27	12	18	17	1.0102	0.0146468	0.942768	Red
HYPMC8B_1717|ID:64155311|lepB|	Signal peptidase I [Hyphomicrobium MC8b]	7.86278	28719	F213547.dat	Q07521_C6_180613	647	52.4	13	13	17	6.78993	0.000715634	195	19	20	20	19	20	21	19	18	21	18	1.0098	0.0140752	0.792558	Red
HYPMC8B_2126|ID:64155720|pqqC|	Pyrroloquinoline-quinone synthase [Hyphomicrobium MC8b]	6.55935	29611	F213545.dat	Q07519_C4_180613	1057	66.3	16	16	20	7.26082	0.000765263	215	24	18	22	26	18	22	23	18	23	21	1.00893	0.012824	0.917183	Red
HYPMC8B_1319|ID:64154913|rplY|	50S ribosomal protein L25 [Hyphomicrobium MC8b]	8.96619	24982	F213550.dat	Q07524_C9_180613	1402	79.7	19	19	21	19.7742	0.00208413	494	45	51	50	52	50	47	48	47	53	51	1.00797	0.01145	0.820196	Red
HYPMC8B_2089|ID:64155683|pyrG|	CTP synthetase [Hyphomicrobium MC8b]	5.93679	59597	F213548.dat	Q07522_C7_180613	948	46.5	21	21	27	4.41297	0.000465111	263	27	26	29	26	24	24	30	24	23	30	1.00735	0.0105692	0.913257	Red
HYPMC8B_3127|ID:64156721|rplC|	50S ribosomal subunit protein L3 [Hyphomicrobium MC8b]	10.3263	25064	F213545.dat	Q07519_C4_180613	1171	72.1	22	22	27	22.1034	0.00232962	554	59	51	53	62	53	61	58	46	61	50	1.00712	0.0102319	0.916946	Red
HYPMC8B_1862|ID:64155456|adc|	putative acetoacetate decarboxylase 2 [Hyphomicrobium MC8b]	5.98285	27240	F213550.dat	Q07524_C9_180613	1348	96.4	22	22	23	15.0147	0.00158249	409	36	39	39	48	43	43	35	34	47	45	1.00478	0.00688639	0.95418	Red
HYPMC8B_0124|ID:64153718|argG|	Argininosuccinate synthase [Hyphomicrobium MC8b]	5.86809	45651	F213548.dat	Q07522_C7_180613	1426	74.7	28	28	36	9.22214	0.00097198	421	39	45	42	42	43	48	49	29	43	41	1.00465	0.00669465	0.959242	Red
HYPMC8B_0027|ID:64153621|rho|	transcription termination factor [Hyphomicrobium MC8b]	7.05043	47129	F213544.dat	Q07518_C3_180613	2437	82.7	40	40	45	19.6906	0.00207532	928	92	92	95	98	88	107	102	74	96	84	1.00427	0.00615223	0.95171	Red
HYPMC8B_3102|ID:64156696|rpoA|	RNA polymerase, alpha subunit [Hyphomicrobium MC8b]	5.22141	37830	F213550.dat	Q07524_C9_180613	2021	95	34	34	39	18.2659	0.00192516	691	70	67	68	69	72	73	73	53	77	69	1.00286	0.00411611	0.964824	Red
HYPMC8B_3917|ID:64157511|hisS|	Histidine--tRNA ligase [Hyphomicrobium MC8b]	6.1707	54903	F213541.dat	Q07525_C10_180613	1514	68.1	25	25	33	6.77559	0.000714122	372	38	34	38	40	36	37	37	35	37	40	1	0	1	Red
HYPMC8B_3971|ID:64157565|sgaA|	Serine--glyoxylate aminotransferase [Hyphomicrobium MC8b]	7.18532	43455	F213544.dat	Q07518_C3_180613	1525	69.2	24	24	27	10.2175	0.00107688	444	49	40	42	48	43	46	49	35	49	43	1	0	1	Red
HYPMC8B_2379|ID:64155973|pgk|	Phosphoglycerate kinase [Hyphomicrobium MC8b]	5.55326	42304	F213547.dat	Q07521_C6_180613	1216	81.1	24	24	25	6.99697	0.000737455	296	32	26	28	34	28	37	29	20	35	27	1	0	1	Red
HYPMC8B_4580|ID:64158174|sucD|	succinyl-CoA synthetase, NAD(P)-binding, alpha subunit [Hyphomicrobium MC8b]	5.98627	30505	F213548.dat	Q07522_C7_180613	1492	65.6	23	23	24	23.0782	0.00243236	704	67	64	66	80	75	73	78	58	74	69	1	0	1	Red
HYPMC8B_3361|ID:64156955|	Oxidoreductase domain protein [Hyphomicrobium MC8b]	6.39158	37844	F213548.dat	Q07522_C7_180613	1221	63.2	22	22	24	9.24849	0.000974757	350	36	35	37	40	27	35	41	30	40	29	1	0	1	Red
HYPMC8B_0894|ID:64154488|	Type II and III secretion system protein [Hyphomicrobium MC8b]	5.33458	56889	F213545.dat	Q07519_C4_180613	743	32.6	14	14	22	3.09374	0.000326069	176	20	17	16	21	14	17	19	18	16	18	1	0	1	Red
HYPMC8B_0130|ID:64153724|hslU|	molecular chaperone and ATPase component of HslUV protease [Hyphomicrobium MC8b]	5.43477	47344	F213543.dat	Q07517_C2_180613	778	36.2	17	17	19	3.80196	0.000400713	180	14	21	19	18	18	16	20	15	17	22	1	0	1	Red
HYPMC8B_2058|ID:64155652|	putative glutamine synthetase (GS) [Hyphomicrobium MC8b]	5.0606	51708	F213548.dat	Q07522_C7_180613	748	36.3	15	15	17	3.13298	0.000330204	162	19	17	14	15	16	16	17	12	18	18	1	0	1	Red
HYPMC8B_2231|ID:64155825|	RND efflux transporter, MFP subunit [Hyphomicrobium MC8b]	7.73038	41330	F213543.dat	Q07517_C2_180613	830	68.8	16	16	16	5.08105	0.000535525	210	23	27	21	18	16	21	28	16	23	17	1	0	1	Red
HYPMC8B_0228|ID:64153822|fabA|	beta-hydroxydecanoyl thioester dehydrase [Hyphomicrobium MC8b]	5.74904	18861	F213550.dat	Q07524_C9_180613	583	62.6	11	11	14	8.58915	0.000905265	162	18	13	15	17	18	14	14	15	19	19	1	0	1	Red
HYPMC8B_2520|ID:64156114|mltG|	Endolytic murein transglycosylase [Hyphomicrobium MC8b]	9.1294	48424	F213541.dat	Q07525_C10_180613	446	31	8	8	14	1.15645	0.000121886	56	8	6	6	4	4	3	6	4	5	10	1	0	1	Red
HYPMC8B_1689|ID:64155283|	conserved protein of unknown function [Hyphomicrobium MC8b]	8.92611	50229	F213547.dat	Q07521_C6_180613	624	32.3	11	11	13	1.51307	0.000159472	76	7	5	8	8	10	11	7	4	7	9	1	0	1	Red
HYPMC8B_2522|ID:64156116|gmk|	guanylate kinase [Hyphomicrobium MC8b]	5.79581	24650	F213550.dat	Q07524_C9_180613	363	50.2	8	8	13	3.00203	0.000316403	74	8	7	5	9	8	8	9	5	9	6	1	0	1	Red
HYPMC8B_4494|ID:64158088|yceI|	polyprenyl-pyrophosphate binding protein [Hyphomicrobium MC8b]	6.18946	20654	F213545.dat	Q07519_C4_180613	530	53.1	7	7	13	4.55118	0.000479677	94	10	9	8	10	10	10	10	6	8	13	1	0	1	Red
HYPMC8B_0084|ID:64153678|glnK|	regulatory protein, P-II 2, for nitrogen assimilation by glutamine synthetase, regulates GlnL (NRII) and GlnE (ATase) [Hyphomicrobium MC8b]	8.92519	12144	F213546.dat	Q07520_C5_180613	749	95.5	12	12	12	21.2451	0.00223915	258	24	25	28	23	29	29	30	17	24	29	1	0	1	Red
HYPMC8B_1934|ID:64155528|	putative enzyme [Hyphomicrobium MC8b]	8.91839	33526	F213542.dat	Q07516_C1_180613	597	41.5	9	9	12	2.44586	0.000257785	82	10	9	8	10	4	9	10	7	9	6	1	0	1	Red
HYPMC8B_4449|ID:64158043|	conserved exported protein of unknown function [Hyphomicrobium MC8b]	4.71203	24841	F213546.dat	Q07520_C5_180613	670	68.1	11	11	11	7.72916	0.000814625	192	22	15	17	19	23	20	19	19	19	19	1	0	1	Red
HYPMC8B_1833|ID:64155427|ppi|	putative peptidyl-prolyl cis-trans isomerase [Hyphomicrobium MC8b]	5.63076	17436	F213550.dat	Q07524_C9_180613	749	91.1	11	11	11	19.1558	0.00201895	334	35	37	29	33	33	37	31	33	36	30	1	0	1	Red
HYPMC8B_0797|ID:64154391|	Two component transcriptional regulator, LuxR family [Hyphomicrobium MC8b]	5.31465	22384	F213545.dat	Q07519_C4_180613	609	65.9	9	9	10	4.55683	0.000480273	102	10	8	12	12	9	9	13	6	11	12	1	0	1	Red
HYPMC8B_1960|ID:64155554|	putative Rod shape-determining protein MreC [Hyphomicrobium MC8b]	9.59692	33259	F213545.dat	Q07519_C4_180613	389	34.7	8	8	10	1.32295	0.000139434	44	4	4	4	8	2	5	4	2	7	4	1	0	1	Red
HYPMC8B_0712|ID:64154306|	Secretion protein HlyD family protein [Hyphomicrobium MC8b]	6.2325	41330	F213544.dat	Q07518_C3_180613	424	33.2	8	8	10	1.88725	0.000198909	78	10	7	9	6	7	9	10	5	10	5	1	0	1	Red
HYPMC8B_3961|ID:64157555|	putative glutathione S-transferase [Hyphomicrobium MC8b]	4.96756	24612	F213543.dat	Q07517_C2_180613	383	40.8	8	8	10	3.41297	0.000359714	84	8	11	6	10	7	6	7	10	10	9	1	0	1	Red
HYPMC8B_3152|ID:64156746|ndvA|	Beta-(1-->2)glucan export ATP-binding/permease protein NdvA [Hyphomicrobium MC8b]	6.8226	62399	F213548.dat	Q07522_C7_180613	314	14.7	6	6	10	0.576932	6.08066e-05	36	4	3	3	4	4	4	6	3	4	1	1	0	1	Red
HYPMC8B_0444|ID:64154038|	conserved protein of unknown function [Hyphomicrobium MC8b]	6.91788	18594	F213546.dat	Q07520_C5_180613	431	61.5	8	8	9	8.71249	0.000918264	162	18	13	15	19	16	20	14	13	15	19	1	0	1	Red
HYPMC8B_2399|ID:64155993|	conserved membrane protein of unknown function [Hyphomicrobium MC8b]	10.5123	37744	F213550.dat	Q07524_C9_180613	289	31.6	7	7	9	1.3777	0.000145205	52	5	4	4	6	7	5	7	4	7	3	1	0	1	Red
HYPMC8B_2065|ID:64155659|	RNA polymerase sigma factor [Hyphomicrobium MC8b]	6.594	20833	F213547.dat	Q07521_C6_180613	288	37.8	6	6	9	1.72803	0.000182128	36	2	3	4	4	5	6	3	2	5	2	1	0	1	Red
HYPMC8B_0903|ID:64154497|	NLP/P60 protein [Hyphomicrobium MC8b]	5.72384	32672	F213547.dat	Q07521_C6_180613	350	26	5	5	9	1.65279	0.000174198	54	8	6	4	5	4	6	7	3	7	4	1	0	1	Red
HYPMC8B_1906|ID:64155500|	conserved protein of unknown function [Hyphomicrobium MC8b]	6.4132	18130	F213545.dat	Q07519_C4_180613	343	50.9	7	7	8	3.30943	0.000348802	60	5	4	2	10	9	7	4	3	9	7	1	0	1	Red
HYPMC8B_3283|ID:64156877|	Short-chain dehydrogenase/reductase SDR [Hyphomicrobium MC8b]	4.97079	26513	F213547.dat	Q07521_C6_180613	337	27.8	5	5	8	2.18761	0.000230566	58	6	4	5	7	7	7	5	6	5	6	1	0	1	Red
HYPMC8B_1318|ID:64154912|pth|	Peptidyl-tRNA hydrolase [Hyphomicrobium MC8b]	9.47214	27174	F213545.dat	Q07519_C4_180613	122	18.7	4	4	8	0.809597	8.53286e-05	22	3	2	1	4	1	3	2	0	3	3	1	0	1	Red
HYPMC8B_1328|ID:64154922|	Polyphenol oxidase [Hyphomicrobium MC8b]	5.88409	27796	F213546.dat	Q07520_C5_180613	276	37.2	6	6	7	1.87077	0.000197173	52	5	4	4	6	7	6	4	3	5	8	1	0	1	Red
HYPMC8B_1159|ID:64154753|	putative inositol mono-phosphatase (SuhB-like) [Hyphomicrobium MC8b]	6.00621	29817	F213550.dat	Q07524_C9_180613	251	20.6	5	5	7	1.20736	0.000127252	36	4	3	4	5	2	4	3	2	5	4	1	0	1	Red
HYPMC8B_1542|ID:64155136|	Chorismate mutase, type II [Hyphomicrobium MC8b]	5.22627	13435	F213546.dat	Q07520_C5_180613	268	50.9	5	5	7	4.01935	0.000423625	54	4	4	5	6	8	6	6	1	8	6	1	0	1	Red
HYPMC8B_1748|ID:64155342|	conserved protein of unknown function [Hyphomicrobium MC8b]	9.43795	35075	F213545.dat	Q07519_C4_180613	207	14.5	5	5	6	0.912331	9.61563e-05	32	5	3	0	6	2	6	3	1	5	1	1	0	1	Red
HYPMC8B_3088|ID:64156682|	conserved protein of unknown function [Hyphomicrobium MC8b]	5.64446	28969	F213548.dat	Q07522_C7_180613	321	31.1	5	5	6	2.07118	0.000218295	60	4	4	8	7	7	5	8	4	7	6	1	0	1	Red
HYPMC8B_2542|ID:64156136|ntrB|	Sensory histidine kinase/phosphatase NtrB [Hyphomicrobium MC8b]	6.17362	42212	F213547.dat	Q07521_C6_180613	148	15.7	4	4	6	0.758078	7.98987e-05	32	2	3	4	3	4	4	3	3	3	3	1	0	1	Red
HYPMC8B_0904|ID:64154498|	conserved protein of unknown function [Hyphomicrobium MC8b]	5.29415	17329	F213547.dat	Q07521_C6_180613	160	47	5	5	5	1.7312	0.000182462	30	4	3	1	3	4	6	4	2	1	2	1	0	1	Red
HYPMC8B_1829|ID:64155423|coaD|	Phosphopantetheine adenylyltransferase [Hyphomicrobium MC8b]	8.96072	18407	F213541.dat	Q07525_C10_180613	219	34.3	5	5	5	2.49905	0.000263391	46	3	5	4	6	5	5	5	2	4	7	1	0	1	Red
HYPMC8B_2087|ID:64155681|	Preprotein translocase, SecG subunit [Hyphomicrobium MC8b]	9.68801	12358	F213548.dat	Q07522_C7_180613	261	60.3	5	5	5	5.50251	0.000579944	68	6	7	5	9	7	6	8	6	7	7	1	0	1	Red
HYPMC8B_4101|ID:64157695|	conserved protein of unknown function [Hyphomicrobium MC8b]	5.81151	32225	F213541.dat	Q07525_C10_180613	191	22.2	4	4	5	0.558573	5.88715e-05	18	2	3	2	1	1	1	1	0	3	4	1	0	1	Red
HYPMC8B_3237|ID:64156831|	Sel1 domain protein repeat-containing protein [Hyphomicrobium MC8b]	4.82802	39715	F213550.dat	Q07524_C9_180613	212	19.2	4	4	5	0.604306	6.36916e-05	24	2	1	3	5	1	4	2	1	4	1	1	0	1	Red
HYPMC8B_4515|ID:64158109|	conserved protein of unknown function [Hyphomicrobium MC8b]	5.62932	20748	F213546.dat	Q07520_C5_180613	220	27.3	4	3	5	1.44592	0.000152395	30	3	3	3	2	4	3	3	3	3	3	1	0	1	Red
HYPMC8B_1947|ID:64155541|	conserved protein of unknown function [Hyphomicrobium MC8b]	9.41934	19332	F213550.dat	Q07524_C9_180613	170	15.1	4	4	5	1.96565	0.000207173	38	4	3	4	4	4	4	3	4	4	4	1	0	1	Red
HYPMC8B_1548|ID:64155142|	conserved protein of unknown function [Hyphomicrobium MC8b]	12.411	5970	F213547.dat	Q07521_C6_180613	136	48.1	4	4	5	6.70017	0.000706173	40	4	3	4	6	3	5	4	3	5	3	1	0	1	Red
HYPMC8B_0288|ID:64153882|	conserved protein of unknown function [Hyphomicrobium MC8b]	7.75006	15879	F213546.dat	Q07520_C5_180613	82	26.9	3	3	5	1.25953	0.000132749	20	1	2	1	3	3	2	2	2	2	2	1	0	1	Red
HYPMC8B_1190|ID:64154784|	Extracellular solute-binding protein family 3 [Hyphomicrobium MC8b]	6.13508	31426	F213550.dat	Q07524_C9_180613	141	17.5	4	4	4	0.509133	5.36607e-05	16	2	1	2	2	1	2	1	0	4	1	1	0	1	Red
HYPMC8B_2080|ID:64155674|	putative phosphohistidine phosphatase, SixA [Hyphomicrobium MC8b]	6.47863	19939	F213546.dat	Q07520_C5_180613	228	34.8	4	4	4	1.20367	0.000126863	24	0	2	1	4	5	2	3	1	3	3	1	0	1	Red
HYPMC8B_1770|ID:64155364|	Thioesterase superfamily protein [Hyphomicrobium MC8b]	6.3903	14098	F213546.dat	Q07520_C5_180613	208	31.6	4	4	4	1.9861	0.000209327	28	3	2	2	3	4	3	3	1	3	4	1	0	1	Red
HYPMC8B_2112|ID:64155706|	conserved protein of unknown function [Hyphomicrobium MC8b]	5.37599	36043	F213550.dat	Q07524_C9_180613	132	13.1	3	3	4	0.388425	4.09386e-05	14	2	2	0	2	1	1	1	1	3	1	1	0	1	Red
HYPMC8B_0495|ID:64154089|	conserved protein of unknown function [Hyphomicrobium MC8b]	7.02932	28157	F213545.dat	Q07519_C4_180613	183	18.6	3	3	4	0.994424	0.000104809	28	2	3	3	3	3	3	2	2	4	3	1	0	1	Red
HYPMC8B_2816|ID:64156410|ros|	Transcriptional regulatory protein ros [Hyphomicrobium MC8b]	8.66577	17213	F213546.dat	Q07520_C5_180613	141	18.2	3	3	4	1.3943	0.000146954	24	2	2	1	3	4	2	3	0	4	3	1	0	1	Red
HYPMC8B_1670|ID:64155264|	Glycosyl transferase family 1 [Hyphomicrobium MC8b]	5.25995	47686	F213547.dat	Q07521_C6_180613	102	6.7	2	1	4	0.125823	1.32613e-05	6	1	1	0	0	1	2	0	0	1	0	1	0	1	Red
HYPMC8B_0717|ID:64154311|yajO|	aldoketo-oxidoreductase, NADP-binding [Hyphomicrobium MC8b]	5.5525	37509	F213550.dat	Q07524_C9_180613	112	8.2	2	2	4	0.266603	2.80989e-05	10	1	2	0	1	1	1	1	0	3	0	1	0	1	Red
HYPMC8B_3501|ID:64157095|sua|	Threonylcarbamoyl-AMP synthase [Hyphomicrobium MC8b]	5.85981	33797	F213542.dat	Q07516_C1_180613	79	10.9	2	2	4	0.295884	3.11851e-05	10	2	0	1	2	0	0	0	1	3	1	1	0	1	Red
HYPMC8B_0287|ID:64153881|	conserved protein of unknown function [Hyphomicrobium MC8b]	4.60101	24421	F213541.dat	Q07525_C10_180613	138	14.8	2	2	4	0.573277	6.04213e-05	14	2	0	2	2	1	2	0	1	2	2	1	0	1	Red
HYPMC8B_0313|ID:64153907|	Transcriptional regulator, LysR family [Hyphomicrobium MC8b]	9.02886	33011	F213550.dat	Q07524_C9_180613	73	9.8	3	3	3	0.363515	3.83132e-05	12	0	2	1	2	1	1	1	0	3	1	1	0	1	Red
HYPMC8B_0741|ID:64154335|	Thiamine pyrophosphate protein TPP binding domain protein [Hyphomicrobium MC8b]	5.5893	59852	F213548.dat	Q07522_C7_180613	159	7.2	3	3	3	0.434405	4.57847e-05	26	3	2	4	2	2	3	3	1	3	3	1	0	1	Red
HYPMC8B_0295|ID:64153889|	Uroporphyrinogen III synthase HEM4 [Hyphomicrobium MC8b]	4.98632	25589	F213550.dat	Q07524_C9_180613	101	20.5	3	3	3	0.625269	6.5901e-05	16	1	1	2	2	2	0	1	1	4	2	1	0	1	Red
HYPMC8B_0930|ID:64154524|	O-methyltransferase family 3 [Hyphomicrobium MC8b]	4.84371	23969	F213542.dat	Q07516_C1_180613	179	25.3	3	3	3	0.667529	7.03551e-05	16	3	2	1	1	1	2	1	2	1	2	1	0	1	Red
HYPMC8B_0148|ID:64153742|	conserved protein of unknown function [Hyphomicrobium MC8b]	9.90061	14899	F213550.dat	Q07524_C9_180613	97	21.1	3	3	3	1.87932	0.000198074	28	3	3	4	3	1	3	2	3	3	3	1	0	1	Red
HYPMC8B_0353|ID:64153947|	conserved protein of unknown function [Hyphomicrobium MC8b]	6.06913	49373	F213548.dat	Q07522_C7_180613	60	4.6	2	2	3	0.121524	1.28082e-05	6	1	0	0	2	0	1	2	0	0	0	1	0	1	Red
HYPMC8B_3615|ID:64157209|	conserved exported protein of unknown function [Hyphomicrobium MC8b]	8.96373	41088	F213542.dat	Q07516_C1_180613	68	6	2	2	3	0.146028	1.53908e-05	6	2	0	0	1	0	0	0	1	1	1	1	0	1	Red
HYPMC8B_4334|ID:64157928|	ABC transporter ATP-binding protein [Hyphomicrobium MC8b]	6.42654	40114	F213541.dat	Q07525_C10_180613	55	9.7	2	2	3	0.199432	2.10194e-05	8	1	0	1	0	2	0	2	0	0	2	1	0	1	Red
HYPMC8B_4087|ID:64157681|glpK|	Glycerol kinase [Hyphomicrobium MC8b]	4.98638	50214	F213543.dat	Q07517_C2_180613	144	5.3	2	2	3	0.278807	2.93852e-05	14	2	2	0	2	1	1	2	2	1	1	1	0	1	Red
HYPMC8B_0701|ID:64154295|fzlA|	FtsZ-localized protein A [Hyphomicrobium MC8b]	5.73652	26618	F213542.dat	Q07516_C1_180613	65	12	2	2	3	0.300549	3.16767e-05	8	2	1	0	0	1	1	0	0	2	1	1	0	1	Red
HYPMC8B_2359|ID:64155953|	Undecaprenyl-phosphate glucose phosphotransferase [Hyphomicrobium MC8b]	9.51938	63605	F213545.dat	Q07519_C4_180613	121	5.3	2	2	3	0.314441	3.31409e-05	20	3	2	2	2	1	2	2	2	2	2	1	0	1	Red
HYPMC8B_2029|ID:64155623|ureG|	urease accessory protein [Hyphomicrobium MC8b]	5.68857	22985	F213549.dat	Q07523_C8_180613	96	8.4	2	2	3	0.52208	5.50253e-05	12	1	1	1	1	2	1	0	2	1	2	1	0	1	Red
HYPMC8B_0146|ID:64153740|	conserved protein of unknown function [Hyphomicrobium MC8b]	9.29875	7375	F213545.dat	Q07519_C4_180613	104	37.1	2	2	3	2.16949	0.000228656	16	2	1	2	2	1	2	2	1	2	1	1	0	1	Red
HYPMC8B_1726|ID:64155320|lipB|	Octanoyltransferase [Hyphomicrobium MC8b]	6.13523	27050	F213545.dat	Q07519_C4_180613	125	16.7	2	2	2	0.147874	1.55854e-05	4	0	0	0	2	0	1	1	0	0	0	1	0	1	Red
HYPMC8B_4388|ID:64157982|flgI|	flagellar basal body P-ring protein [Hyphomicrobium MC8b]	7.7929	38840	F213546.dat	Q07520_C5_180613	90	6	2	2	2	0.205973	2.17088e-05	8	1	0	0	1	2	1	0	2	0	1	1	0	1	Red
HYPMC8B_3840|ID:64157434|cydB|	cytochrome d terminal oxidase, subunit II [Hyphomicrobium MC8b]	7.8021	41766	F213545.dat	Q07519_C4_180613	58	5.5	2	2	2	0.239429	2.5235e-05	10	1	1	1	2	0	1	1	1	1	1	1	0	1	Red
HYPMC8B_3881|ID:64157475|hpnC|	Hydroxysqualene synthase [Hyphomicrobium MC8b]	6.50987	32536	F213550.dat	Q07524_C9_180613	50	10.5	2	2	2	0.245881	2.5915e-05	8	1	1	1	1	0	0	0	1	2	1	1	0	1	Red
HYPMC8B_1262|ID:64154856|	conserved protein of unknown function [Hyphomicrobium MC8b]	4.82597	13903	F213547.dat	Q07521_C6_180613	91	17.2	2	2	2	0.287708	3.03233e-05	4	0	0	0	2	0	2	0	0	0	0	1	0	1	Red
HYPMC8B_4321|ID:64157915|	Transcriptional regulator, LysR family [Hyphomicrobium MC8b]	6.39679	33514	F213550.dat	Q07524_C9_180613	80	7.9	2	2	2	0.358059	3.77381e-05	12	2	1	1	1	1	2	1	0	2	1	1	0	1	Red
HYPMC8B_3038|ID:64156632|	Abortive phage resistance protein [Hyphomicrobium MC8b]	6.60157	27008	F213546.dat	Q07520_C5_180613	98	8.5	2	2	2	0.370261	3.90241e-05	10	0	1	1	1	2	0	2	1	1	1	1	0	1	Red
HYPMC8B_0035|ID:64153629|dnaQ|	DNA polymerase III subunit epsilon [Hyphomicrobium MC8b]	6.66659	26287	F213541.dat	Q07525_C10_180613	74	11	2	2	2	0.380416	4.00945e-05	10	1	0	1	1	2	1	1	0	1	2	1	0	1	Red
HYPMC8B_2266|ID:64155860|	Nitronate monooxygenase [Hyphomicrobium MC8b]	5.78176	33741	F213550.dat	Q07524_C9_180613	82	13.7	2	2	2	0.414925	4.37316e-05	14	2	1	1	1	2	2	1	1	2	1	1	0	1	Red
HYPMC8B_2096|ID:64155690|	Transport permease protein [Hyphomicrobium MC8b]	8.64257	37421	F213544.dat	Q07518_C3_180613	96	9.1	2	2	2	0.427567	4.5064e-05	16	1	1	2	1	3	2	2	1	1	2	1	0	1	Red
HYPMC8B_0640|ID:64154234|	conserved protein of unknown function [Hyphomicrobium MC8b]	7.34542	27960	F213541.dat	Q07525_C10_180613	61	9.8	2	2	2	0.429185	4.52345e-05	12	2	1	1	1	1	0	1	1	1	3	1	0	1	Red
HYPMC8B_2147|ID:64155741|	putative permease, major facilitator superfamily [Hyphomicrobium MC8b]	9.14689	57889	F213549.dat	Q07523_C8_180613	129	3.6	2	2	2	0.449135	4.73372e-05	26	3	3	2	3	2	3	3	3	3	1	1	0	1	Red
HYPMC8B_1918|ID:64155512|	conserved protein of unknown function [Hyphomicrobium MC8b]	6.37318	21376	F213549.dat	Q07523_C8_180613	75	14.9	2	2	2	0.467814	4.93059e-05	10	2	0	0	2	1	1	0	2	1	1	1	0	1	Red
HYPMC8B_1756|ID:64155350|	TetR family regulatory protein [Hyphomicrobium MC8b]	5.25362	24351	F213550.dat	Q07524_C9_180613	74	7.2	2	2	2	0.492793	5.19386e-05	12	2	1	1	1	1	1	1	1	2	1	1	0	1	Red
HYPMC8B_0270|ID:64153864|prdxdd|	PrdX-deacylase domain-containing protein 1 [Hyphomicrobium MC8b]	5.78324	17821	F213548.dat	Q07522_C7_180613	72	25.5	2	2	2	0.673363	7.097e-05	12	1	2	1	1	1	0	2	1	2	1	1	0	1	Red
HYPMC8B_0062|ID:64153656|nhaA|	Na(+)/H(+) antiporter NhaA [Hyphomicrobium MC8b]	7.10461	41219	F213547.dat	Q07521_C6_180613	130	7.1	2	2	2	0.72782	7.67095e-05	30	4	3	3	2	3	4	3	3	3	2	1	0	1	Red
HYPMC8B_1164|ID:64154758|	putative signal peptide protein [Hyphomicrobium MC8b]	7.93148	17771	F213546.dat	Q07520_C5_180613	60	17.8	2	2	2	0.7878	8.30313e-05	14	1	1	1	1	3	1	2	1	1	2	1	0	1	Red
HYPMC8B_0932|ID:64154526|	Uncharacterized oxidoreductase MexAM1_META1p0182 [Hyphomicrobium MC8b]	6.84703	25783	F213542.dat	Q07516_C1_180613	88	7.3	2	2	2	0.853275	8.99321e-05	22	3	2	2	2	2	2	2	2	2	3	1	0	1	Red
HYPMC8B_3733|ID:64157327|	protein of unknown function [Hyphomicrobium MC8b]	11.6061	7137	F213542.dat	Q07516_C1_180613	116	23	2	2	2	1.96161	0.000206746	14	2	2	1	1	1	2	2	1	1	1	1	0	1	Red
HYPMC8B_0307|ID:64153901|	conserved exported protein of unknown function [Hyphomicrobium MC8b]	9.15711	13761	F213544.dat	Q07518_C3_180613	70	17.7	2	2	2	2.61609	0.000275726	36	3	3	4	5	3	3	4	3	4	4	1	0	1	Red
HYPMC8B_2257|ID:64155851|	conserved protein of unknown function [Hyphomicrobium MC8b]	9.20685	42991	F213549.dat	Q07523_C8_180613	20	3	1	1	2	0.0465214	4.90318e-06	2	1	0	0	0	0	0	0	1	0	0	1	0	1	Red
HYPMC8B_3937|ID:64157531|	Patatin [Hyphomicrobium MC8b]	9.22141	35888	F213545.dat	Q07519_C4_180613	37	5.5	1	1	2	0.0557289	5.87363e-06	2	0	0	0	1	0	0	1	0	0	0	1	0	1	Red
HYPMC8B_0898|ID:64154492|	Pilus assembly protein, type II secretion protein [Hyphomicrobium MC8b]	9.99844	35769	F213547.dat	Q07521_C6_180613	30	3.6	1	1	2	0.0559143	5.89317e-06	2	0	1	0	0	0	1	0	0	0	0	1	0	1	Red
HYPMC8B_2730|ID:64156324|	Nitrilase/cyanide hydratase and apolipoprotein N-acyltransferase [Hyphomicrobium MC8b]	5.39812	34522	F213546.dat	Q07520_C5_180613	38	6.7	1	1	2	0.0579341	6.10604e-06	2	0	0	0	0	1	0	0	0	1	0	1	0	1	Red
HYPMC8B_3536|ID:64157130|	Diacylglycerol kinase catalytic region [Hyphomicrobium MC8b]	9.91098	33895	F213548.dat	Q07522_C7_180613	35	9.7	1	1	2	0.0590058	6.21899e-06	2	0	0	0	0	1	0	1	0	0	0	1	0	1	Red
HYPMC8B_1102|ID:64154696|cobK|	Precorrin-6A reductase [Hyphomicrobium MC8b]	5.97702	27928	F213546.dat	Q07520_C5_180613	39	3.1	1	1	2	0.0716127	7.54772e-06	2	0	0	0	0	1	0	0	0	0	1	1	0	1	Red
HYPMC8B_2769|ID:64156363|	putative sensor histidine kinase membrane protein [Hyphomicrobium MC8b]	5.19493	51798	F213543.dat	Q07517_C2_180613	46	2.1	1	1	2	0.0772231	8.13903e-06	4	0	1	0	1	0	1	0	0	1	0	1	0	1	Red
HYPMC8B_3930|ID:64157524|	Protein tyrosine/serine phosphatase [Hyphomicrobium MC8b]	10.4437	28042	F213544.dat	Q07518_C3_180613	38	3.7	1	1	2	0.142643	1.50341e-05	4	1	0	1	0	0	1	0	0	1	0	1	0	1	Red
HYPMC8B_1359|ID:64154953|	conserved protein of unknown function [Hyphomicrobium MC8b]	6.56231	11018	F213550.dat	Q07524_C9_180613	61	26	1	1	2	0.181521	1.91317e-05	2	0	0	0	1	0	0	0	0	1	0	1	0	1	Red
HYPMC8B_3812|ID:64157406|	Membrane fusion protein, multidrug efflux system [Hyphomicrobium MC8b]	6.00933	42065	F213544.dat	Q07518_C3_180613	47	2.8	1	1	2	0.190182	2.00445e-05	8	1	1	1	1	0	1	1	0	1	1	1	0	1	Red
HYPMC8B_2064|ID:64155658|	conserved membrane protein of unknown function [Hyphomicrobium MC8b]	9.06188	22708	F213546.dat	Q07520_C5_180613	37	3.3	1	1	2	0.264224	2.78482e-05	6	0	0	0	1	2	2	1	0	0	0	1	0	1	Red
HYPMC8B_4581|ID:64158175|sucC|	succinyl-CoA synthetase, beta subunit [Hyphomicrobium MC8b]	5.47081	42817	F213550.dat	Q07524_C9_180613	2784	96.2	45	45	51	23.2384	0.00244925	995	102	93	98	102	102	111	103	77	113	94	-1.00199	-0.00287104	0.977793	Red
HYPMC8B_3402|ID:64156996|gltA|	citrate synthase [Hyphomicrobium MC8b]	6.83246	48726	F213542.dat	Q07516_C1_180613	1746	76.8	30	30	32	15.4538	0.00162877	753	82	75	71	79	69	87	77	68	81	64	-1.00262	-0.00378164	0.968351	Red
HYPMC8B_3110|ID:64156704|rpsE|	30S ribosomal subunit protein S5 [Hyphomicrobium MC8b]	11.1294	20534	F213547.dat	Q07521_C6_180613	1010	72.8	18	18	22	22.6454	0.00238674	465	50	45	49	46	42	48	48	44	48	45	-1.00422	-0.00607451	0.908742	Red
HYPMC8B_3138|ID:64156732|rplK|	50S ribosomal protein L11 [Hyphomicrobium MC8b]	9.85296	15658	F213550.dat	Q07524_C9_180613	797	59.5	15	15	16	23.5662	0.00248379	369	35	36	34	41	38	40	37	28	44	36	-1.00529	-0.00761318	0.947782	Red
HYPMC8B_1281|ID:64154875|groEL|	chaperone Hsp60, peptide-dependent ATPase, heat shock protein [Hyphomicrobium MC8b]	5.46166	57974	F213547.dat	Q07521_C6_180613	6036	88.7	80	80	89	86.1766	0.00908269	4996	455	497	455	524	560	514	516	515	484	476	-1.00561	-0.00806943	0.903528	Red
HYPMC8B_3955|ID:64157549|	conserved protein of unknown function [Hyphomicrobium MC8b]	5.86937	27348	F213550.dat	Q07524_C9_180613	989	72.4	18	18	27	12.6152	0.00132959	345	32	36	29	43	32	38	35	28	39	33	-1.00565	-0.00812788	0.95049	Red
HYPMC8B_0837|ID:64154431|ahcY|	Adenosylhomocysteinase [Hyphomicrobium MC8b]	6.22141	54018	F213543.dat	Q07517_C2_180613	3485	84.1	52	52	56	48.5764	0.00511977	2624	276	275	272	277	208	268	276	251	256	265	-1.00609	-0.00876355	0.914406	Red
HYPMC8B_1760|ID:64155354|glnA|	glutamine synthetase [Hyphomicrobium MC8b]	5.4727	51892	F213546.dat	Q07520_C5_180613	2177	82.7	32	32	37	21.6218	0.00227886	1122	105	106	110	111	127	121	120	100	111	111	-1.00709	-0.0101958	0.887864	Red
HYPMC8B_3293|ID:64156887|puuC|	gamma-Glu-gamma-aminobutyraldehyde dehydrogenase, NAD(P)H-dependent [Hyphomicrobium MC8b]	5.8822	53091	F213548.dat	Q07522_C7_180613	1189	62	21	21	26	5.14211	0.00054196	273	27	24	31	26	28	30	33	19	27	28	-1.00709	-0.0101958	0.94142	Red
HYPMC8B_3122|ID:64156716|rplV|	50S ribosomal protein L22 [Hyphomicrobium MC8b]	10.1675	15897	F213550.dat	Q07524_C9_180613	822	65.1	13	13	13	15.7891	0.00166412	251	26	22	21	28	28	26	23	22	32	23	-1.00769	-0.0110552	0.934458	Red
HYPMC8B_3490|ID:64157084|aroC|	chorismate synthase [Hyphomicrobium MC8b]	6.56522	38610	F213545.dat	Q07519_C4_180613	931	52.5	14	14	18	5.20591	0.000548683	201	18	19	20	23	20	22	24	14	25	16	-1.00952	-0.0136749	0.935499	Red
HYPMC8B_4198|ID:64157792|purM|	phosphoribosylaminoimidazole synthetase [Hyphomicrobium MC8b]	5.031	39201	F213550.dat	Q07524_C9_180613	864	66.7	15	15	18	5.0764	0.000535034	199	18	20	19	27	15	23	21	17	20	19	-1.00962	-0.0138058	0.931273	Red
HYPMC8B_3738|ID:64157332|	DSBA oxidoreductase [Hyphomicrobium MC8b]	7.603	30738	F213545.dat	Q07519_C4_180613	832	71.6	15	15	17	5.95354	0.000627482	183	18	13	16	25	19	19	15	12	26	20	-1.01042	-0.0149503	0.950166	Red
HYPMC8B_4111|ID:64157705|	Histidine kinase [Hyphomicrobium MC8b]	5.36045	68224	F213547.dat	Q07521_C6_180613	864	27.9	13	13	20	2.50645	0.000264171	171	17	17	19	17	15	17	16	20	14	19	-1.01111	-0.0159415	0.876858	Red
HYPMC8B_4011|ID:64157605|infA|	Translation initiation factor IF-1 [Hyphomicrobium MC8b]	9.79219	10777	F213545.dat	Q07519_C4_180613	414	72.2	6	6	6	13.4546	0.00141806	145	13	12	13	18	16	16	12	13	14	18	-1.01299	-0.0186157	0.900881	Red
HYPMC8B_2119|ID:64155713|mtdB|	NAD(P)-dependent methylenetetrahydromethanopterin dehydrogenase [Hyphomicrobium MC8b]	5.65667	32142	F213542.dat	Q07516_C1_180613	1635	89	24	24	24	27.5652	0.00290527	886	91	80	85	91	93	104	91	70	100	81	-1.01348	-0.0193221	0.864138	Red
HYPMC8B_3101|ID:64156695|rplQ|	50S ribosomal subunit protein L17 [Hyphomicrobium MC8b]	10.3669	16120	F213550.dat	Q07524_C9_180613	651	58.2	14	14	15	17.3697	0.00183071	280	27	29	27	27	29	27	30	21	30	33	-1.01389	-0.0198996	0.856813	Red
HYPMC8B_0195|ID:64153789|atpA|	F1 sector of membrane-bound ATP synthase, alpha subunit [Hyphomicrobium MC8b]	6.89156	54639	F213544.dat	Q07518_C3_180613	3931	79.2	61	61	68	40.5205	0.00427071	2214	225	220	232	214	208	244	247	196	226	202	-1.01449	-0.0207586	0.787522	Red
HYPMC8B_3471|ID:64157065|selA|	selenocysteine synthase [Hyphomicrobium MC8b]	6.25679	49775	F213547.dat	Q07521_C6_180613	647	34.3	13	13	17	2.55148	0.000268917	127	13	11	16	13	10	18	14	6	14	12	-1.01471	-0.0210616	0.930925	Red
HYPMC8B_2713|ID:64156307|	Uncharacterized oxidoreductase Sfri_1503 [Hyphomicrobium MC8b]	6.0834	30699	F213547.dat	Q07521_C6_180613	557	43	9	9	12	4.00665	0.000422286	123	12	13	11	12	13	13	14	9	13	13	-1.01515	-0.0216951	0.840721	Red
HYPMC8B_4326|ID:64157920|	Dps protein family starvation-inducible DNA-binding protein [Hyphomicrobium MC8b]	5.06208	19963	F213550.dat	Q07524_C9_180613	782	78.9	14	14	14	12.6234	0.00133046	252	24	24	22	27	28	25	24	21	27	30	-1.01538	-0.0220263	0.835609	Red
HYPMC8B_1526|ID:64155120|rpmG|	50S ribosomal subunit protein L33 [Hyphomicrobium MC8b]	10.2507	6325	F213544.dat	Q07518_C3_180613	405	76.4	9	9	10	18.8142	0.00198295	119	10	10	13	14	12	13	12	10	11	14	-1.01562	-0.0223678	0.856144	Red
HYPMC8B_1499|ID:64155093|sufB|	component of SufBCD complex [Hyphomicrobium MC8b]	6.16917	54291	F213546.dat	Q07520_C5_180613	1267	48.5	20	20	25	4.31011	0.000454269	234	24	19	19	27	27	27	24	28	23	16	-1.01653	-0.0236513	0.889035	Red
HYPMC8B_3215|ID:64156809|secF|	SecYEG protein translocase auxillary subunit [Hyphomicrobium MC8b]	8.82608	35068	F213548.dat	Q07522_C7_180613	554	30.2	10	10	14	3.16528	0.000333609	111	11	11	12	10	11	10	15	14	9	8	-1.01667	-0.0238467	0.894802	Red
HYPMC8B_1502|ID:64155096|sufS|	selenocysteine lyase, PLP-dependent [Hyphomicrobium MC8b]	6.22218	46768	F213548.dat	Q07522_C7_180613	1443	61.4	23	23	24	7.4196	0.000781999	347	38	35	31	35	33	39	42	29	35	30	-1.01695	-0.0242475	0.835987	Red
HYPMC8B_1534|ID:64155128|pyrC|	Dihydroorotase [Hyphomicrobium MC8b]	8.31654	47614	F213547.dat	Q07521_C6_180613	985	54	19	19	26	4.7465	0.000500264	226	22	24	22	23	21	26	23	18	25	22	-1.01709	-0.024453	0.798073	Red
HYPMC8B_3461|ID:64157055|tig|	Trigger factor [Hyphomicrobium MC8b]	4.89687	50330	F213548.dat	Q07522_C7_180613	3138	70.6	48	48	62	20.6438	0.00217578	1039	96	102	95	108	114	107	108	98	105	106	-1.01731	-0.0247561	0.6703	Red
HYPMC8B_2120|ID:64155714|mptG|	Ribofuranosylaminobenzene 5'-phosphate (RFAP) synthase [Hyphomicrobium MC8b]	6.7332	34123	F213546.dat	Q07520_C5_180613	440	37.2	8	8	11	3.01849	0.000318138	103	7	11	10	13	10	11	14	6	11	10	-1.01786	-0.0255351	0.904577	Red
HYPMC8B_3898|ID:64157492|	Short-chain dehydrogenase/reductase SDR [Hyphomicrobium MC8b]	5.45645	26792	F213543.dat	Q07517_C2_180613	426	51.4	10	10	10	3.84443	0.000405189	103	11	11	10	11	8	9	11	10	11	11	-1.01786	-0.0255351	0.785386	Red
HYPMC8B_2711|ID:64156305|tdcB|	L-threonine ammonia-lyase [Hyphomicrobium MC8b]	6.17203	43832	F213547.dat	Q07521_C6_180613	864	51.3	14	14	18	4.88228	0.000514574	214	22	21	25	21	17	25	24	16	24	19	-1.01802	-0.0257631	0.858617	Red
HYPMC8B_3412|ID:64157006|frr|	ribosome recycling factor [Hyphomicrobium MC8b]	9.48145	21221	F213550.dat	Q07524_C9_180613	1132	86.6	20	20	22	20.0745	0.00211577	426	40	42	39	44	46	40	41	35	50	49	-1.01852	-0.0264722	0.806916	Red
HYPMC8B_3052|ID:64156646|yfdZ|	putative aminotransferase, PLP-dependent [Hyphomicrobium MC8b]	8.99604	44675	F213542.dat	Q07516_C1_180613	1289	55.4	24	24	28	6.69278	0.000705395	299	34	29	27	27	31	34	32	22	33	30	-1.01961	-0.0280144	0.819661	Red
HYPMC8B_3124|ID:64156718|rplB|	50S ribosomal subunit protein L2 [Hyphomicrobium MC8b]	10.9853	29976	F213545.dat	Q07519_C4_180613	1233	65.8	21	21	23	16.3131	0.00171934	489	48	48	47	53	46	48	54	42	61	42	-1.02024	-0.0289127	0.805683	Red
HYPMC8B_1501|ID:64155095|	FeS assembly protein SufD [Hyphomicrobium MC8b]	5.01848	47170	F213549.dat	Q07523_C8_180613	989	44.3	17	17	19	3.98558	0.000420066	188	18	19	18	19	19	18	22	24	16	15	-1.02041	-0.0291463	0.829933	Red
HYPMC8B_4160|ID:64157754|yqeF|	Acetyl-CoA acetyltransferase [Hyphomicrobium MC8b]	7.67247	40994	F213544.dat	Q07518_C3_180613	2306	94.2	29	29	32	30.8582	0.00325234	1265	120	122	132	130	122	139	141	105	138	116	-1.0206	-0.0294207	0.74906	Red
HYPMC8B_3308|ID:64156902|ribB|	3,4-dihydroxy-2-butanone 4-phosphate synthase [Hyphomicrobium MC8b]	5.60019	41069	F213547.dat	Q07521_C6_180613	1210	73.8	22	22	27	6.59865	0.000695474	271	30	27	28	27	22	34	25	25	30	23	-1.02158	-0.030806	0.810512	Red
HYPMC8B_0104|ID:64153698|leuB|	3-isopropylmalate dehydrogenase [Hyphomicrobium MC8b]	5.7451	40045	F213550.dat	Q07524_C9_180613	2152	94.1	33	33	41	22.7244	0.00239507	910	92	89	94	97	78	106	102	58	108	86	-1.02198	-0.0313642	0.84783	Red
HYPMC8B_4481|ID:64158075|argJ|	Glutamate N-acetyltransferase / Amino-acid acetyltransferase [Hyphomicrobium MC8b]	6.10931	43779	F213541.dat	Q07525_C10_180613	838	49.2	16	16	20	3.92882	0.000414084	172	15	17	16	17	20	15	18	13	18	23	-1.02222	-0.0317089	0.839303	Red
HYPMC8B_1719|ID:64155313|era|	GTPase Era [Hyphomicrobium MC8b]	6.62989	34133	F213545.dat	Q07519_C4_180613	387	35.7	9	9	12	2.31448	0.000243937	79	10	6	5	12	6	9	8	5	13	5	-1.02273	-0.0324215	0.923206	Red
HYPMC8B_1293|ID:64154887|	putative nucleotidyl transferase/polymerase [Hyphomicrobium MC8b]	6.31025	45255	F213548.dat	Q07522_C7_180613	1017	52.6	15	15	19	3.6681	0.000386605	166	17	18	15	16	16	17	19	13	17	18	-1.02299	-0.0327899	0.737943	Red
HYPMC8B_1912|ID:64155506|purQ|	Phosphoribosylformylglycinamidine synthase subunit PurQ [Hyphomicrobium MC8b]	5.26568	24952	F213550.dat	Q07524_C9_180613	553	63.5	11	11	12	6.65277	0.000701178	166	14	15	15	20	18	17	17	14	19	17	-1.02299	-0.0327899	0.779818	Red
HYPMC8B_1745|ID:64155339|	conserved protein of unknown function [Hyphomicrobium MC8b]	4.89815	18142	F213545.dat	Q07519_C4_180613	374	51.4	9	9	12	4.2443	0.000447333	77	6	5	4	14	9	11	8	2	8	10	-1.02326	-0.0331669	0.935339	Red
HYPMC8B_0135|ID:64153729|hisH|	Imidazole glycerol phosphate synthase subunit HisH [Hyphomicrobium MC8b]	6.05492	23444	F213550.dat	Q07524_C9_180613	339	47	7	7	7	3.28442	0.000346166	77	6	7	8	8	9	8	8	5	10	8	-1.02326	-0.0331669	0.839216	Red
HYPMC8B_2278|ID:64155872|	Glycosyltransferase involved in cell wall bisynthesis [Hyphomicrobium MC8b]	9.15604	40846	F213550.dat	Q07524_C9_180613	548	41.7	9	9	12	1.83617	0.000193525	75	5	8	11	6	7	10	6	7	10	5	-1.02381	-0.0339473	0.89414	Red
HYPMC8B_2531|ID:64156125|pepA|	putative cytosol aminopeptidase [Hyphomicrobium MC8b]	6.64328	53696	F213548.dat	Q07522_C7_180613	2426	69.9	37	37	42	16.6679	0.00175674	895	89	89	88	90	86	103	97	77	91	85	-1.02461	-0.0350728	0.655374	Red
HYPMC8B_1861|ID:64155455|bdhA|	D-beta-hydroxybutyrate dehydrogenase [Hyphomicrobium MC8b]	6.20158	27502	F213550.dat	Q07524_C9_180613	1114	76.7	16	16	18	19.235	0.00202729	529	58	47	51	60	45	61	54	40	64	49	-1.02632	-0.0374747	0.796001	Red
HYPMC8B_0601|ID:64154195|pncB|	Nicotinate phosphoribosyltransferase [Hyphomicrobium MC8b]	6.4384	49145	F213547.dat	Q07521_C6_180613	378	22.6	10	10	12	1.32262	0.000139399	65	7	7	6	5	7	11	7	2	7	6	-1.02703	-0.0384741	0.898872	Red
HYPMC8B_1837|ID:64155431|tgt|	tRNA-guanine transglycosylase [Hyphomicrobium MC8b]	6.28383	43715	F213545.dat	Q07519_C4_180613	867	43	15	15	17	3.15681	0.000332716	138	10	14	11	20	13	14	19	9	19	9	-1.0274	-0.0389941	0.891634	Red
HYPMC8B_0094|ID:64153688|dapF|	Diaminopimelate epimerase [Hyphomicrobium MC8b]	5.34225	31305	F213547.dat	Q07521_C6_180613	477	33.6	7	7	8	2.01246	0.000212106	63	6	5	6	7	7	8	5	7	6	6	-1.02778	-0.0395284	0.760634	Red
HYPMC8B_4267|ID:64157861|ctaC|	Cytochrome c oxidase subunit 2 [Hyphomicrobium MC8b]	6.17173	35926	F213542.dat	Q07516_C1_180613	988	52	16	16	18	9.82575	0.0010356	353	34	36	33	37	34	39	39	30	39	32	-1.02793	-0.0397462	0.656217	Red
HYPMC8B_0614|ID:64154208|	conserved exported protein of unknown function [Hyphomicrobium MC8b]	9.64967	9389	F213547.dat	Q07521_C6_180613	410	58.6	6	6	6	14.272	0.00150422	134	15	11	13	13	14	13	14	12	15	14	-1.02817	-0.0400774	0.646201	Red
HYPMC8B_1171|ID:64154765|ttuD|	putative hydroxypyruvate reductase [Hyphomicrobium MC8b]	5.73974	44192	F213547.dat	Q07521_C6_180613	1536	68.2	27	27	32	9.45873	0.000996915	418	46	37	44	43	36	51	44	29	44	44	-1.02844	-0.040452	0.780493	Red
HYPMC8B_0170|ID:64153764|	NADPH-dependent FMN reductase [Hyphomicrobium MC8b]	6.59089	21613	F213547.dat	Q07521_C6_180613	384	51.8	8	8	8	2.82238	0.000297468	61	7	5	3	9	6	10	4	4	8	5	-1.02857	-0.040642	0.90138	Red
HYPMC8B_0825|ID:64154419|accD|	Acetyl-coenzyme A carboxylase carboxyl transferase subunit beta [Hyphomicrobium MC8b]	8.85041	39137	F213547.dat	Q07521_C6_180613	1153	67.4	21	21	25	6.94995	0.000732499	272	27	30	22	29	26	31	28	22	33	24	-1.02878	-0.0409303	0.75735	Red
HYPMC8B_0038|ID:64153632|	conserved protein of unknown function [Hyphomicrobium MC8b]	5.49064	27345	F213550.dat	Q07524_C9_180613	594	64.5	12	12	14	4.68093	0.000493353	128	10	14	12	13	14	12	13	11	17	12	-1.02941	-0.0418202	0.764965	Red
HYPMC8B_1174|ID:64154768|oxyR|	putative hydrogen peroxide-inducible genes activator [Hyphomicrobium MC8b]	6.50148	35146	F213550.dat	Q07524_C9_180613	172	10.7	4	4	5	1.67871	0.00017693	59	6	4	6	7	6	6	7	4	7	6	-1.02941	-0.0418202	0.79247	Red
HYPMC8B_0817|ID:64154411|rpsA|	30S ribosomal subunit protein S1 [Hyphomicrobium MC8b]	5.48533	62781	F213550.dat	Q07524_C9_180613	3719	80.8	58	58	73	25.5491	0.00269278	1604	152	152	156	161	169	167	163	169	160	155	-1.03019	-0.0429086	0.273768	Red
HYPMC8B_0826|ID:64154420|folC|	Bifunctional folylpolyglutamate synthase and dihydrofolate synthase [Hyphomicrobium MC8b]	5.48262	47823	F213548.dat	Q07522_C7_180613	938	45.4	16	16	18	3.99389	0.000420942	191	18	17	19	20	20	21	24	15	21	16	-1.0303	-0.0430687	0.751096	Red
HYPMC8B_2077|ID:64155671|trpC|	Indole-3-glycerol phosphate synthase [Hyphomicrobium MC8b]	5.89028	28340	F213550.dat	Q07524_C9_180613	679	55.5	15	15	18	4.2343	0.000446279	120	13	9	10	15	12	12	9	9	17	14	-1.03125	-0.0443941	0.836205	Red
HYPMC8B_0122|ID:64153716|	Agmatine deiminase [Hyphomicrobium MC8b]	4.79085	36175	F213550.dat	Q07524_C9_180613	670	43.7	13	13	18	3.31721	0.000349622	120	14	7	12	15	11	11	13	7	16	14	-1.03125	-0.0443941	0.851547	Red
HYPMC8B_3732|ID:64157326|prfB|	Peptide chain release factor 2 [Hyphomicrobium MC8b]	5.07097	36153	F213550.dat	Q07524_C9_180613	486	32.8	10	10	14	3.20859	0.000338173	116	11	11	12	10	13	12	12	8	14	13	-1.03226	-0.0458037	0.737943	Red
HYPMC8B_2552|ID:64156146|	conserved protein of unknown function [Hyphomicrobium MC8b]	9.05467	9537	F213546.dat	Q07520_C5_180613	190	36.2	3	3	3	5.5573	0.000585719	53	5	5	5	5	6	6	6	4	6	5	-1.03226	-0.0458037	0.670716	Red
HYPMC8B_3324|ID:64156918|	NADH:ubiquinone oxidoreductase 17.2 kD subunit [Hyphomicrobium MC8b]	9.88139	15230	F213546.dat	Q07520_C5_180613	276	48.5	6	6	8	3.34865	0.000352936	51	3	5	5	4	8	4	6	3	5	8	-1.03333	-0.0473057	0.871771	Red
HYPMC8B_0662|ID:64154256|murG|	UDP-N-acetylglucosamine--N-acetylmuramyl-(pentapeptide) pyrophosphoryl-undecaprenol N-acetylglucosamine transferase [Hyphomicrobium MC8b]	9.72962	39727	F213550.dat	Q07524_C9_180613	1075	61.6	22	22	28	5.83986	0.0006155	232	25	19	20	26	24	24	26	18	28	22	-1.03361	-0.0476967	0.727553	Red
HYPMC8B_2584|ID:64156178|	Methyltransferase type 12 [Hyphomicrobium MC8b]	5.66286	25570	F213550.dat	Q07524_C9_180613	637	64.1	11	11	15	6.53109	0.000688353	167	16	16	17	18	15	18	18	13	22	14	-1.03448	-0.0489096	0.737826	Red
HYPMC8B_0815|ID:64154409|pdhB|	Dihydrolipoamide acetyltransferase component of pyruvate dehydrogenase complex [Hyphomicrobium MC8b]	5.33489	45101	F213547.dat	Q07521_C6_180613	595	35.2	11	11	13	2.35028	0.000247711	106	8	11	14	10	9	14	10	9	13	8	-1.03509	-0.049753	0.802859	Red
HYPMC8B_3112|ID:64156706|rplF|	50S ribosomal protein L6 [Hyphomicrobium MC8b]	9.87142	19348	F213550.dat	Q07524_C9_180613	1483	82.8	22	22	26	26.2043	0.00276183	507	51	45	51	57	45	56	46	43	61	52	-1.03543	-0.0502343	0.663207	Red
HYPMC8B_4404|ID:64157998|	putative signal transduction protein with CBS domains [Hyphomicrobium MC8b]	7.67042	44997	F213547.dat	Q07521_C6_180613	506	27.3	12	12	19	2.31127	0.000243599	104	13	8	7	13	10	12	8	10	13	10	-1.03571	-0.0506261	0.799386	Red
HYPMC8B_4463|ID:64158057|	Heat shock protein DnaJ domain protein [Hyphomicrobium MC8b]	9.85189	25042	F213550.dat	Q07524_C9_180613	200	33.2	6	6	7	1.87685	0.000197813	47	5	3	3	5	7	6	4	4	7	3	-1.03571	-0.0506261	0.853518	Red
HYPMC8B_1372|ID:64154966|fdh2A|	NAD-dependent formate dehydrogenase, molybdenum containing, alpha subunit [Hyphomicrobium MC8b]	5.83768	107432	F213549.dat	Q07523_C8_180613	2703	54.4	44	44	60	6.72984	0.0007093	723	78	69	68	74	66	79	75	88	71	55	-1.03611	-0.0511787	0.675	Red
HYPMC8B_3739|ID:64157333|aroQ|	3-dehydroquinate dehydratase [Hyphomicrobium MC8b]	6.41382	16325	F213541.dat	Q07525_C10_180613	303	45	4	4	4	2.75651	0.000290526	45	5	5	4	5	3	6	4	4	4	5	-1.03704	-0.0524674	0.73281	Red
HYPMC8B_3051|ID:64156645|hom|	Homoserine dehydrogenase [Hyphomicrobium MC8b]	6.28914	46680	F213548.dat	Q07522_C7_180613	1587	78.7	27	27	30	7.99057	0.000842177	373	37	36	39	39	32	39	46	30	42	33	-1.03723	-0.0527415	0.677214	Red
HYPMC8B_0494|ID:64154088|dapE|	Succinyl-diaminopimelate desuccinylase [Hyphomicrobium MC8b]	5.52372	41918	F213547.dat	Q07521_C6_180613	836	56.4	15	15	17	6.08331	0.000641158	255	28	26	24	24	23	29	30	22	27	22	-1.03846	-0.0544478	0.621615	Red
HYPMC8B_3176|ID:64156770|	ROK family protein [Hyphomicrobium MC8b]	6.30233	29204	F213550.dat	Q07524_C9_180613	387	30.1	6	6	7	1.4724	0.000155186	43	4	4	5	6	2	4	4	2	7	5	-1.03846	-0.0544478	0.853703	Red
HYPMC8B_0392|ID:64153986|	conserved exported protein of unknown function [Hyphomicrobium MC8b]	11.5538	9636	F213541.dat	Q07525_C10_180613	179	53.8	3	3	3	4.46243	0.000470324	43	4	4	4	5	4	5	4	4	4	5	-1.03846	-0.0544478	0.545424	Red
HYPMC8B_1871|ID:64155465|dksA|	RNA polymerase-binding transcription factor DksA [Hyphomicrobium MC8b]	10.1034	28333	F213550.dat	Q07524_C9_180613	776	41.6	12	12	15	6.98832	0.000736543	198	18	19	17	22	21	21	18	18	24	20	-1.03922	-0.0554951	0.596475	Red
HYPMC8B_1273|ID:64154867|mutA|	Methylmalonyl-CoA mutase small subunit [Hyphomicrobium MC8b]	5.49156	65366	F213549.dat	Q07523_C8_180613	2329	68.8	33	33	41	9.36267	0.000986791	612	54	60	62	64	60	60	61	75	56	60	-1.03934	-0.0556736	0.53739	Red
HYPMC8B_0161|ID:64153755|rplS|	50S ribosomal protein L19 [Hyphomicrobium MC8b]	9.39383	26122	F213550.dat	Q07524_C9_180613	1742	87	31	31	35	24.9981	0.00263471	653	62	63	60	70	65	68	67	60	77	61	-1.04	-0.0565835	0.482866	Red
HYPMC8B_0268|ID:64153862|	putative Lon family ATP-dependent protease [Hyphomicrobium MC8b]	4.83072	25307	F213546.dat	Q07520_C5_180613	620	61.7	10	10	14	3.63536	0.000383153	92	7	8	8	9	13	10	9	5	11	12	-1.04	-0.0565835	0.809009	Red
HYPMC8B_1959|ID:64155553|mreB|	cell wall structural complex MreBCD, actin-like component MreB [Hyphomicrobium MC8b]	6.08289	37122	F213548.dat	Q07522_C7_180613	425	31.8	10	10	15	2.42444	0.000255527	90	7	8	9	10	10	13	11	4	10	8	-1.04082	-0.0577155	0.816426	Red
HYPMC8B_1336|ID:64154930|petR|	Protein PetR [Hyphomicrobium MC8b]	5.86334	26222	F213550.dat	Q07524_C9_180613	279	28.6	6	6	9	1.4873	0.000156756	39	2	4	4	5	4	6	3	0	6	5	-1.04167	-0.0588937	0.877792	Red
HYPMC8B_2534|ID:64156128|mazG|	Nucleoside triphosphate pyrophosphohydrolase [Hyphomicrobium MC8b]	5.27841	34913	F213547.dat	Q07521_C6_180613	311	22.3	5	5	6	1.11706	0.000117734	39	3	4	4	4	4	5	4	3	4	4	-1.04167	-0.0588937	0.610104	Red
HYPMC8B_0531|ID:64154125|	Lytic murein transglycosylase [Hyphomicrobium MC8b]	9.67124	30452	F213550.dat	Q07524_C9_180613	705	54.6	13	13	17	4.43321	0.000467244	135	12	13	13	14	14	15	16	7	16	15	-1.04225	-0.0597062	0.748221	Red
HYPMC8B_0230|ID:64153824|fabI|	Enoyl-[acyl-carrier-protein] reductase [NADH] 2 [Hyphomicrobium MC8b]	5.72195	30601	F213545.dat	Q07519_C4_180613	1418	77.9	23	22	24	12.1565	0.00128125	372	36	36	35	45	30	39	37	33	42	39	-1.04278	-0.0604359	0.591577	Red
HYPMC8B_2111|ID:64155705|	conserved exported protein of unknown function [Hyphomicrobium MC8b]	6.96614	10827	F213548.dat	Q07522_C7_180613	531	62.1	10	10	10	16.2557	0.00171329	176	13	14	14	24	21	16	22	15	19	18	-1.04396	-0.062061	0.762879	Red
HYPMC8B_3132|ID:64156726|rpsL|	30S ribosomal protein S12 [Hyphomicrobium MC8b]	11.1646	14073	F213545.dat	Q07519_C4_180613	494	66.7	11	11	13	9.16649	0.000966114	129	17	9	11	20	6	19	8	10	19	10	-1.04412	-0.0622843	0.868958	Red
HYPMC8B_1458|ID:64155052|	Polysaccharide deacetylase [Hyphomicrobium MC8b]	6.1407	45411	F213541.dat	Q07525_C10_180613	836	27.3	12	12	16	3.78763	0.000399202	172	19	15	15	17	18	19	14	17	17	21	-1.04494	-0.0634254	0.589073	Red
HYPMC8B_1949|ID:64155543|ilvH|	acetolactate synthase III, thiamin-dependent, small subunit [Hyphomicrobium MC8b]	6.99139	19842	F213547.dat	Q07521_C6_180613	693	74	10	10	10	8.66848	0.000913626	172	16	16	16	17	19	19	18	16	19	16	-1.04494	-0.0634254	0.397772	Red
HYPMC8B_3406|ID:64157000|lpxD|	UDP-3-O-acylglucosamine N-acyltransferase [Hyphomicrobium MC8b]	6.40605	36045	F213548.dat	Q07522_C7_180613	1049	58.1	16	16	18	8.51713	0.000897674	307	33	30	32	29	26	34	37	27	33	26	-1.04516	-0.0637256	0.585855	Red
HYPMC8B_4422|ID:64158016|prkB|	phosphoribulokinase [Hyphomicrobium MC8b]	6.6028	33297	F213546.dat	Q07520_C5_180613	614	54.3	11	11	12	3.75409	0.000395668	125	11	11	10	16	13	12	12	10	15	15	-1.04545	-0.0641303	0.688427	Red
HYPMC8B_4110|ID:64157704|aruR|	Transcriptional regulatory protein AruR [Hyphomicrobium MC8b]	6.24707	28523	F213546.dat	Q07520_C5_180613	287	19.2	5	5	10	1.22708	0.00012933	35	4	1	3	3	6	4	5	2	4	3	-1.04545	-0.0641303	0.840999	Red
HYPMC8B_3291|ID:64156885|	putative Peptidase C26 [Hyphomicrobium MC8b]	5.63899	26658	F213548.dat	Q07522_C7_180613	274	27.2	6	6	8	1.31293	0.000138378	35	4	3	2	3	5	1	6	2	4	5	-1.04545	-0.0641303	0.856127	Red
HYPMC8B_3139|ID:64156733|nusG|	transcription termination factor [Hyphomicrobium MC8b]	6.05973	21306	F213550.dat	Q07524_C9_180613	676	77.5	13	13	16	7.8851	0.000831061	168	12	18	16	19	17	18	15	11	23	19	-1.04598	-0.0648511	0.74368	Red
HYPMC8B_2539|ID:64156133|ntrX|	Nitrogen assimilation regulatory protein NtrX [Hyphomicrobium MC8b]	5.86702	51502	F213545.dat	Q07519_C4_180613	1980	68.2	35	35	43	12.7568	0.00134452	657	67	58	64	67	65	78	67	58	71	62	-1.04601	-0.0648998	0.467684	Red
HYPMC8B_1308|ID:64154902|apt|	adenine phosphoribosyltransferase [Hyphomicrobium MC8b]	5.96532	19244	F213547.dat	Q07521_C6_180613	435	60.3	8	8	8	4.05321	0.000427194	78	5	8	8	8	9	10	8	5	9	8	-1.04651	-0.0655883	0.720393	Red
HYPMC8B_0835|ID:64154429|	conserved protein of unknown function [Hyphomicrobium MC8b]	5.08723	57107	F213546.dat	Q07520_C5_180613	661	29.9	11	11	15	2.11883	0.000223317	121	9	12	12	14	12	14	15	9	13	11	-1.04688	-0.0660892	0.667546	Red
HYPMC8B_2759|ID:64156353|	Carboxynorspermidine synthase [Hyphomicrobium MC8b]	5.38003	45438	F213547.dat	Q07521_C6_180613	1346	64.1	24	24	28	11.2681	0.00118762	512	48	46	54	51	51	58	59	42	57	46	-1.04706	-0.0663425	0.550581	Red
HYPMC8B_0157|ID:64153751|trxB|	thioredoxin reductase, FAD/NAD(P)-binding [Hyphomicrobium MC8b]	5.30739	34499	F213548.dat	Q07522_C7_180613	921	67.4	13	13	14	6.00017	0.000632396	207	19	20	21	22	19	20	24	18	24	20	-1.04717	-0.0664954	0.482871	Red
HYPMC8B_0683|ID:64154277|ndh|	NADH dehydrogenase [Hyphomicrobium MC8b]	7.87561	49901	F213547.dat	Q07521_C6_180613	1963	80.9	30	30	36	11.9436	0.00125882	596	61	57	55	64	54	68	67	53	62	55	-1.0473	-0.066671	0.461434	Red
HYPMC8B_4439|ID:64158033|	conserved protein of unknown function [Hyphomicrobium MC8b]	9.89033	50699	F213541.dat	Q07525_C10_180613	1737	50.2	35	35	35	10.8681	0.00114545	551	49	53	55	51	61	58	62	49	51	62	-1.04745	-0.0668748	0.470592	Red
HYPMC8B_3879|ID:64157473|hpnE|	Hydroxysqualene dehydroxylase [Hyphomicrobium MC8b]	9.13738	45519	F213547.dat	Q07521_C6_180613	423	24.2	8	8	11	1.66963	0.000175973	76	8	8	8	7	6	11	10	5	9	4	-1.04762	-0.0671142	0.794358	Red
HYPMC8B_2770|ID:64156364|copR|	Transcriptional activator protein CopR [Hyphomicrobium MC8b]	6.15194	29489	F213547.dat	Q07521_C6_180613	529	41.2	8	8	9	4.0354	0.000425317	119	12	11	9	13	13	12	13	10	12	14	-1.04762	-0.0671142	0.565343	Red
HYPMC8B_1715|ID:64155309|pdxJ|	pyridoxine 5'-phosphate synthase [Hyphomicrobium MC8b]	9.05166	29667	F213548.dat	Q07522_C7_180613	794	58.8	14	14	17	8.0898	0.000852635	240	22	23	23	25	24	23	26	23	29	22	-1.04918	-0.0692627	0.424463	Red
HYPMC8B_3189|ID:64156783|	conserved exported protein of unknown function [Hyphomicrobium MC8b]	5.87719	29348	F213545.dat	Q07519_C4_180613	612	44.9	10	10	12	3.9185	0.000412995	115	10	9	11	14	12	12	10	10	15	12	-1.04918	-0.0692627	0.645942	Red
HYPMC8B_4151|ID:64157745|hisC|	Histidinol-phosphate aminotransferase [Hyphomicrobium MC8b]	6.55439	39206	F213548.dat	Q07522_C7_180613	1147	71.4	20	20	23	7.16727	0.000755404	281	30	28	26	30	23	31	35	24	30	24	-1.0493	-0.0694214	0.595145	Red
HYPMC8B_0020|ID:64153614|parA|	Chromosome partitioning protein ParA [Hyphomicrobium MC8b]	6.1317	30178	F213546.dat	Q07520_C5_180613	265	19.6	5	5	7	1.02724	0.000108267	31	4	4	1	1	5	3	5	3	3	2	-1.05	-0.0703893	0.842924	Red
HYPMC8B_0120|ID:64153714|mopIII|	Molybdenum-pterin-binding protein 3 [Hyphomicrobium MC8b]	8.12225	7022	F213544.dat	Q07518_C3_180613	193	69.1	3	3	5	4.4147	0.000465293	31	4	3	3	3	2	3	4	2	4	3	-1.05	-0.0703893	0.69409	Red
HYPMC8B_3206|ID:64156800|	conserved exported protein of unknown function [Hyphomicrobium MC8b]	9.11872	12457	F213549.dat	Q07523_C8_180613	460	61.5	7	7	7	18.6241	0.00196291	232	20	22	24	22	25	25	25	21	24	24	-1.05085	-0.0715533	0.324182	Red
HYPMC8B_3103|ID:64156697|rpsK|	30S ribosomal protein S11 [Hyphomicrobium MC8b]	10.5131	14123	F213543.dat	Q07517_C2_180613	644	63.6	8	8	9	10.621	0.00111941	150	13	15	14	15	16	14	16	13	18	16	-1.05128	-0.0721498	0.456429	Red
HYPMC8B_0220|ID:64153814|dut|	Deoxyuridine 5'-triphosphate nucleotidohydrolase [Hyphomicrobium MC8b]	10.1237	19375	F213543.dat	Q07517_C2_180613	314	28.4	6	6	7	3.6129	0.000380787	70	6	8	7	7	6	7	8	6	8	7	-1.05128	-0.0721498	0.471362	Red
HYPMC8B_2121|ID:64155715|	4a-hydroxytetrahydrobiopterin dehydratase [Hyphomicrobium MC8b]	6.51784	14203	F213545.dat	Q07519_C4_180613	453	58.4	11	11	11	7.67443	0.000808857	109	9	9	9	16	10	11	12	8	14	11	-1.05172	-0.0727563	0.730173	Red
HYPMC8B_0277|ID:64153871|	conserved protein of unknown function [Hyphomicrobium MC8b]	7.93879	29199	F213541.dat	Q07525_C10_180613	229	33.9	5	5	8	0.993185	0.000104678	29	3	2	2	4	3	4	3	1	2	5	-1.05263	-0.0740006	0.810824	Red
HYPMC8B_0165|ID:64153759|trmD|	tRNA (guanine-1-)-methyltransferase [Hyphomicrobium MC8b]	5.65621	26397	F213550.dat	Q07524_C9_180613	213	17.4	4	4	5	1.09861	0.000115789	29	3	2	1	4	4	4	2	2	4	3	-1.05263	-0.0740006	0.79284	Red
HYPMC8B_4446|ID:64158040|sgaA|	Serine--glyoxylate aminotransferase [Hyphomicrobium MC8b]	7.08544	43754	F213544.dat	Q07518_C3_180613	3365	94.8	46	46	49	66.8282	0.00704344	2924	267	269	276	305	307	314	341	244	340	261	-1.05318	-0.0747576	0.517841	Red
HYPMC8B_0699|ID:64154293|	putative epimerase with NAD(P)-binding Rossmann-fold domain (YeeZ-like) [Hyphomicrobium MC8b]	6.96521	30964	F213550.dat	Q07524_C9_180613	261	22.1	6	6	10	2.13151	0.000224653	66	6	6	5	7	8	7	8	4	9	6	-1.05405	-0.0759489	0.701969	Red
HYPMC8B_3435|ID:64157029|nuoE|	NADH-quinone oxidoreductase chain E (NADH dehydrogenase I, chain E) [Hyphomicrobium MC8b]	5.59559	44286	F213548.dat	Q07522_C7_180613	1450	72.6	26	26	28	9.05478	0.000954341	401	40	39	38	39	39	46	50	28	42	40	-1.055	-0.077243	0.586945	Red
HYPMC8B_1355|ID:64154949|	conserved exported protein of unknown function [Hyphomicrobium MC8b]	9.72451	16949	F213549.dat	Q07523_C8_180613	490	39.4	6	6	8	5.95905	0.000628062	101	9	9	9	11	11	11	10	11	9	11	-1.05556	-0.0780025	0.371628	Red
HYPMC8B_1218|ID:64154812|pip|	Proline iminopeptidase [Hyphomicrobium MC8b]	6.26808	35848	F213550.dat	Q07524_C9_180613	186	12.5	4	4	5	0.75318	7.93824e-05	27	3	3	3	1	3	1	4	2	4	3	-1.05556	-0.0780025	0.785386	Red
HYPMC8B_0854|ID:64154448|	conserved protein of unknown function [Hyphomicrobium MC8b]	8.37875	4563	F213545.dat	Q07519_C4_180613	248	31	4	4	4	14.0259	0.00147827	64	5	5	6	7	8	8	8	5	7	5	-1.05556	-0.0780025	0.666842	Red
HYPMC8B_2503|ID:64156097|	Colicin V production protein [Hyphomicrobium MC8b]	8.88972	23013	F213545.dat	Q07519_C4_180613	67	8.1	2	2	2	1.17325	0.000123656	27	3	2	3	3	2	2	4	2	4	2	-1.05556	-0.0780025	0.727769	Red
HYPMC8B_1103|ID:64154697|cobL|	Precorrin-6Y C(5,15)-methyltransferase [decarboxylating] [Hyphomicrobium MC8b]	6.16932	42704	F213548.dat	Q07522_C7_180613	489	35.9	8	8	11	2.31828	0.000244339	99	12	10	9	8	9	12	11	7	13	8	-1.0566	-0.0794345	0.669335	Red
HYPMC8B_4563|ID:64158157|folD|	bifunctional 5,10-methylene-tetrahydrofolate dehydrogenase and 5,10-methylene-tetrahydrofolate cyclohydrolase [Hyphomicrobium MC8b]	8.23808	30638	F213550.dat	Q07524_C9_180613	1619	91.5	23	23	26	23.2391	0.00244932	712	69	66	67	69	75	79	77	60	85	65	-1.05698	-0.0799482	0.451011	Red
HYPMC8B_0480|ID:64154074|argD|	Acetylornithine aminotransferase [Hyphomicrobium MC8b]	5.70549	41166	F213547.dat	Q07521_C6_180613	952	54.4	16	16	19	5.00413	0.000527417	206	23	17	17	24	19	25	23	20	19	19	-1.05714	-0.0801703	0.547648	Red
HYPMC8B_2501|ID:64156095|	Short-chain dehydrogenase/reductase SDR [Hyphomicrobium MC8b]	6.75236	25836	F213545.dat	Q07519_C4_180613	347	30	9	9	11	2.39975	0.000252925	62	7	3	4	9	7	7	7	2	8	8	-1.05714	-0.0801703	0.805137	Red
HYPMC8B_3423|ID:64157017|	Methylmalonyl-CoA epimerase [Hyphomicrobium MC8b]	6.04577	14340	F213546.dat	Q07520_C5_180613	336	47	6	6	10	6.7643	0.000712932	97	8	10	11	9	9	8	11	9	11	11	-1.05769	-0.08092	0.482205	Red
HYPMC8B_0876|ID:64154470|	Multicopper oxidase type 3 [Hyphomicrobium MC8b]	6.74301	52609	F213542.dat	Q07516_C1_180613	803	47.6	16	16	22	3.83965	0.000404685	202	25	19	16	22	16	22	19	18	24	21	-1.05825	-0.0816838	0.577597	Red
HYPMC8B_1150|ID:64154744|exoN|	UTP--glucose-1-phosphate uridylyltransferase [Hyphomicrobium MC8b]	6.51544	32593	F213550.dat	Q07524_C9_180613	1619	92.6	25	25	27	14.8498	0.00156512	484	52	43	40	54	46	52	53	37	55	52	-1.05833	-0.0817941	0.523338	Red
HYPMC8B_2625|ID:64156219|	conserved exported protein of unknown function [Hyphomicrobium MC8b]	4.75252	58794	F213543.dat	Q07517_C2_180613	571	29.2	9	9	9	1.61581	0.000170301	95	8	13	7	10	8	8	11	8	11	11	-1.05882	-0.0824622	0.657292	Red
HYPMC8B_0893|ID:64154487|	Flp pilus assembly protein CpaB [Hyphomicrobium MC8b]	10.0275	28243	F213548.dat	Q07522_C7_180613	257	20.7	4	4	4	0.885175	9.32942e-05	25	3	3	1	3	2	2	4	4	2	1	-1.05882	-0.0824622	0.789558	Red
HYPMC8B_2314|ID:64155908|	protein of unknown function [Hyphomicrobium MC8b]	9.96573	14451	F213545.dat	Q07519_C4_180613	129	18.8	3	3	4	1.72998	0.000182334	25	2	2	2	3	3	2	2	3	3	3	-1.05882	-0.0824622	0.579584	Red
HYPMC8B_2635|ID:64156229|	Acetyl-CoA acetyltransferase [Hyphomicrobium MC8b]	7.11115	46012	F213542.dat	Q07516_C1_180613	1604	72.7	27	27	34	8.06311	0.000849823	371	42	35	32	36	35	45	42	24	42	38	-1.05946	-0.0833284	0.609719	Red
HYPMC8B_1869|ID:64155463|	AAA ATPase [Hyphomicrobium MC8b]	6.16115	33952	F213545.dat	Q07519_C4_180613	447	42.6	11	11	16	3.77003	0.000397347	128	15	7	12	15	13	14	12	13	14	13	-1.0597	-0.0836579	0.622708	Red
HYPMC8B_0286|ID:64153880|acs|	acetyl-CoA synthetase [Hyphomicrobium MC8b]	5.77593	71749	F213547.dat	Q07521_C6_180613	2382	59.4	35	35	41	8.9618	0.000944541	643	57	58	63	73	61	69	70	62	68	62	-1.05994	-0.0839784	0.295627	Red
HYPMC8B_2145|ID:64155739|	putative NADH dehydrogenase (Ubiquinone) Fe-S protein 4 (18kD) (NADH-coenzyme Q reductase) (NduFs4) (Partial) [Hyphomicrobium MC8b]	9.51846	11592	F213546.dat	Q07520_C5_180613	370	60.4	5	5	6	8.02277	0.000845571	93	8	8	8	9	12	11	9	8	9	11	-1.06	-0.0840643	0.558326	Red
HYPMC8B_0034|ID:64153628|coaE|	Dephospho-CoA kinase [Hyphomicrobium MC8b]	5.77961	22544	F213549.dat	Q07523_C8_180613	650	56.1	11	11	12	7.14159	0.000752697	161	17	13	16	16	16	14	18	18	16	17	-1.06024	-0.0843922	0.35137	Red
HYPMC8B_0477|ID:64154071|	Polyphosphate:ADP phosphotransferase [Hyphomicrobium MC8b]	6.39858	37908	F213541.dat	Q07525_C10_180613	384	27.4	8	8	11	2.40055	0.000253009	91	10	9	9	8	8	8	12	6	12	9	-1.06122	-0.0857299	0.645707	Red
HYPMC8B_3157|ID:64156751|rplM|	50S ribosomal subunit protein L13 [Hyphomicrobium MC8b]	9.99819	17337	F213550.dat	Q07524_C9_180613	800	73.9	14	14	18	18.8037	0.00198184	326	30	28	32	33	35	33	35	29	36	35	-1.06135	-0.0859001	0.283055	Red
HYPMC8B_4188|ID:64157782|aspS|	Aspartate--tRNA(Asp/Asn) ligase [Hyphomicrobium MC8b]	5.83134	67477	F213550.dat	Q07524_C9_180613	2090	67.1	41	41	52	8.74372	0.000921556	590	55	56	50	61	64	58	57	65	63	61	-1.06186	-0.0865877	0.250574	Red
HYPMC8B_3523|ID:64157117|	conserved exported protein of unknown function [Hyphomicrobium MC8b]	4.05201	28988	F213546.dat	Q07520_C5_180613	454	26	8	8	8	8.83124	0.00093078	256	24	23	24	26	27	26	27	20	31	28	-1.06202	-0.0868048	0.447168	Red
HYPMC8B_2083|ID:64155677|trpE|	Anthranilate synthase component 1 [Hyphomicrobium MC8b]	5.25316	56243	F213550.dat	Q07524_C9_180613	1398	55.1	25	25	29	6.3119	0.000665251	355	29	31	33	38	41	37	40	32	40	34	-1.06215	-0.0869833	0.447864	Red
HYPMC8B_1339|ID:64154933|ilvE|	Branched-chain-amino-acid aminotransferase [Hyphomicrobium MC8b]	6.16682	33506	F213550.dat	Q07524_C9_180613	1233	81.5	24	24	25	7.58073	0.000798981	254	27	20	19	29	28	28	30	19	33	21	-1.0625	-0.0874628	0.651707	Red
HYPMC8B_2494|ID:64156088|	Serine-type D-Ala-D-Ala carboxypeptidase [Hyphomicrobium MC8b]	9.43053	42648	F213547.dat	Q07521_C6_180613	484	22.7	10	10	15	2.08685	0.000219946	89	10	8	7	9	9	11	11	5	10	9	-1.0625	-0.0874628	0.642779	Red
HYPMC8B_3236|ID:64156830|xthA|	Exodeoxyribonuclease III (Exonuclease III) (EXO III) (AP endonuclease VI) [Hyphomicrobium MC8b]	5.97482	28635	F213550.dat	Q07524_C9_180613	444	48.5	10	10	10	3.10808	0.000327581	89	9	8	9	12	5	10	8	5	14	9	-1.0625	-0.0874628	0.753775	Red
HYPMC8B_1412|ID:64155006|	Biopolymer transport protein ExbD/TolR [Hyphomicrobium MC8b]	9.39603	15949	F213550.dat	Q07524_C9_180613	237	42.7	5	5	9	3.51119	0.000370067	56	7	7	3	6	4	6	5	5	7	6	-1.0625	-0.0874628	0.671426	Red
HYPMC8B_2537|ID:64156131|hfq|	RNA-binding protein Hfq [Hyphomicrobium MC8b]	7.9141	9140	F213548.dat	Q07522_C7_180613	231	61	4	4	5	6.12691	0.000645754	56	6	4	4	5	8	5	6	5	6	7	-1.0625	-0.0874628	0.649833	Red
HYPMC8B_3897|ID:64157491|	Amino acid permease-associated region [Hyphomicrobium MC8b]	5.92693	54470	F213548.dat	Q07522_C7_180613	137	7.8	3	3	3	0.422251	4.45037e-05	23	2	2	2	2	3	1	3	3	2	3	-1.0625	-0.0874628	0.670716	Red
HYPMC8B_1879|ID:64155473|recA|	DNA strand exchange and recombination protein with protease and nuclease activity [Hyphomicrobium MC8b]	5.41586	40316	F213545.dat	Q07519_C4_180613	1690	77.2	27	27	32	12.7493	0.00134373	514	56	53	47	59	34	58	56	45	64	42	-1.06299	-0.0881309	0.610982	Red
HYPMC8B_0485|ID:64154079|argE|	Acetylornithine deacetylase [Hyphomicrobium MC8b]	5.61312	42144	F213547.dat	Q07521_C6_180613	713	48.6	14	14	17	3.63041	0.000382632	153	16	13	14	14	17	17	15	13	18	16	-1.06329	-0.0885367	0.403149	Red
HYPMC8B_1863|ID:64155457|	putative Patatin [Hyphomicrobium MC8b]	5.86099	42294	F213548.dat	Q07522_C7_180613	709	43.8	15	15	18	4.3505	0.000458527	184	17	18	18	20	16	20	21	21	19	14	-1.06383	-0.0892673	0.443704	Red
HYPMC8B_1093|ID:64154687|cobQ|	Cobyric acid synthase [Hyphomicrobium MC8b]	5.71786	51862	F213544.dat	Q07518_C3_180613	384	20.4	7	7	12	1.04122	0.000109741	54	4	5	7	6	4	6	8	5	6	3	-1.06452	-0.0901978	0.70067	Red
HYPMC8B_2078|ID:64155672|trpD|	Anthranilate phosphoribosyltransferase [Hyphomicrobium MC8b]	5.57524	36240	F213548.dat	Q07522_C7_180613	897	54.2	15	15	22	6.73289	0.000709622	244	26	18	25	26	23	26	28	17	31	24	-1.06504	-0.0909085	0.585159	Red
HYPMC8B_0065|ID:64153659|mch|	Beta-methylmalyl-CoA dehydratase [Hyphomicrobium MC8b]	6.01551	38502	F213545.dat	Q07519_C4_180613	1914	89.8	27	27	29	11.2202	0.00118257	432	45	37	40	50	37	54	48	29	52	40	-1.06542	-0.091423	0.610656	Red
HYPMC8B_3220|ID:64156814|surE|	broad specificity 5'(3')-nucleotidase and polyphosphatase [Hyphomicrobium MC8b]	5.10333	27456	F213545.dat	Q07519_C4_180613	518	55.5	7	7	10	3.02302	0.000318615	83	9	7	6	8	10	10	9	6	10	8	-1.06667	-0.0931094	0.576151	Red
HYPMC8B_1354|ID:64154948|	conserved exported protein of unknown function [Hyphomicrobium MC8b]	9.23389	13413	F213547.dat	Q07521_C6_180613	410	50.4	6	6	7	6.18803	0.000652195	83	6	8	7	10	9	11	9	4	11	8	-1.06667	-0.0931094	0.696798	Red
HYPMC8B_0045|ID:64153639|	putative acyl-CoA thioesterase (TesA-like) [Hyphomicrobium MC8b]	8.76847	26306	F213545.dat	Q07519_C4_180613	225	17.5	4	4	5	0.798297	8.41376e-05	21	1	2	1	4	2	2	2	2	3	2	-1.06667	-0.0931094	0.745423	Red
HYPMC8B_3260|ID:64156854|	conserved exported protein of unknown function [Hyphomicrobium MC8b]	10.6148	14622	F213549.dat	Q07523_C8_180613	69	7.6	2	2	3	1.43619	0.000151369	21	3	2	2	2	1	3	2	3	1	2	-1.06667	-0.0931094	0.69409	Red
HYPMC8B_1696|ID:64155290|iorA|	Isoquinoline 1-oxidoreductase subunit alpha [Hyphomicrobium MC8b]	5.84514	15650	F213549.dat	Q07523_C8_180613	130	32.7	2	2	2	1.34185	0.000141426	21	2	2	2	2	2	2	2	3	2	2	-1.06667	-0.0931094	0.373901	Red
HYPMC8B_3207|ID:64156801|	RutC family protein HD_0322 [Hyphomicrobium MC8b]	5.43058	12255	F213548.dat	Q07522_C7_180613	533	84.3	8	8	8	11.6687	0.00122984	143	12	13	13	15	16	16	16	12	17	13	-1.06757	-0.0943274	0.436576	Red
HYPMC8B_2740|ID:64156334|	Transcriptional regulator, MarR family [Hyphomicrobium MC8b]	10.0053	16415	F213547.dat	Q07521_C6_180613	592	70.9	9	9	10	8.5897	0.000905323	141	12	15	11	16	14	15	12	16	16	14	-1.06849	-0.0955777	0.426785	Red
HYPMC8B_3475|ID:64157069|	conserved protein of unknown function [Hyphomicrobium MC8b]	6.09587	30876	F213548.dat	Q07522_C7_180613	266	30.1	6	6	8	1.61938	0.000170677	50	3	6	6	5	4	6	7	4	4	5	-1.06897	-0.0962153	0.64063	Red
HYPMC8B_0496|ID:64154090|dapD|	2,3,4,5-tetrahydropyridine-2-carboxylate N-succinyltransferase [Hyphomicrobium MC8b]	5.99645	29594	F213547.dat	Q07521_C6_180613	1100	59.6	17	17	19	10.4413	0.00110048	309	31	30	26	34	28	34	34	24	36	32	-1.07143	-0.0995357	0.408323	Red
HYPMC8B_2442|ID:64156036|	Pirin-like protein CC_3178 [Hyphomicrobium MC8b]	5.0058	33671	F213550.dat	Q07524_C9_180613	481	49.5	10	10	12	2.28683	0.000241024	77	10	7	7	8	5	7	10	6	11	6	-1.07143	-0.0995357	0.663821	Red
HYPMC8B_2499|ID:64156093|	putative metal-dependent hydrolase [Hyphomicrobium MC8b]	6.40497	29113	F213550.dat	Q07524_C9_180613	337	28.7	6	6	6	1.64875	0.000173772	48	6	2	4	5	6	5	4	2	8	6	-1.07143	-0.0995357	0.757616	Red
HYPMC8B_4195|ID:64157789|	conserved membrane protein of unknown function [Hyphomicrobium MC8b]	5.36873	39165	F213544.dat	Q07518_C3_180613	131	10.7	4	4	6	0.485127	5.11306e-05	19	3	1	4	0	1	3	1	2	2	2	-1.07143	-0.0995357	0.811769	Red
HYPMC8B_1944|ID:64155538|miaA|	tRNA dimethylallyltransferase [Hyphomicrobium MC8b]	6.21104	33880	F213548.dat	Q07522_C7_180613	153	15.7	3	3	6	0.560803	5.91066e-05	19	2	2	1	2	2	2	3	1	2	2	-1.07143	-0.0995357	0.610104	Red
HYPMC8B_0922|ID:64154516|truA|	tRNA pseudouridine synthase A [Hyphomicrobium MC8b]	9.09464	29210	F213550.dat	Q07524_C9_180613	147	12.8	3	3	5	0.650462	6.85563e-05	19	2	2	1	2	2	2	2	0	3	3	-1.07143	-0.0995357	0.745423	Red
HYPMC8B_3758|ID:64157352|	Exopolyphosphatase [Hyphomicrobium MC8b]	8.22269	48000	F213548.dat	Q07522_C7_180613	95	5.2	3	3	3	0.395833	4.17194e-05	19	2	2	2	1	2	2	3	2	2	1	-1.07143	-0.0995357	0.610104	Red
HYPMC8B_2916|ID:64156510|	putative addiction module antidote protein [Hyphomicrobium MC8b]	9.56881	11567	F213547.dat	Q07521_C6_180613	126	25.9	3	3	3	1.6426	0.000173124	19	2	1	1	3	2	4	2	1	2	1	-1.07143	-0.0995357	0.771705	Red
HYPMC8B_2658|ID:64156252|	Short-chain dehydrogenase/reductase SDR [Hyphomicrobium MC8b]	8.66388	26221	F213550.dat	Q07524_C9_180613	1278	80.1	21	21	23	15.9796	0.00168419	419	39	37	38	41	47	41	38	39	48	51	-1.07246	-0.100929	0.369859	Red
HYPMC8B_2310|ID:64155904|	putative Outer membrane efflux protein copper resistance protein B [Hyphomicrobium MC8b]	9.16099	52321	F213541.dat	Q07525_C10_180613	1997	59.6	34	34	39	12.366	0.00130333	647	61	63	61	63	64	71	70	63	58	73	-1.07256	-0.101052	0.178794	Red
HYPMC8B_2088|ID:64155682|	conserved protein of unknown function [Hyphomicrobium MC8b]	7.64246	20554	F213550.dat	Q07524_C9_180613	297	32.8	7	7	7	3.64892	0.000384583	75	7	8	7	8	6	7	6	8	10	8	-1.07317	-0.10188	0.459349	Red
HYPMC8B_0033|ID:64153627|aroE|	Shikimate dehydrogenase (NADP(+)) [Hyphomicrobium MC8b]	6.17198	29953	F213543.dat	Q07517_C2_180613	274	33.7	6	6	9	1.53574	0.000161861	46	4	6	4	5	3	5	5	3	6	5	-1.07407	-0.103093	0.587143	Red
HYPMC8B_3306|ID:64156900|nusB|	Transcription antitermination protein NusB [Hyphomicrobium MC8b]	5.96061	18714	F213546.dat	Q07520_C5_180613	263	41.3	7	7	7	2.45805	0.00025907	46	5	3	3	4	7	5	3	5	5	6	-1.07407	-0.103093	0.668428	Red
HYPMC8B_3141|ID:64156735|	conserved protein of unknown function [Hyphomicrobium MC8b]	6.26496	13402	F213541.dat	Q07525_C10_180613	177	22.8	2	2	2	3.43232	0.000361754	46	3	5	5	5	4	5	6	3	6	4	-1.07407	-0.103093	0.589073	Red
HYPMC8B_0142|ID:64153736|	conserved protein of unknown function [Hyphomicrobium MC8b]	5.23751	11410	F213550.dat	Q07524_C9_180613	291	50.5	5	5	5	6.3979	0.000674315	73	7	5	8	8	7	10	8	6	7	7	-1.075	-0.104337	0.511596	Red
HYPMC8B_4468|ID:64158062|	conserved exported protein of unknown function [Hyphomicrobium MC8b]	6.17469	66894	F213549.dat	Q07523_C8_180613	818	28	12	12	16	1.4949	0.000157557	100	11	9	8	10	10	10	10	15	8	9	-1.07547	-0.10497	0.566711	Red
HYPMC8B_3948|ID:64157542|pqqG|	putative protease [Hyphomicrobium MC8b]	6.42476	50857	F213550.dat	Q07524_C9_180613	1440	62.2	23	23	29	5.19103	0.000547115	264	27	20	26	27	27	30	29	24	30	24	-1.07576	-0.105353	0.336135	Red
HYPMC8B_4466|ID:64158060|aroK|	Shikimate kinase / 3-dehydroquinate synthase [Hyphomicrobium MC8b]	6.70155	63232	F213548.dat	Q07522_C7_180613	1172	47.6	21	21	27	4.99747	0.000526715	316	29	33	28	32	30	35	36	31	31	31	-1.07643	-0.106259	0.137518	Red
HYPMC8B_3093|ID:64156687|rluC|	Pseudouridine synthase [Hyphomicrobium MC8b]	9.8568	36833	F213550.dat	Q07524_C9_180613	379	30.5	11	11	16	2.66066	0.000280424	98	12	10	8	12	5	12	9	6	14	10	-1.07692	-0.106915	0.684397	Red
HYPMC8B_3194|ID:64156788|	Phosphopantetheinyl transferase-like protein [Hyphomicrobium MC8b]	6.73774	27048	F213544.dat	Q07518_C3_180613	105	11.5	2	2	4	0.628512	6.62429e-05	17	2	1	2	1	2	1	2	2	2	2	-1.07692	-0.106915	0.545424	Red
HYPMC8B_4171|ID:64157765|znuC|	zinc transporter subunit: ATP-binding component of ABC superfamily [Hyphomicrobium MC8b]	6.27759	32081	F213543.dat	Q07517_C2_180613	108	11.8	3	3	3	0.529909	5.58504e-05	17	2	3	1	1	1	2	2	2	2	1	-1.07692	-0.106915	0.670716	Red
HYPMC8B_3458|ID:64157052|lon|	DNA-binding ATP-dependent protease La [Hyphomicrobium MC8b]	5.71265	89625	F213549.dat	Q07523_C8_180613	4022	72.9	70	70	77	15.3752	0.00162049	1378	123	129	132	134	145	128	140	176	133	138	-1.07784	-0.108149	0.308113	Red
HYPMC8B_2497|ID:64156091|metG|	Methionine--tRNA ligase [Hyphomicrobium MC8b]	5.43447	57772	F213548.dat	Q07522_C7_180613	1911	66.1	28	28	34	7.20072	0.00075893	416	38	36	40	41	45	45	47	40	41	43	-1.07805	-0.108422	0.146655	Red
HYPMC8B_0499|ID:64154093|argH|	Argininosuccinate lyase [Hyphomicrobium MC8b]	6.89171	50940	F213548.dat	Q07522_C7_180613	1533	61.4	25	25	27	8.16647	0.000860716	416	41	40	37	42	40	46	47	34	47	42	-1.07805	-0.108422	0.276675	Red
HYPMC8B_3314|ID:64156908|glyA|	serine hydroxymethyltransferase [Hyphomicrobium MC8b]	7.74245	46297	F213550.dat	Q07524_C9_180613	2572	72.6	36	36	42	24.7532	0.0026089	1146	112	108	102	120	109	128	129	95	136	107	-1.07914	-0.109878	0.33391	Red
HYPMC8B_4221|ID:64157815|sohB|	Protease SohB, belong to MEROPS peptidase family S49 (Protease IV family, clan S-) [Hyphomicrobium MC8b]	9.11438	29893	F213550.dat	Q07524_C9_180613	806	58.8	13	13	15	5.78731	0.000609961	173	16	17	16	19	15	18	17	13	23	19	-1.07955	-0.110424	0.457439	Red
HYPMC8B_3459|ID:64157053|clpX|	ATP-dependent Clp protease ATP-binding subunit [Hyphomicrobium MC8b]	5.73432	45738	F213547.dat	Q07521_C6_180613	1460	59.9	26	26	33	11.6096	0.00122361	531	50	46	54	57	48	60	60	50	56	50	-1.08077	-0.112059	0.200456	Red
HYPMC8B_1147|ID:64154741|ybbK|	putative protease, membrane anchored [Hyphomicrobium MC8b]	5.92657	35548	F213550.dat	Q07524_C9_180613	1014	76.4	17	17	23	6.16068	0.000649314	219	20	16	23	18	28	23	27	16	28	20	-1.08182	-0.113458	0.57218	Red
HYPMC8B_0055|ID:64153649|acnA|	aconitate hydratase 1 [Hyphomicrobium MC8b]	5.70518	97043	F213546.dat	Q07520_C5_180613	2497	57.5	40	40	48	7.23391	0.000762427	702	64	65	64	68	76	75	70	77	72	71	-1.08187	-0.113529	0.0736448	Red
HYPMC8B_1184|ID:64154778|pntB|	pyridine nucleotide transhydrogenase, beta subunit [Hyphomicrobium MC8b]	6.00657	48905	F213542.dat	Q07516_C1_180613	740	23.6	12	12	13	4.90747	0.00051723	240	22	23	25	25	20	24	27	29	24	21	-1.08333	-0.115477	0.270415	Red
HYPMC8B_1099|ID:64154693|cobH|	Precorrin-8X methylmutase [Hyphomicrobium MC8b]	7.7082	21602	F213546.dat	Q07520_C5_180613	464	58.9	8	8	12	3.00898	0.000317136	65	6	5	6	5	9	10	7	5	6	6	-1.08333	-0.115477	0.610626	Red
HYPMC8B_1186|ID:64154780|	conserved protein of unknown function [Hyphomicrobium MC8b]	6.48891	30176	F213550.dat	Q07524_C9_180613	314	21.1	6	6	7	1.32556	0.000139709	40	2	5	4	5	3	3	5	2	7	4	-1.08333	-0.115477	0.711683	Red
HYPMC8B_0834|ID:64154428|murU|	N-acetylmuramate alpha-1-phosphate uridylyltransferase [Hyphomicrobium MC8b]	8.04302	26667	F213550.dat	Q07524_C9_180613	258	28.5	4	4	7	1.49998	0.000158093	40	3	3	4	5	4	2	4	4	5	6	-1.08333	-0.115477	0.617361	Red
HYPMC8B_0022|ID:64153616|gidA|	glucose-inhibited cell-division protein [Hyphomicrobium MC8b]	6.38402	69728	F213549.dat	Q07523_C8_180613	226	9.5	6	6	6	0.215122	2.2673e-05	15	1	2	1	2	1	1	0	6	1	0	-1.08333	-0.115477	0.869558	Red
HYPMC8B_0867|ID:64154461|pstB|	phosphate transporter subunit ; ATP-binding component of ABC superfamily [Hyphomicrobium MC8b]	6.00473	29296	F213550.dat	Q07524_C9_180613	196	19.9	5	5	6	0.512015	5.39645e-05	15	1	3	2	1	0	1	0	1	5	1	-1.08333	-0.115477	0.849117	Red
HYPMC8B_3444|ID:64157038|	conserved exported protein of unknown function [Hyphomicrobium MC8b]	9.36889	12743	F213547.dat	Q07521_C6_180613	165	30.6	3	3	3	3.13898	0.000330837	40	4	4	3	5	3	5	4	4	5	3	-1.08333	-0.115477	0.471362	Red
HYPMC8B_3702|ID:64157296|	Transcriptional regulator, LysR family [Hyphomicrobium MC8b]	6.27094	33162	F213548.dat	Q07522_C7_180613	103	5.9	2	2	2	0.452325	4.76734e-05	15	1	2	1	1	2	2	2	0	2	2	-1.08333	-0.115477	0.683316	Red
HYPMC8B_0061|ID:64153655|	Carbonic anhydrase [Hyphomicrobium MC8b]	6.83195	23501	F213548.dat	Q07522_C7_180613	1029	93.4	19	19	20	16.4248	0.00173112	386	36	35	37	41	36	45	44	28	44	40	-1.08421	-0.116645	0.382859	Red
HYPMC8B_3121|ID:64156715|rpsC|	30S ribosomal subunit protein S3 [Hyphomicrobium MC8b]	10.6375	30434	F213550.dat	Q07524_C9_180613	1062	64.3	22	22	24	14.9504	0.00157572	455	43	39	48	47	41	49	48	48	50	42	-1.0852	-0.117963	0.126591	Red
HYPMC8B_1391|ID:64154985|	Sel1 domain protein repeat-containing protein [Hyphomicrobium MC8b]	8.3192	38716	F213547.dat	Q07521_C6_180613	589	45.8	10	10	12	3.51276	0.000370232	136	17	12	13	16	7	16	14	11	15	15	-1.08571	-0.118644	0.563485	Red
HYPMC8B_3989|ID:64157583|hflK|	Protein HflK [Hyphomicrobium MC8b]	5.62687	43541	F213545.dat	Q07519_C4_180613	1735	67.4	28	28	30	12.3791	0.00130472	539	58	47	48	63	42	60	60	44	66	51	-1.08745	-0.120952	0.424642	Red
HYPMC8B_4355|ID:64157949|cheB|	fused chemotaxis regulator ; protein-glutamate methylesterase in two-component regulatory system with CheA [Hyphomicrobium MC8b]	7.63945	37303	F213547.dat	Q07521_C6_180613	828	57.1	14	14	16	6.11211	0.000644194	228	21	24	22	22	20	28	27	19	25	20	-1.08772	-0.121306	0.350475	Red
HYPMC8B_1525|ID:64155119|pleD|	Diguanylate cyclase [Hyphomicrobium MC8b]	6.03979	50842	F213550.dat	Q07524_C9_180613	798	36.8	16	16	19	3.54038	0.000373143	180	17	15	19	21	14	21	20	19	20	14	-1.08791	-0.121562	0.395816	Red
HYPMC8B_2075|ID:64155669|	putative molybdopterin biosynthesis-related protein [Hyphomicrobium MC8b]	5.9301	41862	F213542.dat	Q07516_C1_180613	455	34.7	8	8	10	1.45717	0.00015358	61	8	5	5	7	4	8	4	4	9	7	-1.08824	-0.121991	0.649238	Red
HYPMC8B_1932|ID:64155526|corA|	Magnesium transport protein CorA [Hyphomicrobium MC8b]	5.59247	37631	F213548.dat	Q07522_C7_180613	384	23.1	6	6	6	1.621	0.000170848	61	6	4	7	7	5	8	8	4	6	6	-1.08824	-0.121991	0.545763	Red
HYPMC8B_1389|ID:64154983|	conserved membrane protein of unknown function [Hyphomicrobium MC8b]	6.45159	38294	F213548.dat	Q07522_C7_180613	622	34.9	12	12	13	4.04763	0.000426606	155	17	11	14	16	16	16	16	16	19	14	-1.08861	-0.122484	0.327013	Red
HYPMC8B_2161|ID:64155755|poxB|	pyruvate dehydrogenase (pyruvate oxidase), thiamin-dependent, FAD-binding [Hyphomicrobium MC8b]	6.06821	62212	F213550.dat	Q07524_C9_180613	1321	50.8	22	22	27	5.41696	0.000570928	337	31	30	32	35	33	39	37	34	36	30	-1.09036	-0.124806	0.13587	Red
HYPMC8B_0079|ID:64153673|	Outer-membrane lipoprotein carrier protein [Hyphomicrobium MC8b]	5.5457	27359	F213550.dat	Q07524_C9_180613	640	54.3	12	12	15	5.51921	0.000581704	151	15	12	13	17	15	16	16	12	18	17	-1.09091	-0.125531	0.327934	Red
HYPMC8B_2661|ID:64156255|rpiA|	Ribose-5-phosphate isomerase A [Hyphomicrobium MC8b]	4.25259	25019	F213545.dat	Q07519_C4_180613	781	67.1	13	13	14	7.87402	0.000829892	197	18	16	16	24	20	23	20	18	21	21	-1.09091	-0.125531	0.330138	Red
HYPMC8B_2618|ID:64156212|	conserved protein of unknown function [Hyphomicrobium MC8b]	9.63955	28335	F213547.dat	Q07521_C6_180613	248	20.8	5	5	5	1.27051	0.000133907	36	3	2	4	4	4	6	2	3	3	5	-1.09091	-0.125531	0.649031	Red
HYPMC8B_3564|ID:64157158|	Uncharacterized HTH-type transcriptional regulator RHOS4_30730 [Hyphomicrobium MC8b]	7.03105	48983	F213541.dat	Q07525_C10_180613	105	8.6	2	2	5	0.265398	2.7972e-05	13	2	1	1	2	0	1	2	0	2	2	-1.09091	-0.125531	0.724507	Red
HYPMC8B_1385|ID:64154979|rpmE|	50S ribosomal protein L31 [Hyphomicrobium MC8b]	6.81856	8437	F213546.dat	Q07520_C5_180613	258	70.3	3	3	4	6.99301	0.000737037	59	5	4	3	9	7	6	7	4	7	7	-1.09091	-0.125531	0.641166	Red
HYPMC8B_1021|ID:64154615|	Patatin [Hyphomicrobium MC8b]	8.33224	36499	F213542.dat	Q07516_C1_180613	79	11	2	2	4	0.356174	3.75395e-05	13	2	1	2	1	0	1	1	1	2	2	-1.09091	-0.125531	0.668428	Red
HYPMC8B_1461|ID:64155055|	conserved protein of unknown function [Hyphomicrobium MC8b]	5.96327	26110	F213550.dat	Q07524_C9_180613	154	20.3	3	3	3	0.497894	5.24762e-05	13	1	1	1	2	1	1	1	0	3	2	-1.09091	-0.125531	0.729378	Red
HYPMC8B_0490|ID:64154084|yczG|	Uncharacterized HTH-type transcriptional regulator YczG [Hyphomicrobium MC8b]	9.40763	12521	F213545.dat	Q07519_C4_180613	81	20.2	2	2	3	1.03826	0.000109428	13	0	1	1	2	2	2	1	0	2	2	-1.09091	-0.125531	0.724507	Red
HYPMC8B_0264|ID:64153858|	conserved protein of unknown function [Hyphomicrobium MC8b]	9.57801	36267	F213548.dat	Q07522_C7_180613	107	10.6	2	2	2	0.358453	3.77796e-05	13	2	1	1	1	1	1	3	0	2	1	-1.09091	-0.125531	0.729378	Red
HYPMC8B_0816|ID:64154410|lpd|	lipoamide dehydrogenase, E3 component is part of three enzyme complexes [Hyphomicrobium MC8b]	5.83338	61184	F213547.dat	Q07521_C6_180613	872	38.1	16	16	22	2.81119	0.000296289	172	19	15	16	19	13	20	22	14	15	19	-1.09195	-0.126912	0.42879	Red
HYPMC8B_0402|ID:64153996|lysC|	Aspartate kinase Ask_LysC [Hyphomicrobium MC8b]	5.33274	44715	F213548.dat	Q07522_C7_180613	1263	55.5	19	19	21	5.85933	0.000617552	262	20	27	24	26	28	30	33	23	28	23	-1.09231	-0.127379	0.353329	Red
HYPMC8B_2826|ID:64156420|nadK|	NAD kinase [Hyphomicrobium MC8b]	6.46708	29259	F213550.dat	Q07524_C9_180613	566	50.8	10	10	10	3.52028	0.000371025	103	11	9	8	13	8	10	11	9	14	10	-1.09259	-0.127756	0.462884	Red
HYPMC8B_3845|ID:64157439|	conserved exported protein of unknown function [Hyphomicrobium MC8b]	4.86722	30479	F213545.dat	Q07519_C4_180613	759	60.4	14	14	20	4.69175	0.000494494	143	12	14	9	22	11	15	11	5	24	20	-1.09589	-0.132104	0.737854	Red
HYPMC8B_4152|ID:64157746|metXA|	Homoserine O-acetyltransferase [Hyphomicrobium MC8b]	6.32385	43670	F213547.dat	Q07521_C6_180613	625	38.9	13	13	16	2.267	0.000238934	99	11	10	9	10	7	16	11	3	14	8	-1.09615	-0.13245	0.694292	Red
HYPMC8B_0727|ID:64154321|	conserved exported protein of unknown function [Hyphomicrobium MC8b]	5.47567	16985	F213545.dat	Q07519_C4_180613	592	66.7	11	11	11	10.892	0.00114797	185	18	14	17	25	14	20	20	14	24	19	-1.09677	-0.133267	0.505003	Red
HYPMC8B_4427|ID:64158021|	conserved protein of unknown function [Hyphomicrobium MC8b]	5.01981	52157	F213548.dat	Q07522_C7_180613	1202	63.3	23	23	31	6.44209	0.000678973	336	31	30	34	36	29	41	37	26	36	36	-1.09697	-0.133524	0.296249	Red
HYPMC8B_1699|ID:64155293|	Siroheme synthase [Hyphomicrobium MC8b]	5.25034	35983	F213548.dat	Q07522_C7_180613	465	37.9	10	10	13	2.11211	0.000222609	76	7	7	4	9	9	9	11	3	9	8	-1.09756	-0.134301	0.63739	Red
HYPMC8B_2527|ID:64156121|lptD|	LPS-assembly protein LptD [Hyphomicrobium MC8b]	5.0561	93892	F213549.dat	Q07523_C8_180613	2336	55.1	37	37	41	5.12291	0.000539936	481	37	46	41	50	55	44	44	63	45	56	-1.09829	-0.13526	0.387264	Red
HYPMC8B_2637|ID:64156231|fadE|	Acyl-coenzyme A dehydrogenase [Hyphomicrobium MC8b]	7.03703	90097	F213545.dat	Q07519_C4_180613	1928	54.5	39	39	47	5.57177	0.000587244	502	51	41	41	59	47	49	56	61	50	47	-1.09836	-0.135352	0.294109	Red
HYPMC8B_1763|ID:64155357|nnrE|	ADP-dependent (S)-NAD(P)H-hydrate dehydratase / NAD(P)H-hydrate epimerase [Hyphomicrobium MC8b]	6.44091	53803	F213548.dat	Q07522_C7_180613	1055	49.7	17	17	20	2.93664	0.000309511	158	14	15	15	16	15	19	22	9	20	13	-1.1	-0.137504	0.546884	Red
HYPMC8B_0060|ID:64153654|cycY|	Thiol:disulfide interchange protein CycY [Hyphomicrobium MC8b]	7.74403	21320	F213550.dat	Q07524_C9_180613	268	38.6	6	6	6	2.48593	0.000262008	53	4	4	4	7	6	6	5	4	8	5	-1.1	-0.137504	0.535839	Red
HYPMC8B_1484|ID:64155078|	Signal transduction histidine kinase [Hyphomicrobium MC8b]	5.95157	40828	F213542.dat	Q07516_C1_180613	157	11.4	3	3	4	0.269423	2.83962e-05	11	3	1	1	0	0	1	1	1	2	1	-1.1	-0.137504	0.745423	Red
HYPMC8B_4417|ID:64158011|	putative sensor and regulator, histidine kinase and CheY-like receiver domains [Hyphomicrobium MC8b]	6.19171	50883	F213544.dat	Q07518_C3_180613	74	6.4	2	2	3	0.216182	2.27848e-05	11	1	1	2	0	1	2	0	1	1	2	-1.1	-0.137504	0.69409	Red
HYPMC8B_3411|ID:64157005|ispU|	undecaprenyl pyrophosphate synthase [Hyphomicrobium MC8b]	7.10778	28383	F213546.dat	Q07520_C5_180613	81	7.9	1	1	3	0.387556	4.0847e-05	11	1	1	1	1	1	1	1	1	2	1	-1.1	-0.137504	0.373901	Red
HYPMC8B_0252|ID:64153846|	Phospholipid/glycerol acyltransferase [Hyphomicrobium MC8b]	10.3616	31759	F213549.dat	Q07523_C8_180613	64	7.2	2	2	2	0.346359	3.65049e-05	11	1	1	1	1	1	1	1	2	1	1	-1.1	-0.137504	0.373901	Red
HYPMC8B_0206|ID:64153800|	SURF1-like protein [Hyphomicrobium MC8b]	5.89089	30693	F213541.dat	Q07525_C10_180613	105	7.1	2	2	2	0.358388	3.77728e-05	11	1	1	1	1	1	1	1	1	1	2	-1.1	-0.137504	0.373901	Red
HYPMC8B_4551|ID:64158145|mlaF|	Intermembrane phospholipid transport system ATP-binding protein MlaF [Hyphomicrobium MC8b]	6.05768	28778	F213545.dat	Q07519_C4_180613	80	6	2	2	2	0.382236	4.02863e-05	11	1	1	0	2	1	1	1	1	2	1	-1.1	-0.137504	0.610104	Red
HYPMC8B_2613|ID:64156207|	conserved protein of unknown function [Hyphomicrobium MC8b]	6.75635	22813	F213547.dat	Q07521_C6_180613	122	15	2	2	2	0.482181	5.08201e-05	11	1	1	1	1	1	2	1	0	2	1	-1.1	-0.137504	0.621308	Red
HYPMC8B_0082|ID:64153676|	conserved protein of unknown function [Hyphomicrobium MC8b]	11.4053	20136	F213546.dat	Q07520_C5_180613	56	11.7	2	2	2	0.546285	5.75765e-05	11	1	1	0	1	2	1	1	2	1	1	-1.1	-0.137504	0.610104	Red
HYPMC8B_1084|ID:64154678|	conserved protein of unknown function [Hyphomicrobium MC8b]	8.00887	18327	F213546.dat	Q07520_C5_180613	66	13.6	2	2	2	0.600207	6.32597e-05	11	1	1	1	0	2	1	1	1	1	2	-1.1	-0.137504	0.610104	Red
HYPMC8B_4483|ID:64158077|nudG|	putative NUDIX hydrolase (NudG), dihydroneopterin triphosphate pyrophosphatase (NtpA-like) [Hyphomicrobium MC8b]	4.87054	16141	F213550.dat	Q07524_C9_180613	97	25.9	2	2	2	0.681494	7.1827e-05	11	1	1	1	1	1	2	1	0	2	1	-1.1	-0.137504	0.621308	Red
HYPMC8B_0996|ID:64154590|	Nickel resistance protein [Hyphomicrobium MC8b]	7.87724	9714	F213550.dat	Q07524_C9_180613	53	21.6	2	2	2	1.13239	0.000119349	11	1	1	1	1	1	1	1	1	2	1	-1.1	-0.137504	0.373901	Red
HYPMC8B_0811|ID:64154405|aroA|	3-phosphoshikimate 1-carboxyvinyltransferase [Hyphomicrobium MC8b]	5.92785	46730	F213541.dat	Q07525_C10_180613	1239	69.5	22	22	28	7.38284	0.000778124	345	31	37	33	34	29	36	39	37	35	34	-1.10059	-0.138279	0.0734066	Red
HYPMC8B_3421|ID:64157015|proS|	Proline--tRNA ligase [Hyphomicrobium MC8b]	5.56579	57152	F213548.dat	Q07522_C7_180613	1531	64.5	28	28	29	6.73642	0.000709994	385	35	35	40	33	40	42	49	37	36	38	-1.10106	-0.138898	0.216354	Red
HYPMC8B_1417|ID:64155011|pal|	Peptidoglycan-associated lipoprotein [Hyphomicrobium MC8b]	9.36418	18588	F213545.dat	Q07519_C4_180613	563	68.8	9	9	11	8.28491	0.0008732	154	16	11	14	16	16	13	16	15	19	18	-1.10256	-0.140863	0.301875	Red
HYPMC8B_2153|ID:64155747|bepG|	Efflux pump membrane transporter BepG [Hyphomicrobium MC8b]	5.43447	113157	F213548.dat	Q07522_C7_180613	864	19.9	14	14	18	1.34327	0.000141575	152	15	14	15	15	13	13	21	16	17	13	-1.1039	-0.142604	0.349476	Red
HYPMC8B_4492|ID:64158086|	putative PLP-dependent aminotransferase BioA2 [Hyphomicrobium MC8b]	5.96435	45687	F213546.dat	Q07520_C5_180613	587	44.4	9	9	12	1.99181	0.00020993	91	9	7	6	11	10	10	10	9	10	9	-1.10417	-0.142958	0.349283	Red
HYPMC8B_0422|ID:64154016|	conserved exported protein of unknown function [Hyphomicrobium MC8b]	5.21783	39252	F213547.dat	Q07521_C6_180613	406	30.8	7	7	9	2.31835	0.000244346	91	10	8	9	8	8	11	9	8	10	10	-1.10417	-0.142958	0.163519	Red
HYPMC8B_0501|ID:64154095|lysA|	Diaminopimelate decarboxylase [Hyphomicrobium MC8b]	5.55336	45697	F213547.dat	Q07521_C6_180613	943	49.6	19	19	21	4.61737	0.000486654	211	21	19	21	20	19	27	24	18	21	21	-1.10476	-0.143735	0.229762	Red
HYPMC8B_4258|ID:64157852|	putative protease [Hyphomicrobium MC8b]	5.2666	46275	F213547.dat	Q07521_C6_180613	475	25.9	10	10	11	2.37709	0.000250537	110	10	11	7	13	11	16	13	5	14	10	-1.10526	-0.14439	0.596968	Red
HYPMC8B_0873|ID:64154467|	Multi-sensor signal transduction histidine kinase [Hyphomicrobium MC8b]	6.25091	46992	F213548.dat	Q07522_C7_180613	287	11.6	4	4	10	0.638407	6.72857e-05	30	2	3	4	3	2	4	4	1	5	2	-1.10526	-0.14439	0.644985	Red
[truncated: 711 more rows]
